# Supplementary material for: The genome-wide transcriptional regulatory landscape of ecdysone in the silkworm
Source: Epigenetics Chromatin. 2018 Aug 27;11:48. doi: 10.1186/s13072-018-0216-y (PMC6109983; doi:10.1186/s13072-018-0216-y)
Supplement: Supplementary file 1 — Additional file 1. ChIP-seq enriched peaks of H3K4me3, H3K4me1, and H3K27ac after 20E treatment. [file 13072_2018_216_MOESM1_ESM.xlsx]

## Sheet: histone modifiaction peaks
H3K4me3							H3K4me1							H3K27ac
Chr	Start	End	Length	-log10(pvalue)	Fold_enrichment		Chr	Start	End	Length	-log10(pvalue)	Fold_enrichment		Chr	Start	End	Length	Summit	-log10(pvalue)	Fold_enrichment
chr1	57084	57901	1324	22.2445	132.455		chr1	317229	318669	1441	7.74703	3.43486		chr1	57156	57587	432	57275	16.5112	5.16368
chr1	91722	93018	3719	36.0334	371.974		chr1	851015	851412	398	8.54545	3.30917		chr1	92356	93030	675	92727	169.136	21.5371
chr1	115937	116719	461	11.0187	46.1563		chr1	852497	853245	749	6.86752	2.93452		chr1	116305	116727	423	116522	7.0423	3.15016
chr1	484365	485495	2560	29.2431	256.002		chr1	920321	921242	922	4.71589	2.37006		chr1	484737	485963	1227	485228	115.243	19.3869
chr1	486589	488069	2311	31.4675	231.117		chr1	946310	947012	703	5.77348	2.59494		chr1	486484	489353	2870	487411	142.26	19.153
chr1	488439	489364	201	7.39077	20.1528		chr1	1422188	1423650	1463	5.43555	2.80437		chr1	494364	495430	1067	494611	77.2812	16.6526
chr1	494438	494721	94	5.06047	9.42673		chr1	1435272	1435539	268	7.58372	3.42255		chr1	496406	497972	1567	496645	66.8887	15.0666
chr1	498186	498812	4742	66.503	474.246		chr1	1771825	1772113	289	6.21489	2.59555		chr1	498196	498779	584	498445	97.7361	15.7701
chr1	499000	500031	2291	37.672	229.126		chr1	1891886	1892339	454	5.61623	2.76633		chr1	540221	542904	2684	542347	122.817	16.3091
chr1	539803	540898	3954	35.5189	395.496		chr1	1943936	1945414	1479	6.94738	2.75935		chr1	920664	921217	554	920943	36.8972	7.17491
chr1	541801	543128	3863	37.063	386.394		chr1	1960714	1961141	428	5.21375	2.33777		chr1	921515	922766	1252	922415	32.9283	6.44019
chr1	922226	922656	96	3.88932	9.68639		chr1	1973434	1974243	810	5.37759	2.70613		chr1	946310	946666	357	946503	19.5287	4.90664
chr1	946223	946535	103	4.00371	10.3389		chr1	1976028	1977167	1140	4.96826	2.4388		chr1	1269833	1270144	312	1270030	7.21724	3.21064
chr1	1269477	1271062	2095	27.7743	209.531		chr1	1989382	1990693	1312	7.23187	2.88686		chr1	1270345	1273468	3124	1273131	65.2008	8.99104
chr1	1272680	1273832	2822	26.3356	282.279		chr1	2095635	2096364	730	9.3028	2.89641		chr1	1327234	1327648	415	1327474	27.0135	7.09156
chr1	1326966	1327633	1029	17.7589	102.92		chr1	2191184	2192143	960	6.17773	2.26204		chr1	1331850	1332146	297	1331996	18.6146	6.5421
chr1	1394875	1396454	2669	27.629	266.962		chr1	2210025	2210410	386	4.21844	1.87058		chr1	1394476	1395863	1388	1395158	181.991	18.3966
chr1	1405567	1405995	63	3.80848	6.30327		chr1	2222534	2224739	2206	7.23672	2.54148		chr1	1397474	1398270	797	1398051	14.5585	3.67568
chr1	1422129	1422390	82	4.51492	8.22694		chr1	2245707	2247386	1680	5.11199	2.10305		chr1	1398713	1400238	1526	1399633	10.6148	3.43206
chr1	1423075	1423473	51	3.54288	5.18923		chr1	2250238	2250777	540	7.62417	2.64899		chr1	1422154	1422467	314	1422270	10.4374	4.42414
chr1	1425811	1426225	310	8.25633	31.0977		chr1	2255813	2257659	1847	8.27208	2.96495		chr1	1422984	1424990	2007	1423493	39.3827	7.80999
chr1	1428619	1429605	3355	33.4024	335.58		chr1	2361711	2362573	863	6.05632	2.38042		chr1	1425892	1426206	315	1426035	16.9379	5.86763
chr1	1432385	1433369	3777	38.9071	377.742		chr1	2365807	2368263	2457	5.9278	2.15106		chr1	1426618	1427083	466	1426849	36.3104	7.81239
chr1	1743555	1744131	517	10.5651	51.727		chr1	2532961	2534028	1068	4.41415	2.10958		chr1	1428838	1430202	1365	1429349	187.019	19.6133
chr1	1744532	1745528	1715	27.6344	171.516		chr1	2545059	2546122	1064	7.05649	2.935		chr1	1432384	1433031	648	1432641	53.962	9.44832
chr1	1751470	1752347	3298	36.7954	329.837		chr1	2551895	2552517	623	17.8224	3.73786		chr1	1743623	1744086	464	1743776	10.7476	3.90619
chr1	1753427	1754305	3291	30.9191	329.187		chr1	2570091	2571159	1069	6.31921	2.12743		chr1	1744503	1745485	983	1744805	80.3053	16.0026
chr1	1813377	1813844	57	3.04748	5.75006		chr1	2585252	2587194	1943	16.3013	3.53885		chr1	1751642	1754143	2502	1753707	83.103	11.0382
chr1	1817134	1818242	3547	32.7866	354.706		chr1	2600422	2601595	1174	5.07332	2.39211		chr1	1817525	1819620	2096	1817900	67.5109	8.29696
chr1	1821649	1822605	2716	28.7405	271.62		chr1	2648038	2648774	737	7.53541	3.10974		chr1	1819839	1820384	546	1820153	30.984	7.58424
chr1	1825722	1826750	1019	15.7835	101.944		chr1	2729958	2730875	918	6.27954	2.42949		chr1	1821651	1822141	491	1821885	106.89	13.983
chr1	1827064	1827644	1498	13.391	149.836		chr1	2740635	2741598	964	5.76095	2.45971		chr1	1825748	1826730	983	1826160	41.7266	8.15373
chr1	1892935	1893655	4452	56.3317	445.247		chr1	2765889	2766188	300	14.1708	4.19189		chr1	1892952	1893665	714	1893343	221.428	26.2093
chr1	1898157	1898977	3057	32.221	305.793		chr1	2767393	2770000	2608	7.87292	2.58176		chr1	1897572	1898962	1391	1898578	115.464	14.9199
chr1	1912219	1912445	72	4.07431	7.20373		chr1	2827901	2828557	657	6.06415	2.15378		chr1	1935252	1936096	845	1935957	10.9109	3.44864
chr1	1967396	1968747	3261	30.7102	326.13		chr1	2883982	2884439	458	4.44607	2.09276		chr1	1937143	1937693	551	1937456	72.5952	11.4853
chr1	1968939	1969264	78	3.88553	7.80968		chr1	2958198	2959377	1180	6.51345	2.37901		chr1	1937846	1939095	1250	1938037	33.7893	6.53776
chr1	1972524	1972880	1399	21.6912	139.937		chr1	2960762	2961766	1005	6.46181	2.27543		chr1	1939286	1939635	350	1939436	6.40236	2.62946
chr1	1973070	1973694	1712	21.9637	171.21		chr1	2971286	2971985	700	5.82071	2.94561		chr1	1940013	1941631	1619	1940622	41.5511	6.31589
chr1	2190171	2190750	3084	19.188	308.497		chr1	3051148	3051668	521	6.21083	2.12922		chr1	1943732	1945522	1791	1944867	39.0869	7.12324
chr1	2191075	2191318	95	3.32994	9.51202		chr1	3064096	3066402	2307	11.9881	3.12946		chr1	1949519	1949975	457	1949718	10.1321	4.55964
chr1	2200474	2200770	27	1.97953	2.74986		chr1	3069534	3070328	795	4.35266	1.97145		chr1	1960391	1961827	1437	1960858	9.75661	3.26713
chr1	2212040	2213513	3411	18.9637	341.187		chr1	3071503	3073112	1610	5.261	2.11744		chr1	1963694	1964086	393	1963892	19.6192	6.41609
chr1	2274369	2274951	492	6.82942	49.2648		chr1	3120409	3121281	873	4.32243	2.66832		chr1	1965218	1966521	1304	1965901	8.95799	2.92554
chr1	2295190	2295743	136	3.10459	13.6936		chr1	3129448	3130743	1296	5.38725	2.7915		chr1	1967363	1969480	2118	1968523	147.919	16.3499
chr1	2296473	2297120	103	2.88969	10.3997		chr1	3142358	3142872	515	6.90007	3.16432		chr1	1969905	1972871	2967	1970235	54.0724	7.06014
chr1	2369865	2371079	910	9.79219	91.0234		chr1	3264231	3266193	1963	6.87763	2.6885		chr1	1973170	1973445	276	1973321	7.02655	2.95437
chr1	2371618	2372218	518	5.54337	51.8032		chr1	3277152	3277951	800	5.6109	2.88952		chr1	1975796	1977285	1490	1976328	45.2724	7.2098
chr1	2377325	2378688	3283	18.4724	328.322		chr1	3289910	3290470	561	5.54265	2.5457		chr1	1977582	1977992	411	1977633	7.66713	3.21987
chr1	2384346	2384925	239	4.80185	23.9968		chr1	3322590	3323288	699	4.74875	2.43013		chr1	1989784	1990250	467	1989923	11.6935	4.03136
chr1	2424721	2425745	3818	19.3496	381.868		chr1	3465920	3466565	646	5.12189	2.71727		chr1	2002454	2002818	365	2002635	29.9636	8.50074
chr1	2457818	2459422	4021	19.7393	402.153		chr1	3886587	3886871	285	5.13252	2.65071		chr1	2189604	2190736	1133	2190482	99.8214	8.36595
chr1	2460425	2461733	3763	19.3123	376.315		chr1	3910935	3913201	2267	6.26695	2.70468		chr1	2209264	2211016	1753	2210005	92.054	8.14132
chr1	2544962	2545284	505	11.8796	50.5507		chr1	3944192	3945993	1802	4.81685	2.69532		chr1	2211168	2213189	2022	2212608	154.387	10.6055
chr1	2583593	2584453	3254	27.7465	325.491		chr1	3959795	3963642	3848	5.66089	2.82135		chr1	2220006	2220436	431	2220233	22.3246	4.99146
chr1	2647691	2648301	1564	23.624	156.401		chr1	3976077	3976975	899	4.81541	2.30424		chr1	2220703	2221562	860	2220923	20.464	3.89892
chr1	2802286	2803568	3950	25.6389	395.06		chr1	4007614	4007909	296	5.34851	2.97478		chr1	2223251	2223858	608	2223655	9.11309	2.61673
chr1	2824224	2825137	2240	18.9967	224.082		chr1	4010200	4010629	430	8.63282	3.80549		chr1	2246973	2247554	582	2247374	17.6614	3.56448
chr1	2828062	2829326	2796	19.5311	279.687		chr1	4037469	4038582	1114	5.14171	2.66585		chr1	2274358	2274916	559	2274581	54.1694	7.50139
chr1	2900892	2901565	307	6.18711	30.7531		chr1	4039858	4042414	2557	6.68072	3.13649		chr1	2295159	2295986	828	2295660	10.2184	2.49085
chr1	2953637	2954666	1157	9.89029	115.789		chr1	4145252	4145937	686	5.09444	2.59458		chr1	2366729	2367294	566	2367107	19.6547	3.89921
chr1	3063176	3064102	954	12.1206	95.4955		chr1	4235903	4236239	337	4.69752	2.47107		chr1	2367914	2368172	259	2368035	10.0765	2.85723
chr1	3070778	3072499	528	6.7339	52.812		chr1	4282605	4283453	849	5.83698	2.85389		chr1	2371646	2372008	363	2371814	12.2571	2.64986
chr1	3073513	3074631	2530	21.2482	253.036		chr1	4304399	4306900	2502	6.79818	2.90412		chr1	2377404	2378065	662	2377701	63.6642	6.20045
chr1	3118569	3119672	1980	33.8744	198.038		chr1	4631476	4631750	275	7.01549	2.94404		chr1	2425017	2425683	667	2425366	124.808	8.92441
chr1	3121322	3122417	3577	47.169	357.712		chr1	4645300	4646788	1489	6.71852	2.84361		chr1	2458355	2459368	1014	2458846	165.874	10.4262
chr1	3124120	3125207	1168	21.2646	116.814		chr1	4652312	4654041	1730	8.66143	3.01617		chr1	2459711	2461145	1435	2460805	109.28	8.16737
chr1	3160828	3162038	2524	36.6688	252.458		chr1	4657922	4658337	416	4.88281	2.34872		chr1	2461367	2461715	349	2461507	11.4457	2.71514
chr1	3163092	3164100	1573	20.7086	157.356		chr1	4662576	4663321	746	5.11413	2.45457		chr1	2539467	2539739	273	2539597	13.2239	5.30252
chr1	3164638	3166173	2602	38.2052	260.288		chr1	4761715	4761992	278	6.04359	2.57007		chr1	2540132	2540443	312	2540283	15.0421	5.74911
chr1	3225350	3225713	120	3.88632	12.0825		chr1	4777867	4778158	292	4.83449	2.45531		chr1	2540706	2541064	359	2540910	29.4393	8.72279
chr1	3270478	3271040	2328	40.0437	232.842		chr1	4937061	4938345	1285	5.10587	2.38416		chr1	2544905	2546240	1336	2546005	155.327	18.1483
chr1	3275817	3276165	521	13.8613	52.1699		chr1	4946400	4947370	971	5.2409	2.51767		chr1	2547011	2547580	570	2547226	47.9939	7.46426
chr1	3586478	3586727	287	9.46088	28.7185		chr1	4949900	4950398	499	9.63342	3.17077		chr1	2549561	2549823	263	2549676	12.5142	5.15438
chr1	3714537	3715241	1783	24.1885	178.358		chr1	4959090	4959753	664	6.6241	2.78567		chr1	2550191	2550477	287	2550280	12.5142	5.15438
chr1	3731252	3731983	2063	28.975	206.312		chr1	5033557	5034897	1341	4.49209	2.28105		chr1	2551676	2552567	892	2552291	334.642	20.833
chr1	3765024	3765677	106	3.78999	10.6517		chr1	5788099	5788869	771	4.22332	2.33264		chr1	2569805	2570789	985	2570355	53.3485	5.62469
chr1	3770892	3771216	320	10.1209	32.0178		chr1	5814731	5815042	312	5.60227	2.7351		chr1	2580601	2580932	332	2580804	14.1633	3.81695
chr1	3972448	3974449	730	12.526	73.0982		chr1	5914979	5915244	266	5.11344	2.4329		chr1	2581832	2583085	1254	2582482	46.5671	5.31907
chr1	3980651	3982054	4095	39.9231	409.508		chr1	6041733	6042827	1095	4.6933	2.52152		chr1	2583560	2584540	981	2583836	329.623	26.6338
chr1	3984513	3985571	2775	34.0206	277.569		chr1	6068950	6069223	274	6.14535	2.4516		chr1	2584751	2586152	1402	2585457	478.231	30.0552
chr1	4018703	4018940	101	4.78288	10.1461		chr1	6124105	6124602	498	4.13841	2.14199		chr1	2586326	2586771	446	2586548	154.541	20.7928
chr1	4019445	4019740	265	9.02084	26.5689		chr1	6481143	6482051	909	5.56284	3.08425		chr1	2586967	2587353	387	2587169	76.7898	12.7797
chr1	4236342	4237617	3692	31.972	369.291		chr1	6504805	6505185	381	4.49827	2.621		chr1	2588035	2588395	361	2588219	8.22923	2.50993
chr1	4306796	4308256	1030	14.6422	103.001		chr1	6635181	6636197	1017	4.77758	2.56109		chr1	2591424	2591720	297	2591632	9.46012	3.13838
chr1	4365045	4366458	3215	37.3395	321.556		chr1	7293821	7295140	1320	5.21165	2.77899		chr1	2647901	2648273	373	2648128	40.847	8.83043
chr1	4437649	4438098	214	7.14079	21.445		chr1	7318087	7318808	722	4.43216	2.78933		chr1	2767543	2767857	315	2767832	3.7591	1.89363
chr1	4631469	4632838	4297	42.0866	429.788		chr1	7375142	7375920	779	4.60408	2.7117		chr1	2768960	2769426	467	2769107	18.4789	3.78749
chr1	4656575	4657774	3269	35.4053	326.934		chr1	7545620	7545904	285	4.24128	2.63841		chr1	2801733	2803523	1791	2802681	247.522	16.9501
chr1	4659235	4659481	80	3.46782	8.01383		chr1	7579645	7580091	447	8.08313	3.45982		chr1	2824777	2825109	333	2824949	38.1082	5.78244
chr1	4662815	4663407	191	5.63827	19.1775		chr1	7684466	7685269	804	7.68652	3.0418		chr1	2825329	2826933	1605	2825785	53.2022	5.43109
chr1	4664099	4665247	2378	23.323	237.806		chr1	7700371	7701241	871	7.18344	3.14591		chr1	2827818	2829051	1234	2828620	94.5341	9.03977
chr1	4667456	4667967	69	3.51419	6.99607		chr1	7748277	7748700	424	7.02494	2.7447		chr1	2953283	2954532	1250	2953912	51.9072	6.23784
chr1	4684182	4684743	193	5.46922	19.37		chr1	8512197	8513073	877	7.1821	3.17666		chr1	2960701	2961858	1158	2961268	32.8117	5.27286
chr1	4687011	4687245	62	3.1337	6.23325		chr1	8540594	8540918	325	4.62433	2.32852		chr1	3051346	3051951	606	3051509	11.7463	2.90015
chr1	4694701	4695640	3677	31.8748	367.755		chr1	8844025	8844317	293	7.6269	3.21211		chr1	3062161	3062463	303	3062319	20.6881	4.62244
chr1	4757738	4758253	82	3.60625	8.2416		chr1	8846328	8847664	1337	5.24556	2.75247		chr1	3063161	3066545	3385	3065470	187.397	17.1972
chr1	4760040	4761338	3007	30.7307	300.792		chr1	8854459	8856875	2417	5.27208	2.47296		chr1	3067303	3067922	620	3067422	6.27764	2.42062
chr1	4762683	4764384	2498	20.2435	249.886		chr1	8859261	8859568	308	7.27162	2.87799		chr1	3069349	3073371	4023	3072469	335.495	21.5643
chr1	4767105	4768944	1893	21.6611	189.309		chr1	8983213	8984048	836	5.47554	2.41077		chr1	3073894	3074740	847	3074111	65.6119	8.15513
chr1	4771523	4772150	120	3.88632	12.0825		chr1	9032299	9032547	249	6.22246	2.47118		chr1	3118712	3122161	3450	3121758	88.3645	15.7942
chr1	4773112	4774154	1698	19.4408	169.893		chr1	9041242	9041810	569	4.34582	2.25995		chr1	3124344	3126404	2061	3124786	51.1086	11.1474
chr1	4968061	4969608	2624	28.5089	262.427		chr1	9057704	9058189	486	4.75971	2.45259		chr1	3127334	3127864	531	3127685	7.81087	3.5967
chr1	4971933	4973331	2514	28.3233	251.41		chr1	9086655	9087923	1269	10.357	3.12106		chr1	3128078	3130643	2566	3129755	45.1788	8.94644
chr1	4991098	4992212	3008	22.1733	300.808		chr1	9089912	9090233	322	8.18813	3.50111		chr1	3142273	3144482	2210	3142661	91.0752	14.1127
chr1	4993056	4993775	2495	32.8423	249.566		chr1	9091417	9092388	972	9.45041	3.49998		chr1	3160860	3163119	2260	3161645	85.3643	12.134
chr1	5014778	5015932	3029	31.0002	302.973		chr1	9113479	9113754	276	10.016	4.03678		chr1	3163302	3166151	2850	3164952	75.5054	14.6142
chr1	5017188	5018249	3060	31.229	306.05		chr1	9124840	9125720	881	7.95952	3.01815		chr1	3264462	3266476	2015	3265740	68.2171	8.91706
chr1	5027008	5029100	3655	35.5759	365.597		chr1	9139491	9139787	297	5.13201	2.36349		chr1	3266883	3267156	274	3266997	12.6647	4.79336
chr1	5805467	5806656	4338	38.0409	433.819		chr1	9178655	9179206	552	4.62938	2.57983		chr1	3268554	3269024	471	3268769	29.4393	8.72279
chr1	5807780	5809130	3342	29.7369	334.255		chr1	9249326	9249815	490	4.66953	2.18877		chr1	3270491	3270922	432	3270707	83.9455	17.6438
chr1	5914368	5914699	200	5.77331	20.026		chr1	9251817	9253395	1579	6.37919	2.70057		chr1	3275833	3276161	329	3275997	23.2671	7.11228
chr1	6120286	6121356	3815	37.5395	381.529		chr1	9263626	9264031	406	4.63136	2.17349		chr1	3276932	3278123	1192	3277883	71.0878	11.9706
chr1	6122319	6123141	407	8.41994	40.7397		chr1	9266521	9266789	269	8.02132	2.89053		chr1	3278279	3279433	1155	3278822	36.8787	6.62502
chr1	6125430	6126210	457	6.94703	45.7403		chr1	9300441	9301757	1317	5.08918	2.50055		chr1	3279701	3280037	337	3279885	16.0824	5.68982
chr1	6149299	6150382	2364	24.4849	236.432		chr1	9371221	9377087	5867	7.28726	2.70961		chr1	3282416	3282878	463	3282646	6.21578	3.23115
chr1	6151785	6152544	92	3.21207	9.20851		chr1	9379040	9379310	271	7.14709	2.70983		chr1	3714549	3715078	530	3714841	10.6853	3.51283
chr1	6171610	6173437	3641	26.3688	364.138		chr1	9382066	9382392	327	5.08597	2.15336		chr1	3724200	3724713	514	3724457	15.8537	5.31686
chr1	6206804	6207866	2834	42.3142	283.411		chr1	9411732	9412482	751	4.35173	2.23223		chr1	3731350	3731983	634	3731730	14.962	4.88456
chr1	6209374	6210332	1812	24.4665	181.256		chr1	9425898	9426802	905	4.97002	2.31506		chr1	3732358	3732627	270	3732463	11.7032	4.95613
chr1	6280617	6280992	867	19.5818	86.7147		chr1	9822300	9822640	341	4.12896	2.0767		chr1	3739980	3740328	349	3740083	6.5372	3.56842
chr1	6281239	6281730	1586	30.1428	158.652		chr1	9826998	9827613	616	5.47767	2.36798		chr1	3764106	3764469	364	3764351	10.3152	3.85277
chr1	6383642	6384610	1953	25.1547	195.359		chr1	9831743	9832024	282	5.17164	2.41724		chr1	3764674	3765692	1019	3764737	11.9083	3.70799
chr1	6396157	6396543	74	3.8482	7.44328		chr1	9850606	9851724	1119	4.61614	2.18203		chr1	3911489	3913844	2356	3912307	86.2204	13.2124
chr1	6406025	6406815	1081	21.4212	108.192		chr1	9936970	9938346	1377	4.82371	2.2968		chr1	3944141	3945603	1463	3945127	58.2672	9.4962
chr1	6445121	6446580	2820	31.3767	282.09		chr1	9963559	9963821	263	5.35675	2.63806		chr1	3952212	3952765	554	3952413	17.3032	5.30324
chr1	6451186	6451796	268	8.0362	26.8044		chr1	9989955	9991362	1408	6.11388	2.4829		chr1	3952945	3953267	323	3953132	8.6489	3.08563
chr1	6458964	6460181	3006	44.2376	300.633		chr1	10011152	10011819	668	6.58367	2.65026		chr1	3962086	3962557	472	3962326	7.26909	3.38805
chr1	6463720	6464873	1783	29.6973	178.349		chr1	10282555	10282828	274	6.53414	2.59315		chr1	3963201	3963475	275	3963409	6.9697	3.35927
chr1	6466084	6467279	192	5.64781	19.2092		chr1	10442347	10443286	940	5.01406	2.47692		chr1	3972480	3974455	1976	3973195	97.6159	13.8879
chr1	6505115	6507606	3122	31.6865	312.225		chr1	10446353	10446672	320	4.80978	2.38801		chr1	3975358	3977378	2021	3976681	19.8394	4.73068
chr1	6649203	6650036	213	7.08575	21.3009		chr1	10466140	10466487	348	4.92095	2.20037		chr1	3977648	3978046	399	3977736	6.65284	2.54088
chr1	6653552	6655039	2348	33.7342	234.895		chr1	10472030	10475337	3308	6.31053	2.60961		chr1	3978718	3979865	1148	3978866	6.16254	2.36529
chr1	6658543	6659818	2023	23.2215	202.334		chr1	10589937	10590601	665	4.43317	2.22962		chr1	3981243	3985504	4262	3981774	110.066	14.3713
chr1	6660760	6661728	1976	24.9715	197.62		chr1	10650216	10650759	544	5.98942	2.53176		chr1	4010185	4010775	591	4010583	13.4872	4.84772
chr1	6670490	6671105	834	14.2489	83.4979		chr1	10675087	10677459	2373	5.44753	2.32147		chr1	4018591	4019057	467	4018837	68.1686	15.2649
chr1	6747752	6749922	2508	30.1053	250.849		chr1	10680629	10681355	727	5.3714	2.27357		chr1	4019346	4019760	415	4019588	31.5434	9.11928
chr1	6753302	6753751	49	3.19733	4.99502		chr1	10693864	10694117	254	6.7032	2.98034		chr1	4021184	4021657	474	4021289	6.0992	2.47546
chr1	6757238	6757483	41	2.88666	4.14992		chr1	10695186	10696029	844	9.67398	3.82833		chr1	4038180	4039240	1061	4038363	24.019	6.41971
chr1	6817428	6819259	2709	31.8447	270.979		chr1	10700821	10701409	589	10.3693	3.16015		chr1	4039720	4040722	1003	4040495	22.6898	6.56788
chr1	6897725	6899757	1300	20.8745	130.075		chr1	10780234	10781121	888	5.12383	2.42346		chr1	4041217	4042777	1561	4042491	41.1919	10.8014
chr1	6903712	6904115	145	6.34668	14.5617		chr1	10793485	10793762	278	5.0649	2.30785		chr1	4144510	4144780	271	4144606	13.3338	4.79193
chr1	7048248	7049317	1923	31.7357	192.362		chr1	10851973	10852601	629	5.08839	2.42653		chr1	4235660	4237228	1569	4236710	83.5073	12.6965
chr1	7050074	7051156	1798	24.3275	179.806		chr1	10937246	10938262	1017	4.6069	2.69177		chr1	4306772	4308496	1725	4307427	91.7819	13.7143
chr1	7280754	7281193	76	3.6397	7.61271		chr1	11075810	11077017	1208	5.44013	2.37086		chr1	4365447	4367789	2343	4365719	77.0918	11.9447
chr1	7282488	7283027	1170	21.0466	117.096		chr1	11250558	11251166	609	5.01226	2.28362		chr1	4631521	4632818	1298	4632516	130.374	16.1987
chr1	7286853	7288323	2243	28.4979	224.312		chr1	11428892	11430604	1713	6.25142	2.57946		chr1	4637579	4638297	719	4638128	6.71012	2.48786
chr1	7315354	7315580	136	5.95367	13.6725		chr1	11440698	11441250	553	6.12079	2.8794		chr1	4638554	4638894	341	4638695	9.65361	3.63826
chr1	7318550	7319420	1968	33.8196	196.802		chr1	11442255	11442980	726	4.78949	2.53971		chr1	4645207	4646396	1190	4646029	46.1797	8.61396
chr1	7492992	7494048	3045	31.1146	304.511		chr1	11451833	11452964	1132	6.67247	2.78835		chr1	4650500	4654493	3994	4652790	331.787	31.3318
chr1	7875113	7875769	360	8.47987	36.08		chr1	11463269	11463594	326	4.77736	2.61227		chr1	4656559	4658784	2226	4657545	91.0836	12.6616
chr1	7877388	7878930	2361	34.8973	236.119		chr1	11467958	11468441	484	5.72541	2.65668		chr1	4659095	4659640	546	4659344	13.8254	4.00072
chr1	8502412	8503584	2151	22.9086	215.14		chr1	11561100	11561714	615	9.77457	3.47538		chr1	4660246	4663740	3495	4663210	237.911	25.3778
chr1	8507527	8507753	95	4.40669	9.50245		chr1	11572893	11578217	5325	7.27753	2.78662		chr1	4664078	4665071	994	4664397	200.543	23.1261
chr1	8508041	8508948	1305	17.1588	130.556		chr1	11581980	11584307	2328	8.33043	3.35937		chr1	4678953	4679471	519	4679229	5.33154	2.53863
chr1	8515525	8516453	1487	24.2411	148.757		chr1	11591453	11591700	248	6.15543	3.03522		chr1	4684166	4684790	625	4684326	16.6243	4.26543
chr1	8535935	8536303	60	3.82052	6.07347		chr1	11647703	11648161	459	5.17785	2.9073		chr1	4685379	4687957	2579	4686730	58.7714	9.47619
chr1	8769269	8770136	1307	25.0465	130.735		chr1	11666709	11667541	833	4.42154	2.26001		chr1	4694835	4696168	1334	4695358	109.062	12.6089
chr1	8781558	8782193	114	4.44518	11.4614		chr1	11708571	11708989	419	5.55327	2.58452		chr1	4759990	4764059	4070	4762891	135.667	15.7815
chr1	8970275	8970996	298	5.09243	29.8116		chr1	11719086	11719461	376	6.13196	2.76795		chr1	4764747	4765115	369	4764835	6.28719	2.7322
chr1	8971250	8972882	341	6.97556	34.1301		chr1	11728956	11729427	472	6.47001	2.63978		chr1	4766931	4768791	1861	4768424	119.963	14.7261
chr1	8973471	8975524	2949	30.0896	294.946		chr1	11735812	11736551	740	7.87632	2.65527		chr1	4771412	4773961	2550	4773371	66.5935	10.7898
chr1	8976626	8977096	52	2.80177	5.26945		chr1	11745164	11746012	849	5.62843	2.52921		chr1	4935924	4936632	709	4936205	8.90561	3.27109
chr1	9026176	9027307	2588	19.2831	258.813		chr1	11818780	11819466	687	5.4485	2.70575		chr1	4936947	4938283	1337	4937503	23.5574	5.19447
chr1	9027778	9029173	2805	22.8339	280.526		chr1	11820880	11823209	2330	6.38886	2.97798		chr1	4948089	4949087	999	4948849	17.2035	4.83602
chr1	9030424	9031914	340	6.83286	34.0026		chr1	11871670	11873436	1767	4.61067	2.17624		chr1	4949787	4950381	595	4949982	34.367	7.2726
chr1	9032611	9033625	466	7.02173	46.6182		chr1	12036281	12036811	531	4.96244	2.58557		chr1	4959181	4960308	1128	4960095	16.9893	4.68214
chr1	9039957	9041158	2288	20.461	228.825		chr1	12046294	12047564	1271	6.45675	2.9288		chr1	4968394	4973102	4709	4972566	149.602	17.997
chr1	9074712	9074964	230	7.57974	23.0678		chr1	12048686	12049514	829	5.09183	2.50675		chr1	4973392	4974576	1185	4974424	17.5551	4.65699
chr1	9113378	9113744	222	7.2629	22.2433		chr1	12129073	12129615	543	6.17759	2.58252		chr1	4991276	4992562	1287	4991941	117.03	11.7008
chr1	9135317	9136488	2566	26.1747	256.647		chr1	12271756	12273473	1718	5.65193	2.84947		chr1	5015096	5017877	2782	5015491	73.1183	10.9734
chr1	9138370	9139546	2774	35.9851	277.414		chr1	12275189	12275662	474	4.93993	2.6602		chr1	5021174	5021973	800	5021719	20.5451	4.66357
chr1	9167564	9168077	1373	25.7254	137.364		chr1	12281234	12281665	432	6.31727	3.05167		chr1	5026527	5028460	1934	5027822	304.985	30.3192
chr1	9170935	9172205	1341	15.7691	134.179		chr1	12417585	12417851	267	8.87524	3.96983		chr1	5032901	5033228	328	5033102	7.78647	3.06665
chr1	9172380	9173169	452	11.1601	45.2671		chr1	12421517	12421922	406	5.29103	3.00145		chr1	5033511	5034334	824	5033750	8.36165	3.17535
chr1	9174089	9174539	3352	51.7725	335.258		chr1	12661587	12662623	1037	5.13829	2.64316		chr1	5805565	5806755	1191	5806175	146.382	17.071
chr1	9219151	9219946	1938	25.0209	193.9		chr1	12716563	12716969	407	4.87433	2.92255		chr1	5807271	5808558	1288	5808096	129.679	17.0042
chr1	9247054	9247618	654	11.5466	65.4685		chr1	12938267	12939239	973	4.1825	2.56972		chr1	5914296	5914837	542	5914521	34.4738	7.17162
chr1	9298344	9299565	3330	31.3154	333.086		chr1	13011060	13012530	1471	5.14597	2.83188		chr1	6041667	6042638	972	6041807	21.797	5.51294
chr1	9304594	9305883	3793	39.0326	379.377		chr1	13249735	13250154	420	4.28818	2.58921		chr1	6120341	6121077	737	6120611	142.979	17.0447
chr1	9307645	9308204	196	4.73027	19.6223		chr1	13254659	13255251	593	5.5612	2.61693		chr1	6122398	6123611	1214	6122858	22.574	5.31553
chr1	9311141	9311620	159	3.95447	15.9094		chr1	13256765	13257951	1187	5.4099	2.59834		chr1	6124014	6125954	1941	6124467	26.7693	4.774
chr1	9345428	9345832	546	11.6835	54.6469		chr1	13264620	13265021	402	4.39411	2.74832		chr1	6147705	6148058	354	6147919	11.4182	3.78635
chr1	9353251	9353989	117	4.42412	11.7051		chr1	13330178	13332294	2117	5.82905	2.65444		chr1	6149360	6150324	965	6150032	61.3436	9.01615
chr1	9364649	9365870	2852	26.5299	285.201		chr1	13336794	13337508	715	5.53538	2.62645		chr1	6151721	6152683	963	6152295	35.0933	6.84885
chr1	9369987	9370693	1977	20.5048	197.733		chr1	13338988	13340506	1519	6.96451	2.65947		chr1	6172177	6173260	1084	6172601	113.737	11.4881
chr1	9400429	9401055	636	15.1921	63.6303		chr1	13344648	13345711	1064	9.40216	3.37165		chr1	6173545	6173924	380	6173796	7.16658	2.94043
chr1	9402154	9402801	670	9.67061	67.06		chr1	13348979	13352852	3874	8.96448	2.93322		chr1	6197734	6198321	588	6198066	20.3554	5.54427
chr1	9410072	9411277	3118	22.7382	311.824		chr1	13356754	13357593	840	7.33188	2.48309		chr1	6198487	6199088	602	6198714	11.4152	4.0322
chr1	9775102	9776484	1117	16.0806	111.75		chr1	13514702	13515705	1004	7.08651	3.08614		chr1	6206947	6209244	2298	6208546	106.61	14.816
chr1	9780015	9781112	2519	13.8283	251.976		chr1	13516791	13518409	1619	6.27183	2.68255		chr1	6209523	6210101	579	6209791	28.9722	7.75475
chr1	9822463	9822831	602	10.0449	60.2985		chr1	13527303	13527749	447	5.82759	2.44088		chr1	6223230	6223712	483	6223536	4.71351	2.52676
chr1	9857075	9858907	3920	36.2705	392.073		chr1	14167478	14167758	281	6.33797	3.10063		chr1	6280551	6280933	383	6280731	14.1842	5.55087
chr1	9868137	9869734	2412	26.3101	241.296		chr1	14175895	14182538	6644	6.70197	3.0258		chr1	6384041	6385235	1195	6384310	29.6468	6.88687
chr1	9873602	9874213	196	5.05332	19.6334		chr1	14191349	14191847	499	4.74437	2.84219		chr1	6405200	6405793	594	6405549	4.86924	2.43946
chr1	9934653	9935462	3527	37.4503	352.708		chr1	14213151	14213582	432	6.8525	3.31832		chr1	6406019	6407472	1454	6406271	77.8346	15.6838
chr1	9946579	9947943	4430	36.6	443.052		chr1	14246758	14248253	1496	4.74484	2.48215		chr1	6445130	6446160	1031	6445460	140.919	19.0269
chr1	9957299	9957701	89	3.25066	8.9556		chr1	14258222	14258638	417	10.8866	3.54989		chr1	6447590	6448941	1352	6448029	32.5446	7.30836
chr1	9960000	9961400	3735	40.9066	373.512		chr1	14288382	14288981	600	5.31571	2.57999		chr1	6458812	6460375	1564	6459800	52.2688	11.1029
chr1	9961702	9962089	115	4.57614	11.5415		chr1	14315915	14318003	2089	7.28281	2.85573		chr1	6460592	6461325	734	6460693	12.7298	4.46588
chr1	9962552	9963846	3218	29.312	321.818		chr1	14493638	14493889	252	21.9063	2.5169		chr1	6463216	6465034	1819	6464048	39.401	9.67685
chr1	9968668	9969496	84	3.17138	8.40973		chr1	15278333	15279229	897	4.96979	2.76355		chr1	6465224	6466942	1719	6465682	76.966	15.1095
chr1	9970564	9972791	1280	15.2824	128.008		chr1	15378990	15379469	480	5.89023	2.65875		chr1	6480386	6482309	1924	6481020	65.9805	10.7962
chr1	9973933	9974379	86	3.5729	8.61415		chr1	15383345	15384614	1270	5.05844	2.37766		chr1	6491601	6492797	1197	6492453	25.468	6.45842
chr1	9995330	9996072	1478	15.221	147.85		chr1	15478422	15480268	1847	4.60153	2.37228		chr1	6493024	6493296	273	6493150	8.63383	4.16315
chr1	9996241	9996864	203	4.81097	20.3244		chr1	15491658	15491919	262	8.4466	3.78121		chr1	6496196	6496458	263	6496269	6.5372	3.56842
chr1	9997271	9997544	65	3.10974	6.55124		chr1	15537540	15538205	666	7.64184	3.22258		chr1	6497183	6498694	1512	6498092	19.5513	5.41827
chr1	9999656	10000636	3246	30.6058	324.604		chr1	15539292	15540286	995	4.99598	2.82199		chr1	6498851	6499320	470	6499095	148.726	26.5649
chr1	10201285	10201924	115	4.58747	11.5748		chr1	15546709	15547787	1079	12.1552	3.96088		chr1	6500815	6502473	1659	6501997	21.6454	4.61776
chr1	10202084	10202856	4057	41.0407	405.706		chr1	15593016	15593539	524	5.18261	2.40002		chr1	6503388	6503690	303	6503571	14.1842	5.55087
chr1	10264034	10265037	1436	17.3391	143.677		chr1	15848598	15849097	500	4.99041	2.74019		chr1	6504061	6507767	3707	6505690	253.13	27.1053
chr1	10274695	10275937	3299	32.8278	329.922		chr1	15943432	15944632	1201	5.14403	2.37006		chr1	6508032	6509213	1182	6508281	22.6019	5.62779
chr1	10277795	10278906	2406	21.8299	240.648		chr1	16007582	16007902	321	5.66605	2.54354		chr1	6509436	6510146	711	6509954	16.7785	6.13618
chr1	10280397	10282415	1593	17.515	159.394		chr1	16048466	16049587	1122	6.00702	2.72872		chr1	6510467	6511016	550	6510835	29.4393	8.72279
chr1	10353520	10354518	630	11.2519	63.0776		chr1	16055920	16056529	610	4.19006	2.19418		chr1	6511297	6511617	321	6511442	20.4797	6.93859
chr1	10401840	10402209	116	3.71664	11.6402		chr1	16132381	16133086	706	5.32888	2.5367		chr1	6512111	6512406	296	6512260	22.3934	7.33508
chr1	10419951	10420667	66	3.25259	6.62528		chr1	16208562	16210416	1855	5.06678	2.67948		chr1	6512714	6516140	3427	6514005	14.962	4.88456
chr1	10433466	10435349	4085	38.8203	408.506		chr1	16274593	16274873	281	6.53464	2.94693		chr1	6635901	6636165	265	6635931	5.40576	2.77214
chr1	10437209	10438332	3072	25.4053	307.244		chr1	16277607	16278351	745	7.27278	2.99243		chr1	6649669	6649986	318	6649829	6.77544	3.37096
chr1	10439076	10439921	2113	21.4766	211.37		chr1	16279660	16280591	932	6.87328	2.95409		chr1	6652268	6654947	2680	6654186	146.17	22.0734
chr1	10443598	10444642	2769	30.8802	276.99		chr1	16283378	16283860	483	4.79381	2.41592		chr1	6656230	6657474	1245	6656707	18.8668	5.565
chr1	10445168	10445774	346	7.90696	34.6847		chr1	16302698	16303229	532	5.19634	2.79436		chr1	6657808	6658414	607	6657908	6.76699	3.19987
chr1	10466586	10467172	1754	22.8535	175.468		chr1	16329574	16330072	499	8.37127	3.64037		chr1	6658625	6660617	1993	6659405	73.0937	12.1459
chr1	10469749	10471185	2324	30.246	232.405		chr1	16337641	16340507	2867	9.79561	3.4847		chr1	6660784	6661252	469	6661003	31.1549	6.91677
chr1	10472422	10473070	100	3.40923	10.0799		chr1	16341504	16342385	882	4.91662	2.57121		chr1	6747860	6749681	1822	6749103	125.379	18.0572
chr1	10571994	10572759	3470	42.5279	347.091		chr1	16676423	16677346	924	6.6422	3.28005		chr1	6753362	6754439	1078	6753974	6.47941	3.02415
chr1	10590440	10590690	93	3.72404	9.38629		chr1	16678608	16679745	1138	6.47148	3.25032		chr1	6756072	6756342	271	6756254	6.24197	2.54773
chr1	10599023	10599399	1027	21.4206	102.763		chr1	17008725	17009327	603	4.17783	2.36781		chr1	6816520	6818864	2345	6817843	151.847	17.7396
chr1	10600871	10601305	385	10.0972	38.5991		chr1	17050201	17051902	1702	5.64509	2.56709		chr1	6819036	6819294	259	6819093	4.04108	2.29572
chr1	10662395	10663432	2053	22.173	205.351		chr1	17064702	17065670	969	5.37462	2.87324		chr1	6883633	6884527	895	6884096	15.0519	5.16048
chr1	10666069	10666342	123	5.57299	12.3963		chr1	17084141	17084390	250	7.66432	3.30444		chr1	6897648	6899849	2202	6899050	71.0843	13.1878
chr1	10713499	10713972	231	8.00667	23.1166		chr1	17086402	17086889	488	4.60045	2.33712		chr1	7048748	7049971	1224	7049045	27.1202	6.55232
chr1	10728922	10729340	63	3.63695	6.37796		chr1	17125299	17125818	520	4.40286	2.4688		chr1	7050155	7050913	759	7050492	34.2087	7.95486
chr1	10729514	10731501	771	14.3582	77.1434		chr1	17185364	17185997	634	5.62122	3.01017		chr1	7090679	7090985	307	7090857	19.3754	4.78135
chr1	10736611	10737350	1255	15.5924	125.518		chr1	17268463	17269648	1186	7.30483	2.83632		chr1	7280961	7281746	786	7281215	8.65694	3.828
chr1	10780984	10782602	3506	31.1935	350.641		chr1	17275547	17276039	493	4.27455	2.27552		chr1	7282490	7283039	550	7282674	45.065	10.1756
chr1	10783080	10783821	1287	17.5247	128.708		chr1	17285853	17287079	1227	9.75698	3.50698		chr1	7287437	7290655	3219	7288217	88.8704	15.9571
chr1	10788965	10790987	2058	21.0879	205.892		chr1	17294332	17298872	4541	7.57914	2.55866		chr1	7292989	7295307	2319	7294330	60.5441	11.4438
chr1	10793579	10794875	1593	18.2312	159.351		chr1	17303748	17304314	567	7.78848	2.88143		chr1	7318791	7319519	729	7319211	38.5342	10.0161
chr1	10795214	10795733	322	6.32657	32.2409		chr1	17332240	17333665	1426	5.09187	2.72403		chr1	7320214	7320572	359	7320409	34.7688	9.71402
chr1	10797715	10799199	3857	33.8597	385.752		chr1	17335248	17337006	1759	6.00857	3.07391		chr1	7321669	7322035	367	7321844	41.4515	10.9035
chr1	10856488	10857895	4081	38.7422	408.185		chr1	17338920	17339189	270	12.3618	4.79606		chr1	7493401	7493845	445	7493588	35.6358	7.35058
chr1	10860102	10860564	178	5.15349	17.8697		chr1	17343127	17343590	464	7.20176	3.07694		chr1	7877552	7878908	1357	7878289	53.2008	12.8859
chr1	10876299	10877395	649	13.731	64.9126		chr1	17486387	17487125	739	5.12251	2.72481		chr1	8489329	8489587	259	8489386	6.21578	3.23115
chr1	10893300	10893713	150	5.71279	15.0746		chr1	17491733	17492604	872	4.62087	2.77034		chr1	8502755	8504523	1769	8503847	37.8087	7.28042
chr1	10919908	10920973	3231	43.675	323.112		chr1	17589499	17589826	328	6.22749	2.91362		chr1	8508229	8508509	281	8508362	5.99176	2.74335
chr1	10923514	10924248	175	5.75634	17.5748		chr1	17778729	17779496	768	5.743	3.11818		chr1	8510005	8513601	3597	8512896	123.764	18.5613
chr1	10935887	10936941	963	16.9677	96.3205		chr1	18060122	18060369	248	6.36737	3.26736		chr1	8513941	8515351	1411	8514894	82.6725	15.2151
chr1	10940899	10941129	67	4.01523	6.78935		chr1	18317890	18319036	1147	4.62104	2.09344		chr1	8515549	8516154	606	8515756	51.3679	9.70248
chr1	11073455	11074291	436	8.4856	43.6952		chr1	18413112	18414252	1141	5.59989	3.06759		chr1	8533558	8533946	389	8533716	6.47941	3.02415
chr1	11076624	11077074	114	4.16152	11.4395		chr1	18648049	18649007	959	4.50027	2.76092		chr1	8534325	8534623	299	8534524	3.93645	2.39412
chr1	11086622	11087955	3387	33.6312	338.717		chr1	19071774	19072896	1123	4.89416	2.66389		chr1	8539851	8542857	3007	8540870	29.3821	6.11084
chr1	11090235	11091873	2174	23.8715	217.414		chr1	19087484	19088766	1283	6.46676	2.93397		chr1	8543098	8543596	499	8543144	8.10509	3.29211
chr1	11347759	11349237	2308	29.789	230.855		chr1	19170872	19172248	1377	4.86734	2.62588		chr1	8769672	8770066	395	8769908	10.9089	4.75789
chr1	11353251	11354276	2151	22.9086	215.14		chr1	19192924	19195072	2149	7.21656	3.06149		chr1	8770261	8770830	570	8770519	54.4139	13.0842
chr1	11376916	11377398	206	7.21174	20.6766		chr1	19218971	19219247	277	6.9185	3.41783		chr1	8781440	8782185	746	8781692	15.8353	4.29346
chr1	11380384	11381073	474	10.2175	47.4898		chr1	19278820	19279291	472	6.04259	3.14489		chr1	8843603	8844378	776	8844133	31.5645	6.54183
chr1	11383940	11385089	1776	28.343	177.634		chr1	19312685	19313536	852	6.3031	3.10004		chr1	8846193	8846607	415	8846375	7.42867	3.44889
chr1	11386805	11387799	1662	20.2474	166.265		chr1	19599335	19599744	410	5.63871	3.13773		chr1	8847355	8847635	281	8847435	4.42838	2.34189
chr1	11405284	11405633	136	5.95367	13.6725		chr1	21243670	21245721	2052	5.00007	2.92407		chr1	8854318	8855174	857	8854988	16.2983	4.77018
chr1	11416152	11417222	724	14.792	72.4416		chr1	21319113	21319413	301	6.1813	2.6498		chr1	8855447	8855917	471	8855661	10.9109	3.44864
chr1	11430422	11430920	166	4.83393	16.6923		chr1	21359476	21360666	1191	5.49511	2.67529		chr1	8970259	8970567	309	8970398	8.57108	3.11877
chr1	11437325	11439379	1812	24.4665	181.256		chr1	21378334	21379516	1183	6.70813	2.7642		chr1	8971249	8975138	3890	8974922	51.6237	8.72911
chr1	11447529	11449389	2152	25.7543	215.274		chr1	22077296	22077669	374	5.19045	3.01357		chr1	8975300	8975730	431	8975489	18.6988	4.53769
chr1	11467383	11467834	1806	24.5654	180.634		chr1	22305553	22306052	500	5.09591	2.99118		chr1	9026529	9028755	2227	9028312	81.2032	9.28976
chr1	11545130	11546005	2513	29.6781	251.382		chr10	53767	54262	496	5.79711	2.97302		chr1	9030069	9035065	4997	9033097	182.114	15.1289
chr1	11575944	11577462	2735	25.7525	273.549		chr10	77833	78470	638	5.46926	2.58111		chr1	9039972	9040634	663	9040251	52.3172	6.92566
chr1	11577709	11578297	580	12.828	58.03		chr10	81707	82821	1115	9.77044	3.64862		chr1	9057487	9058269	783	9058061	11.7294	3.47767
chr1	11607805	11608094	66	3.31736	6.6183		chr10	86813	89658	2846	8.02024	3.12789		chr1	9086463	9088020	1558	9086790	105.794	10.6238
chr1	11624576	11626205	3853	39.3816	385.342		chr10	111439	113881	2443	6.6947	3.02736		chr1	9088803	9089080	278	9088950	12.725	4.69134
chr1	11639608	11640566	2894	41.0875	289.434		chr10	118764	119218	455	5.35708	2.79311		chr1	9089701	9090242	542	9090070	28.2517	7.50615
chr1	11644020	11644681	1616	25.9826	161.7		chr10	157080	157550	471	4.84557	1.56611		chr1	9090485	9091030	546	9090707	53.2243	8.58691
chr1	11645307	11645619	194	5.97761	19.4659		chr10	465075	466029	955	5.0398	2.80405		chr1	9091269	9092448	1180	9091535	123.438	15.5105
chr1	11647218	11647758	69	3.51419	6.99607		chr10	571820	572577	758	4.41064	2.5729		chr1	9113374	9113748	375	9113576	18.3325	5.78599
chr1	11649245	11649597	163	6.56957	16.3698		chr10	600676	601551	876	4.64141	2.57969		chr1	9124861	9125127	267	9124965	10.4434	3.72742
chr1	11667310	11668971	1264	18.0222	126.42		chr10	629172	629547	376	5.16602	2.73346		chr1	9125455	9125770	316	9125544	12.4512	3.33297
chr1	11727608	11728003	136	5.17982	13.6204		chr10	633511	634038	528	4.87352	2.66007		chr1	9136166	9136467	302	9136323	22.8876	5.82122
chr1	11749952	11750219	58	3.22058	5.89242		chr10	1076056	1076659	604	5.46463	2.59176		chr1	9137539	9137799	261	9137687	13.0838	4.47917
chr1	11763207	11764520	2009	23.1072	200.919		chr10	1081189	1081634	446	4.78568	2.53496		chr1	9137959	9139063	1105	9138891	59.2384	11.4479
chr1	11837996	11838892	694	10.3181	69.4558		chr10	1157770	1158555	786	4.64033	2.5339		chr1	9167605	9168016	412	9167808	23.7176	7.28447
chr1	11839081	11839364	58	3.08563	5.87478		chr10	1330219	1330945	727	6.51324	2.70505		chr1	9171241	9172250	1010	9171832	48.481	9.90868
chr1	11840925	11842143	1053	13.3037	105.329		chr10	1335507	1335824	318	5.66377	2.32681		chr1	9172421	9173832	1412	9173093	60.3345	9.70723
chr1	11844863	11846175	938	11.6542	93.8688		chr10	1337367	1340188	2822	5.48595	2.45296		chr1	9174124	9174526	403	9174343	79.9749	16.7574
chr1	11899395	11900278	1211	17.5109	121.19		chr10	1355797	1357425	1629	5.90819	2.65867		chr1	9178432	9178815	384	9178548	13.0205	4.00951
chr1	11900802	11901519	1017	16.4037	101.744		chr10	1364819	1369354	4536	5.4666	2.4256		chr1	9228641	9229071	431	9228924	7.07636	3.09326
chr1	12008331	12009374	3244	51.4848	324.408		chr10	1421768	1423700	1933	5.91554	2.29916		chr1	9229420	9229764	345	9229599	21.6796	5.82395
chr1	12027278	12028554	2931	35.9824	293.137		chr10	1440042	1443422	3381	6.28586	2.40234		chr1	9247079	9247596	518	9247353	28.0045	6.67833
chr1	12037055	12038179	166	4.83393	16.6923		chr10	1448006	1448581	576	6.09309	2.65552		chr1	9249188	9249529	342	9249358	10.2529	3.18037
chr1	12041120	12041434	200	6.29787	20.0125		chr10	1452200	1455531	3332	7.23567	2.42574		chr1	9249766	9250103	338	9249910	10.4716	3.58745
chr1	12044874	12046278	4380	36.2479	438.001		chr10	1504736	1505064	329	4.92303	2.30397		chr1	9253130	9253399	270	9253380	4.43915	2.1754
chr1	12047145	12047535	68	3.72917	6.86865		chr10	1507924	1508799	876	4.53034	2.28913		chr1	9298775	9299533	759	9299240	77.421	10.0089
chr1	12050622	12052984	1883	19.8246	188.308		chr10	1652741	1653036	296	4.83955	2.16744		chr1	9300481	9302537	2057	9302305	45.3757	7.65517
chr1	12059134	12060339	485	10.5358	48.5045		chr10	1654233	1654768	536	4.75653	2.51212		chr1	9302719	9303611	893	9302907	44.9485	8.03502
chr1	12255167	12256562	2523	25.6408	252.308		chr10	1672335	1672906	572	6.14114	2.577		chr1	9303806	9304163	358	9303976	30.2005	6.78137
chr1	12256837	12257523	1402	20.4351	140.259		chr10	1746586	1747014	429	4.8316	2.26315		chr1	9304587	9305155	569	9304879	192.907	21.1027
chr1	12297619	12297893	223	8.14076	22.398		chr10	1750478	1750725	248	5.99319	2.57453		chr1	9311354	9311742	389	9311491	5.97145	2.41108
chr1	12299028	12299505	2192	38.2836	219.268		chr10	1761338	1764222	2885	7.39898	2.81245		chr1	9353170	9354218	1049	9353326	21.353	5.3906
chr1	12420226	12420746	322	7.50125	32.2589		chr10	1772113	1773472	1360	7.13423	2.70908		chr1	9364917	9365858	942	9365572	75.5674	10.2552
chr1	12428513	12429462	2756	39.1488	275.671		chr10	1789921	1794619	4699	5.81898	2.38583		chr1	9367575	9369319	1745	9368574	19.5612	4.37891
chr1	12430836	12432010	2565	31.4172	256.594		chr10	1850341	1850588	248	6.27989	2.86023		chr1	9369526	9370628	1103	9370400	27.5187	5.2547
chr1	12434517	12435122	76	4.27974	7.68752		chr10	1880810	1883726	2917	8.1409	2.9266		chr1	9371613	9373398	1786	9372662	39.9012	6.41791
chr1	12480493	12481554	1523	29.2627	152.337		chr10	1907559	1907960	402	4.49158	2.10496		chr1	9375454	9377748	2295	9376452	45.5342	7.80629
chr1	12483925	12484259	509	13.6413	50.9238		chr10	1967473	1967894	422	4.58277	2.19307		chr1	9378698	9379536	839	9379111	47.0818	7.37944
chr1	12499170	12499532	293	9.23846	29.3345		chr10	1998909	1999943	1035	4.35724	2.62627		chr1	9380323	9380748	426	9380426	10.4639	3.58527
chr1	12501400	12501912	138	5.00451	13.8209		chr10	2102432	2103744	1313	7.13348	2.59532		chr1	9381082	9383369	2288	9382260	121.042	12.3773
chr1	12502745	12503067	63	3.8434	6.38556		chr10	2117469	2117773	305	4.51183	2.27921		chr1	9397644	9398052	409	9397812	13.0205	4.00951
chr1	12504497	12505064	585	14.9614	58.502		chr10	2126145	2127362	1218	6.12538	3.05365		chr1	9398541	9398890	350	9398681	19.2112	6.26019
chr1	13003457	13004497	2047	28.8193	204.78		chr10	2179243	2185578	6336	7.00848	2.50233		chr1	9400381	9400945	565	9400670	33.1988	8.89035
chr1	13034384	13035582	4090	38.6644	409.012		chr10	2196335	2196652	318	5.60378	2.32241		chr1	9401448	9401840	393	9401621	18.3325	5.78599
chr1	13253531	13254655	2650	28.1404	265.028		chr10	2198049	2198442	394	4.22009	2.2526		chr1	9402114	9402819	706	9402426	68.2811	9.61989
chr1	13255750	13257084	334	6.70537	33.4607		chr10	2279312	2279620	309	7.86388	2.94144		chr1	9409807	9410769	963	9410437	54.7705	7.80243
chr1	13337464	13338909	3353	31.337	335.316		chr10	2342561	2343706	1146	4.9836	2.87136		chr1	9425901	9426177	277	9426022	17.1668	4.12037
chr1	13368185	13368637	403	8.1623	40.3119		chr10	2346454	2346752	299	10.7183	4.0876		chr1	9775588	9776522	935	9776324	26.0786	5.26373
chr1	13373872	13375038	3540	25.8459	354.057		chr10	2349408	2350553	1146	6.23897	2.60934		chr1	9779757	9781099	1343	9780314	214.18	12.3962
chr1	13376560	13376967	114	3.50155	11.4187		chr10	2516931	2517516	586	5.65566	2.38124		chr1	9822118	9822838	721	9822627	76.1729	10.6512
chr1	13404561	13405547	779	12.5245	77.9545		chr10	2688775	2689387	613	8.90048	3.11151		chr1	9823070	9823394	325	9823228	14.355	3.74198
chr1	13407246	13408693	2960	21.1578	296.081		chr10	2713726	2714660	935	8.05957	3.45446		chr1	9824682	9825851	1170	9825284	21.0292	4.42582
chr1	13409212	13409930	2746	27.3038	274.676		chr10	2737011	2738003	993	5.58628	2.43461		chr1	9826765	9828568	1804	9827681	30.4911	5.47149
chr1	13413666	13415268	671	10.8156	67.1925		chr10	2794355	2795625	1271	6.81188	3.36061		chr1	9850811	9851521	711	9851294	18.7961	4.41474
chr1	13453688	13454346	963	16.98	96.3589		chr10	2842301	2843728	1428	6.99046	3.04845		chr1	9857826	9859317	1492	9858497	153.034	17.0869
chr1	13454608	13454942	243	7.16587	24.368		chr10	2846646	2848517	1872	4.55858	2.52405		chr1	9868155	9868687	533	9868381	84.6575	11.5143
chr1	13461531	13461995	327	6.16625	32.7868		chr10	2850965	2853972	3008	9.14946	2.96768		chr1	9934707	9935408	702	9934940	96.2139	11.0667
chr1	13464385	13464786	86	3.5729	8.61415		chr10	2856605	2862094	5490	10.5264	3.64066		chr1	9936638	9938347	1710	9937399	117.442	14.3392
chr1	13527978	13528933	2208	19.3454	220.884		chr10	2866335	2867178	844	5.2694	2.49488		chr1	9947053	9947936	884	9947558	177.433	17.6633
chr1	13580775	13581064	107	4.05703	10.7983		chr10	2928753	2929066	314	6.73001	2.35825		chr1	9956933	9957230	298	9957006	5.9432	2.67802
chr1	13581501	13582089	246	6.8117	24.6987		chr10	2964343	2964746	404	4.7235	2.06902		chr1	9960564	9961372	809	9961035	134.923	14.9744
chr1	13587242	13588243	1509	13.458	150.992		chr10	2966810	2967381	572	4.41931	2.02737		chr1	9961600	9963392	1793	9961983	167.118	21.012
chr1	14154287	14154999	309	9.90092	30.9083		chr10	3008042	3009119	1078	4.93277	2.16073		chr1	9967516	9968321	806	9967913	10.0911	3.41525
chr1	14175004	14175926	317	8.85557	31.7179		chr10	3031555	3032658	1104	5.06732	2.41242		chr1	9968506	9969586	1081	9969071	39.6177	6.44895
chr1	14183307	14184317	2452	32.8458	245.233		chr10	3199055	3200888	1834	5.10495	2.62608		chr1	9970090	9972767	2678	9971351	62.9273	9.35632
chr1	14249007	14250493	3733	29.2263	373.301		chr10	3539922	3540221	300	5.11335	2.97749		chr1	9973989	9974444	456	9974167	17.9094	4.93867
chr1	14262702	14263961	2862	31.6303	286.273		chr10	3602236	3603120	885	6.35348	3.17781		chr1	9989940	9990795	856	9990303	14.355	3.74198
chr1	14292489	14293357	2473	32.1548	247.307		chr10	3648869	3649330	462	4.61665	2.78569		chr1	9995511	9997932	2422	9997318	74.1492	9.3821
chr1	14296566	14297711	2152	27.6638	215.251		chr10	3703747	3705081	1335	7.08958	2.93714		chr1	10000023	10001204	1182	10000289	59.354	8.834
chr1	14398197	14399390	2738	32.9464	273.837		chr10	3767254	3767687	434	9.199	1.53556		chr1	10011398	10011659	262	10011537	8.67649	3.20568
chr1	14405387	14405650	541	9.85504	54.1061		chr10	3780074	3780532	459	4.37152	2.42053		chr1	10202127	10203312	1186	10202594	171.625	20.5587
chr1	14405916	14406402	2298	33.8918	229.877		chr10	3793158	3793496	339	5.87274	2.61491		chr1	10263941	10264867	927	10264426	67.2562	9.52914
chr1	14406942	14407209	213	7.92074	21.3834		chr10	3893978	3894341	364	5.13953	2.98933		chr1	10274848	10275946	1099	10275575	179.426	19.4902
chr1	14474922	14475174	244	8.5808	24.4615		chr10	3959921	3960911	991	6.57478	2.37126		chr1	10276164	10278411	2248	10278076	73.359	9.23552
chr1	14476613	14477414	413	9.81413	41.3929		chr10	3966087	3967706	1620	8.4041	2.51364		chr1	10280263	10283046	2784	10280965	195.486	17.0282
chr1	14481573	14482575	2952	14.7435	295.267		chr10	4011811	4012071	261	6.92935	2.9555		chr1	10354607	10354884	278	10354722	6.40236	2.62946
chr1	15126562	15127677	2994	33.4034	299.499		chr10	4048603	4049539	937	7.04333	2.46596		chr1	10434241	10435846	1606	10434950	267.961	25.2728
chr1	15128789	15130321	3470	31.3404	347.063		chr10	4079010	4080170	1161	10.157	3.37603		chr1	10436575	10438011	1437	10437459	138.024	13.7172
chr1	15155077	15155925	3369	38.7934	336.947		chr10	4095685	4096349	665	6.77987	2.57404		chr1	10439052	10440506	1455	10439648	131.281	14.7021
chr1	15157020	15157497	159	5.48233	15.9782		chr10	4111472	4112292	821	5.27489	2.42794		chr1	10442534	10444569	2036	10444259	120.963	15.2994
chr1	15158492	15159259	1685	19.3357	168.56		chr10	4114811	4116794	1984	7.97961	2.49531		chr1	10445224	10445537	314	10445383	11.5295	3.89696
chr1	15161182	15161488	182	5.99798	18.29		chr10	4167553	4167843	291	4.19536	1.96186		chr1	10469298	10469597	300	10469437	8.35262	3.30122
chr1	15197969	15199102	4656	52.1297	465.659		chr10	4169594	4171722	2129	5.90995	2.50651		chr1	10469774	10470598	825	10469977	56.8077	9.28722
chr1	15291665	15292832	2634	22.8067	263.483		chr10	4180987	4181922	936	4.64875	2.10502		chr1	10471480	10474866	3387	10474040	74.217	9.39476
chr1	15293734	15294963	1685	19.3357	168.56		chr10	4188519	4188867	349	6.02073	2.2708		chr1	10571387	10571901	515	10571712	37.2084	8.92108
chr1	15405156	15406656	2383	26.0813	238.361		chr10	4209346	4210152	807	5.1024	2.45143		chr1	10572063	10572626	564	10572333	51.3679	9.70248
chr1	15417073	15417979	2562	24.5864	256.262		chr10	4211632	4211940	309	5.24408	2.49349		chr1	10590141	10590753	613	10590512	38.6901	7.03175
chr1	15420493	15421439	1662	20.2474	166.265		chr10	4213689	4213974	286	4.39784	1.88985		chr1	10599034	10599390	357	10599207	61.3075	13.7956
chr1	15424801	15425092	109	4.26723	10.9077		chr10	4221930	4222302	373	5.75074	2.24356		chr1	10599728	10600442	715	10600156	69.2679	11.1407
chr1	15428751	15429038	115	5.521	11.5186		chr10	4268353	4268898	546	5.81201	2.1236		chr1	10600859	10601365	507	10601115	73.344	14.6498
chr1	15430342	15431773	4491	51.7189	449.141		chr10	4278212	4278597	386	6.4708	3.11124		chr1	10650331	10651403	1073	10650636	30.7625	5.76784
chr1	15538643	15539452	1211	19.1913	121.117		chr10	4293607	4294014	408	5.44122	2.63101		chr1	10662340	10663495	1156	10662653	85.2091	11.0719
chr1	15552222	15552467	88	4.40748	8.89396		chr10	4316094	4317265	1172	6.37512	2.79332		chr1	10666012	10666716	705	10666256	53.3757	11.4706
chr1	15576571	15576969	418	7.32074	41.8689		chr10	4318630	4319351	722	5.75141	2.49284		chr1	10674802	10676875	2074	10675948	72.28	6.78639
chr1	15577634	15578671	4408	31.5552	440.867		chr10	4362326	4364663	2338	6.40668	3.15481		chr1	10679938	10680294	357	10680168	8.09764	2.80814
chr1	15589349	15590609	2639	21.8825	263.959		chr10	4787812	4788165	354	4.87418	2.4035		chr1	10680531	10683335	2805	10680714	32.4035	5.61629
chr1	15603073	15603573	1300	20.8745	130.075		chr10	4798875	4799399	525	5.11612	2.12187		chr1	10693542	10694348	807	10693911	36.3104	7.81239
chr1	15703968	15704365	318	8.9097	31.8659		chr10	4813092	4813712	621	8.02483	2.44654		chr1	10695148	10696137	990	10695791	68.5234	14.0161
chr1	15711197	15712427	2837	26.4328	283.739		chr10	4961269	4961782	514	6.83233	2.27864		chr1	10697534	10697984	451	10697729	17.973	5.16626
chr1	15719074	15719675	106	4.02528	10.6899		chr10	4966415	4967511	1097	4.53099	2.17364		chr1	10701092	10701407	316	10701276	9.24619	3.30586
chr1	15720130	15720423	37	2.62713	3.71923		chr10	4973717	4974884	1168	5.79041	2.16558		chr1	10707251	10708424	1174	10707494	14.1842	5.55087
chr1	15721273	15722710	1435	12.2545	143.597		chr10	5000035	5001068	1034	5.03296	1.99099		chr1	10709554	10710051	498	10709800	14.2131	4.53622
chr1	16097436	16097769	128	4.59562	12.883		chr10	5014330	5014669	340	7.53331	2.30324		chr1	10713001	10713969	969	10713676	38.7928	9.67094
chr1	16195689	16196575	2378	35.5011	237.859		chr10	5025732	5027363	1632	6.54095	2.99058		chr1	10727583	10731902	4320	10730148	94.0865	15.3892
chr1	16198313	16199054	1895	23.5953	189.585		chr10	5033718	5034076	359	4.76511	2.12513		chr1	10736609	10737079	471	10736832	13.7558	3.84619
chr1	16216990	16217679	380	8.7579	38.0818		chr10	5036531	5037326	796	12.6765	2.76239		chr1	10781210	10782906	1697	10782246	330.625	25.5569
chr1	16232974	16233538	429	8.87648	42.9426		chr10	5073801	5074597	797	5.10973	2.60068		chr1	10783113	10783791	679	10783323	49.7109	8.6691
chr1	16307419	16307664	137	6.16057	13.7283		chr10	5083668	5084520	853	5.90799	2.46241		chr1	10788887	10791777	2891	10789928	145.425	14.7808
chr1	16332509	16332737	66	3.31736	6.6183		chr10	5104054	5104476	423	4.22317	1.79806		chr1	10792336	10793185	850	10792933	16.1699	4.22775
chr1	16337930	16339119	1008	15.6889	100.817		chr10	5106236	5106567	332	4.58369	1.95447		chr1	10793504	10796241	2738	10795490	214.55	18.8691
chr1	16364670	16365319	889	11.0655	88.9019		chr10	5118381	5118954	574	7.67971	2.37358		chr1	10798071	10799727	1657	10798763	250.218	23.4063
chr1	16366722	16367928	2921	28.4781	292.141		chr10	5135589	5136118	530	14.9152	4.06586		chr1	10852517	10852828	312	10852673	3.59779	2.14673
chr1	16399697	16400554	2531	27.2253	253.106		chr10	5152688	5153669	982	5.03425	2.58015		chr1	10853262	10853908	647	10853506	8.6489	3.08563
chr1	16424259	16425321	2693	35.2062	269.317		chr10	5232896	5233919	1024	5.01177	2.58637		chr1	10856937	10862583	5647	10857564	373.684	33.1544
chr1	16430213	16430640	196	4.8805	19.6094		chr10	5252037	5254607	2571	7.40429	2.49803		chr1	10875822	10877408	1587	10877090	53.6985	11.1467
chr1	16471757	16472618	2417	33.1253	241.769		chr10	5262796	5263296	501	4.51299	2.55835		chr1	10914480	10916302	1823	10915240	53.2243	8.58691
chr1	16478585	16479857	2488	30.7221	248.83		chr10	5268681	5269854	1174	5.78604	3.04642		chr1	10919386	10920541	1156	10920157	61.134	12.4807
chr1	16486143	16486433	108	4.44846	10.8511		chr10	5277263	5277570	308	5.15816	2.77375		chr1	10922433	10925475	3043	10923626	86.2292	14.6555
chr1	16628385	16630755	3436	42.1858	343.614		chr10	5447586	5447990	405	5.28905	2.52937		chr1	10934021	10935337	1317	10934801	21.5989	4.74999
chr1	16633289	16633554	255	8.80082	25.5099		chr10	5581613	5581934	322	4.74866	2.24192		chr1	10935882	10938318	2437	10936674	54.6107	11.2309
chr1	16684542	16684927	201	7.39077	20.1528		chr10	5615209	5615472	264	5.18396	2.60594		chr1	10940005	10940393	389	10940217	32.1581	8.31991
chr1	16690416	16690735	472	12.9812	47.227		chr10	5742013	5744501	2489	7.71497	2.93917		chr1	10940731	10941107	377	10940910	11.3069	4.18677
chr1	16691782	16692966	2519	31.0002	251.93		chr10	5752328	5753452	1125	8.2929	3.18105		chr1	11073461	11073962	502	11073672	16.3487	4.42551
chr1	16818665	16819102	489	10.8967	48.9914		chr10	5763535	5764132	598	5.38136	2.34803		chr1	11075855	11076386	532	11076190	14.9053	4.20746
chr1	16836798	16837866	2816	29.3987	281.6		chr10	5778787	5779437	651	6.55771	3.14923		chr1	11076565	11077223	659	11076880	53.9211	8.74568
chr1	16839059	16840421	2764	29.9452	276.499		chr10	5780669	5780950	282	11.1952	3.54755		chr1	11086982	11088444	1463	11087614	149.425	17.3819
chr1	16842129	16843115	500	10.0746	50.0667		chr10	5801328	5801788	461	5.70881	2.73021		chr1	11089278	11091732	2455	11090572	57.4476	9.03566
chr1	16996087	16997308	3478	37.0669	347.849		chr10	5868200	5869011	812	5.12584	2.98049		chr1	11347961	11349300	1340	11348884	64.3359	11.2146
chr1	17019044	17020937	1495	20.5263	149.511		chr10	5942989	5944695	1707	7.33737	3.5136		chr1	11349567	11349945	379	11349732	7.9056	3.63379
chr1	17075706	17076985	3547	39.8971	354.724		chr10	5957393	5957923	531	8.82746	2.70932		chr1	11350284	11350812	529	11350666	4.83185	2.81481
chr1	17080279	17081168	484	10.148	48.4862		chr10	5970631	5971589	959	6.669	2.69243		chr1	11352115	11354183	2069	11353481	116.899	16.6537
chr1	17085622	17086162	204	5.35935	20.4775		chr10	5978777	5980331	1555	8.17683	2.81351		chr1	11376913	11377345	433	11377136	17.1957	5.81154
chr1	17160430	17160872	1941	19.4111	194.196		chr10	5981592	5982113	522	4.91742	2.16792		chr1	11380485	11381049	565	11380742	20.5233	5.84325
chr1	17267324	17268232	1215	14.0992	121.588		chr10	5985326	5992521	7196	8.99066	2.68605		chr1	11384086	11387488	3403	11387161	20.1727	4.58034
chr1	17290478	17292226	595	10.9923	59.5489		chr10	6003009	6005009	2001	4.81266	2.16545		chr1	11405368	11405968	601	11405585	6.79395	3.20985
chr1	17300103	17301867	514	8.51822	51.4529		chr10	6057304	6057723	420	5.95833	3.02185		chr1	11416177	11417672	1496	11416416	53.4883	11.0791
chr1	17303012	17303724	582	10.9822	58.2285		chr10	6073674	6074099	426	6.18282	2.46392		chr1	11428797	11431588	2792	11430709	266.581	22.9017
chr1	17311677	17312854	2937	30.3138	293.775		chr10	6095999	6096274	276	8.6207	3.09935		chr1	11437080	11439581	2502	11438536	281.684	33.4941
chr1	17328398	17329140	390	8.89691	39.093		chr10	6105020	6105324	305	5.58383	2.3053		chr1	11440399	11441611	1213	11441189	126.632	16.6537
chr1	17336415	17336648	43	3.49009	4.38007		chr10	6107589	6108600	1012	8.09788	2.80577		chr1	11441907	11444022	2116	11442264	51.2814	10.9901
chr1	17340274	17341709	2726	45.1042	272.672		chr10	6112161	6113484	1324	9.40883	2.64987		chr1	11444856	11453135	8280	11448507	161.817	19.0552
chr1	17513833	17515191	2209	24.7086	220.914		chr10	6119819	6120981	1163	5.34172	2.28692		chr1	11461394	11463679	2286	11462779	151.525	17.4799
chr1	17518385	17519253	244	8.5808	24.4615		chr10	6143217	6143632	416	4.7232	2.05647		chr1	11463936	11464228	293	11464084	18.6046	5.88277
chr1	17524856	17525342	185	6.55432	18.5397		chr10	6150103	6150568	466	8.09853	2.85253		chr1	11465923	11466394	472	11466301	7.62092	3.43437
chr1	17527082	17528435	3009	41.806	300.95		chr10	6162461	6163802	1342	4.95889	2.35441		chr1	11467401	11468588	1188	11467615	87.1428	13.6485
chr1	17528799	17529089	102	5.28049	10.2528		chr10	6166350	6167657	1308	5.57112	2.46331		chr1	11545328	11546378	1051	11545734	72.2809	11.2419
chr1	17529552	17530418	1096	23.1022	109.685		chr10	6169222	6170541	1320	10.3044	3.53408		chr1	11572056	11577504	5449	11576874	410.719	34.4452
chr1	17531220	17533385	1925	34.7632	192.595		chr10	6201798	6202192	395	5.19265	2.1416		chr1	11577663	11578338	676	11578074	208.669	28.6411
chr1	17575525	17575875	86	4.72188	8.68978		chr10	6205281	6206120	840	5.33944	2.13026		chr1	11579189	11579873	685	11579641	32.8486	5.62604
chr1	17576595	17576919	110	5.47128	11.0338		chr10	6381612	6381907	296	5.01697	2.59953		chr1	11581849	11582472	624	11582230	37.2695	7.93839
chr1	17604215	17604574	770	18.0417	77.044		chr10	6436620	6437153	534	4.95212	2.12743		chr1	11583032	11584787	1756	11583873	20.4662	4.25485
chr1	17615616	17616033	145	4.89477	14.5176		chr10	6567866	6571135	3270	8.57675	2.37892		chr1	11585241	11586689	1449	11586359	14.2805	4.04567
chr1	18059207	18059813	342	10.561	34.2642		chr10	6575909	6576753	845	4.65119	1.86817		chr1	11588396	11589545	1150	11589325	34.0395	8.99347
chr1	18145788	18146633	2548	33.8042	254.86		chr10	6580858	6583322	2465	8.58089	3.13835		chr1	11589699	11590012	314	11589826	16.924	6.02468
chr1	18592249	18592565	756	17.8217	75.6832		chr10	6585667	6587724	2058	7.42426	2.46441		chr1	11590235	11591858	1624	11591536	49.6664	11.5574
chr1	18595998	18596549	58	3.26318	5.80757		chr10	6588998	6592270	3273	6.7796	2.91		chr1	11592786	11593519	734	11593014	64.9691	12.823
chr1	18598944	18599964	274	8.28959	27.4812		chr10	6595266	6597519	2254	6.41801	2.47837		chr1	11603865	11604163	299	11604031	7.86633	3.21588
chr1	18637780	18638154	397	11.0237	39.78		chr10	6615906	6616993	1088	4.38531	2.07256		chr1	11604494	11604880	387	11604606	8.0031	3.48897
chr1	18638386	18638939	2807	42.2137	280.762		chr10	6630547	6634017	3471	16.3368	3.51867		chr1	11625077	11626378	1302	11625753	150.975	16.1542
chr1	18646428	18647379	2260	39.1636	226.036		chr10	6640260	6640567	308	8.97352	2.93619		chr1	11637210	11637866	657	11637434	31.1555	7.97529
chr1	18647809	18648035	55	3.96037	5.59081		chr10	6645407	6645802	396	5.78448	2.50869		chr1	11638351	11639194	844	11638896	46.3634	9.62956
chr1	18648492	18649767	347	9.55105	34.7418		chr10	6649049	6649808	760	6.26673	2.6966		chr1	11639625	11640315	691	11639832	45.1136	10.8462
chr1	18655444	18656319	2610	35.0456	261.012		chr10	6693828	6694349	522	4.8416	1.95098		chr1	11644160	11644634	475	11644414	30.8114	7.85926
chr1	18766771	18768169	3500	41.9765	350.05		chr10	6697574	6697897	324	10.3528	3.33668		chr1	11645287	11645713	427	11645467	22.3652	5.17166
chr1	19071699	19071925	91	4.17335	9.1642		chr10	6728171	6729749	1579	5.28825	2.28313		chr1	11666489	11668974	2486	11668165	27.3099	6.01426
chr1	19195452	19197589	2394	36.4708	239.48		chr10	6732757	6734778	2022	7.94738	2.52342		chr1	11704802	11705446	645	11704924	11.0822	3.2256
chr1	19206087	19207595	2759	30.8747	275.907		chr10	6738685	6741798	3114	6.30679	2.16272		chr1	11718610	11719546	937	11719201	32.5446	7.30836
chr1	19217057	19217846	471	9.41301	47.1473		chr10	6744450	6745239	790	9.49514	2.94396		chr1	11720256	11720632	377	11720490	9.26987	3.37643
chr1	19311923	19312264	58	3.26318	5.80757		chr10	6749399	6751689	2291	9.24985	2.55656		chr1	11763447	11764465	1019	11764079	81.6143	10.3482
chr1	19545074	19545558	174	7.04066	17.4484		chr10	6753299	6754863	1565	7.61034	2.40165		chr1	11820609	11823344	2736	11822287	145.24	22.3621
chr1	19721484	19721935	424	12.1011	42.4012		chr10	6760574	6761900	1327	5.13743	2.04933		chr1	11823634	11823969	336	11823789	19.5801	6.40105
chr1	19741173	19741670	1398	27.5026	139.865		chr10	6794353	6795308	956	5.04456	2.88484		chr1	11825178	11825445	268	11825317	12.5204	5.00804
chr1	20530837	20531700	2894	17.8663	289.413		chr10	6797032	6797530	499	7.89978	2.58991		chr1	11838531	11839703	1173	11839178	45.3757	7.65517
chr1	20973998	20974496	1185	24.4223	118.579		chr10	6813953	6817019	3067	6.88926	3.16184		chr1	11840607	11840939	333	11840744	9.83167	3.47251
chr1	20975789	20976600	1155	23.9822	115.599		chr10	6821926	6822701	776	6.39062	2.39528		chr1	11841222	11843030	1809	11841911	53.0629	8.08471
chr1	21170141	21172007	729	17.3816	72.9772		chr10	6829925	6830464	540	5.08254	2.18903		chr1	11843811	11845435	1625	11845218	24.675	5.28219
chr1	21174243	21175298	1245	25.3024	124.587		chr10	6842164	6843092	929	5.84209	2.28079		chr1	11845593	11846148	556	11845924	23.8846	4.60942
chr1	21186968	21188279	1746	32.343	174.655		chr10	6879509	6882893	3385	5.66751	2.36021		chr1	11894947	11895205	259	11895001	4.59708	2.65162
chr1	21226740	21227648	2327	38.1856	232.744		chr10	6887937	6888333	397	4.80431	2.32554		chr1	11895658	11895940	283	11895794	19.5409	6.74034
chr1	21380418	21381621	3254	38.8199	325.498		chr10	6909286	6912483	3198	5.35548	2.09859		chr1	11899814	11900214	401	11900038	17.8019	5.00869
chr1	21553542	21555845	2056	31.8969	205.657		chr10	6923486	6927165	3680	6.7057	2.31854		chr1	11900841	11901376	536	11901056	27.1121	6.8236
chr1	21576162	21578632	1910	23.7208	191.014		chr10	6934707	6936139	1433	7.28572	2.47204		chr1	12008360	12008771	412	12008572	56.8596	13.4807
chr1	21581309	21582254	951	20.9019	95.1937		chr10	6942533	6944634	2102	9.76759	2.58494		chr1	12027778	12028548	771	12028248	111.8	16.1529
chr1	21587021	21587973	342	10.561	34.2642		chr10	6946338	6948321	1984	5.63494	2.1458		chr1	12029114	12030534	1421	12030249	21.9743	4.75859
chr1	21595920	21596945	1352	26.8425	135.244		chr10	6949766	6950323	558	5.13559	2.05912		chr1	12034787	12035139	353	12034985	13.4413	4.95865
chr1	21786365	21787312	1230	25.0823	123.079		chr10	6957341	6958780	1440	8.31413	2.50888		chr1	12036145	12040068	3924	12037263	191.534	20.9972
chr1	21947680	21948643	1504	25.1544	150.46		chr10	6978110	6978493	384	5.24433	2.11132		chr1	12042126	12043340	1215	12042615	9.53095	2.89129
chr1	22022018	22023288	1292	24.8412	129.24		chr10	7230155	7230512	358	8.15332	2.8349		chr1	12045222	12047669	2448	12045758	148.816	17.6207
chr1	22122717	22123456	1019	19.1315	101.939		chr10	7301501	7302599	1099	7.39844	3.5831		chr1	12048482	12049762	1281	12049092	64.5248	10.1293
chr1	22237175	22237683	94	5.06047	9.42673		chr10	7305683	7306676	994	5.51994	2.56915		chr1	12050584	12053526	2943	12050970	144.097	16.3932
chr10	6863	7861	1971	28.0404	197.158		chr10	7827516	7827968	453	5.73284	2.59986		chr1	12053984	12054707	724	12054643	6.2158	2.87132
chr10	9373	10573	2009	31.0002	200.947		chr10	7871517	7872722	1206	4.57227	2.19104		chr1	12054859	12055117	259	12055027	7.66713	3.21987
chr10	14805	15265	86	4.84045	8.61934		chr10	7885955	7887345	1391	5.78115	2.5888		chr1	12255680	12257511	1832	12256057	59.2082	8.80311
chr10	60102	60413	141	5.6686	14.1751		chr10	8457960	8459288	1329	9.3862	3.11103		chr1	12271521	12272023	503	12271750	21.0371	6.01015
chr10	66707	67957	3863	46.1108	386.354		chr10	8462305	8462738	434	10.879	3.41305		chr1	12272591	12273568	978	12272875	19.3193	5.84812
chr10	79603	80880	4291	53.0593	429.148		chr10	8468591	8470258	1668	12.8617	3.67233		chr1	12274965	12275626	662	12275185	5.48947	2.93749
chr10	178822	179265	659	10.9816	65.938		chr10	8476303	8476562	260	7.59903	3.08099		chr1	12280706	12282084	1379	12281411	17.3032	5.30324
chr10	466094	467111	3831	48.6518	383.154		chr10	8483195	8487698	4504	9.19251	2.59569		chr1	12283055	12283562	508	12283430	7.24834	3.56516
chr10	543330	544504	2790	36.1409	279.038		chr10	8489466	8491244	1779	4.95485	2.08611		chr1	12283777	12285067	1291	12284255	63.9399	13.1883
chr10	547437	548419	1849	25.8345	184.944		chr10	8493417	8494485	1069	12.3097	2.95567		chr1	12296561	12296851	291	12296776	5.76788	3.2195
chr10	595416	595743	99	4.7169	9.98284		chr10	8496157	8496586	430	4.9387	2.13685		chr1	12299062	12299501	440	12299264	78.604	16.8509
chr10	598174	599049	1396	17.9595	139.627		chr10	8502616	8503585	970	9.71994	3.03231		chr1	12417667	12417999	333	12417775	9.37352	4.3614
chr10	1316183	1317536	2687	30.1233	268.792		chr10	8511367	8511811	445	6.73267	2.5856		chr1	12420334	12420646	313	12420530	9.29003	3.45049
chr10	1329941	1330443	34	2.63101	3.42621		chr10	8514186	8514938	753	6.13391	2.64077		chr1	12428857	12431565	2709	12431134	82.5575	15.6924
chr10	1373676	1375618	3754	32.3607	375.45		chr10	8517803	8530437	12635	10.9126	3.1061		chr1	12434420	12435312	893	12434912	25.8239	7.34539
chr10	1389616	1390227	113	4.04324	11.3105		chr10	8549715	8550262	548	10.3729	2.9483		chr1	12480522	12480886	365	12480705	26.3566	8.12806
chr10	1447580	1447807	118	4.55992	11.8117		chr10	8553996	8554279	284	7.0133	2.91559		chr1	12482866	12483694	829	12483459	46.0647	11.6965
chr10	1481015	1482163	2352	19.4218	235.283		chr10	8555548	8561476	5929	7.5206	2.54205		chr1	12483929	12484243	315	12484057	19.5409	6.74034
chr10	1483131	1484279	3297	29.4453	329.735		chr10	8563522	8568157	4636	10.2378	3.09529		chr1	12499146	12499486	341	12499300	16.801	6.1456
chr10	1485826	1486814	602	9.87803	60.2118		chr10	8594968	8597235	2268	13.9329	3.47809		chr1	12501377	12504173	2797	12502359	41.0891	8.904
chr10	1503568	1504793	1924	20.1495	192.492		chr10	8598951	8601030	2080	5.03522	2.35493		chr1	12662110	12662374	265	12662157	5.40576	2.77214
chr10	1509348	1510624	2647	23.9506	264.707		chr10	8602470	8603327	858	9.87901	2.88489		chr1	13003984	13004466	483	13004223	33.2419	7.8153
chr10	1527887	1528809	1458	4.56093	145.88		chr10	8607326	8610151	2826	7.79027	3.12086		chr1	13010793	13012282	1490	13011189	202.864	32.7444
chr10	1740907	1742017	2341	18.0109	234.17		chr10	8613263	8613561	299	13.1938	4.65356		chr1	13034852	13035549	698	13035255	109.973	14.3498
chr10	1742966	1743210	92	3.67799	9.22544		chr10	8618420	8618671	252	10.0489	4.02979		chr1	13107201	13107473	273	13107335	14.9307	5.11688
chr10	1744217	1746993	3418	28.7407	341.809		chr10	8627033	8628234	1202	7.17983	2.61566		chr1	13252080	13254338	2259	13253876	59.4703	10.9398
chr10	1820115	1821206	3772	32.5117	377.249		chr10	8633337	8634185	849	6.05112	2.26776		chr1	13255313	13257997	2685	13256303	146.466	14.0276
chr10	1826713	1827158	210	4.89921	21.0677		chr10	8638256	8638708	453	6.32856	2.46365		chr1	13329747	13331671	1925	13331200	56.3718	9.76249
chr10	1827958	1828747	857	11.2127	85.7413		chr10	8673081	8674047	967	4.61834	2.24165		chr1	13331859	13332833	975	13332613	55.6068	10.2065
chr10	1879896	1881180	1121	14.3098	112.134		chr10	8676492	8677013	522	9.45238	3.13081		chr1	13333866	13334315	450	13334085	127.039	18.7647
chr10	2117547	2118165	370	6.5886	37.0041		chr10	8683708	8684506	799	6.73422	2.29939		chr1	13335336	13336338	1003	13335887	21.2637	5.94933
chr10	2136807	2137903	2888	23.3096	288.889		chr10	8701011	8701268	258	6.22183	2.33181		chr1	13336564	13339496	2933	13338193	305.93	27.5491
chr10	2142211	2143055	4054	32.5366	405.437		chr10	8702507	8703853	1347	7.35458	2.64583		chr1	13344874	13345157	284	13345008	10.0911	3.41525
chr10	2196489	2197855	3762	29.3953	376.288		chr10	8725230	8729285	4056	6.56683	2.28512		chr1	13348724	13350704	1981	13350225	90.3515	9.92799
chr10	2199046	2199899	4286	33.8923	428.622		chr10	8751743	8754192	2450	8.19579	2.86939		chr1	13351017	13351312	296	13351193	6.78991	2.82978
chr10	2397576	2398522	3959	46.0681	395.987		chr10	8758126	8759052	927	8.72325	3.07848		chr1	13351828	13352900	1073	13352661	35.4401	6.05086
chr10	2409454	2409771	78	4.62043	7.83087		chr10	8895592	8895999	408	4.71191	2.17898		chr1	13356366	13357647	1282	13357233	19.6518	3.68479
chr10	2414343	2414729	743	17.6016	74.3274		chr10	8914185	8914492	308	8.65211	2.94007		chr1	13367161	13367429	269	13367267	9.45351	3.65418
chr10	2433593	2434087	223	8.14076	22.398		chr10	8999496	9000216	721	5.07308	2.53027		chr1	13368168	13368726	559	13368409	33.4298	6.4538
chr10	2461076	2462196	2914	32.1298	291.415		chr10	9006964	9007997	1034	6.68191	3.34974		chr1	13373628	13374536	909	13374191	92.1101	10.0183
chr10	2500662	2501050	1043	21.3511	104.393		chr10	9012298	9013522	1225	5.28675	2.82192		chr1	13376305	13377555	1251	13376789	51.4896	6.78881
chr10	2503454	2504748	3622	29.4974	362.272		chr10	9116796	9117423	628	4.72123	2.1735		chr1	13401785	13402196	412	13401797	4.36186	2.12743
chr10	2508743	2510010	1627	18.8022	162.75		chr10	9129537	9129874	338	5.39426	2.30938		chr1	13404116	13405381	1266	13404652	54.5321	8.88671
chr10	2511798	2512839	2127	21.5738	212.745		chr10	9290018	9291973	1956	6.45681	2.21475		chr1	13407534	13409733	2200	13408178	88.2617	8.95599
chr10	2517652	2518821	3693	24.7064	369.333		chr10	9299239	9299783	545	4.53189	2.26328		chr1	13413168	13415312	2145	13414429	74.3144	9.75443
chr10	2740073	2741347	3677	27.6702	367.744		chr10	9323164	9323679	516	5.20449	2.03776		chr1	13415486	13417920	2435	13417061	32.6063	5.05679
chr10	2754250	2755354	1766	17.3162	176.626		chr10	9327448	9327852	405	4.79155	1.94839		chr1	13453704	13454310	607	13453876	27.6037	7.62844
chr10	2770694	2772749	4997	37.3575	499.703		chr10	9435974	9437779	1806	5.57228	2.06824		chr1	13454607	13454987	381	13454802	14.3628	4.22053
chr10	2800275	2801637	1893	21.6611	189.309		chr10	9439307	9441268	1962	5.46097	2.06391		chr1	13461524	13462066	543	13461820	33.0008	5.81201
chr10	2874406	2875567	3188	26.101	318.891		chr10	9469086	9471009	1924	6.50823	2.52626		chr1	13513720	13514169	450	13514004	8.92041	3.05356
chr10	2880532	2882727	2633	28.221	263.311		chr10	9476678	9477016	339	4.99608	2.07079		chr1	13514530	13514859	330	13514657	18.6988	4.53769
chr10	2887138	2887768	375	5.89205	37.5967		chr10	9502087	9502606	520	7.2123	2.47746		chr1	13515222	13515837	616	13515594	174.13	24.2437
chr10	2891633	2892888	3889	31.1916	388.914		chr10	9516493	9516949	457	4.4814	2.14102		chr1	13516352	13517065	714	13516847	102.032	18.1361
chr10	2893794	2894939	3187	23.0913	318.75		chr10	9519970	9521667	1698	8.50063	2.53018		chr1	13517224	13517721	498	13517481	88.6187	13.0932
chr10	2906685	2908107	3716	22.4824	371.602		chr10	9562828	9564552	1725	5.00183	2.10599		chr1	13517903	13518686	784	13518439	105.644	12.2142
chr10	2933171	2934221	1309	14.1797	130.933		chr10	9599375	9601151	1777	8.3473	3.07218		chr1	13518960	13519878	919	13519584	11.1461	3.39285
chr10	2935803	2937246	2693	19.8187	269.349		chr10	9602997	9603986	990	4.66527	2.23755		chr1	13528314	13528853	540	13528658	32.314	5.52479
chr10	2937705	2938847	4392	29.8582	439.28		chr10	9612805	9613915	1111	6.09875	2.50585		chr1	13587617	13588129	513	13587928	17.8749	4.14816
chr10	2963443	2964256	1314	11.5872	131.474		chr10	9623532	9624587	1056	6.66777	2.58503		chr1	13588345	13588603	259	13588512	8.02899	3.02426
chr10	2965316	2966502	2719	19.9526	271.997		chr10	9625867	9626728	862	11.441	3.02976		chr1	13598939	13599349	411	13599132	28.2261	5.17596
chr10	2972996	2973982	2811	19.7488	281.198		chr10	9633464	9635852	2389	9.58451	2.96103		chr1	13600067	13600402	336	13600214	7.95925	2.77551
chr10	2974613	2975833	3369	25.4562	336.98		chr10	9647700	9648637	938	4.53184	2.51399		chr1	14154315	14154601	287	14154402	11.7032	4.95613
chr10	2982870	2983998	4099	27.6106	409.917		chr10	9677267	9678567	1301	11.4463	2.85392		chr1	14167566	14167825	260	14167679	7.64983	3.73395
chr10	3008521	3009121	649	8.49312	64.958		chr10	9724939	9725789	851	6.14785	3.22645		chr1	14175328	14176885	1558	14176284	76.5738	12.9168
chr10	3009815	3010872	3184	25.1294	318.453		chr10	9760473	9760938	466	5.08402	2.22258		chr1	14177234	14178497	1264	14177413	11.0856	3.8439
chr10	3011603	3011994	90	3.27207	9.04699		chr10	9834788	9835635	848	5.98112	2.97214		chr1	14178697	14179197	501	14178946	8.53219	3.68266
chr10	3012584	3013618	2866	20.6891	286.663		chr10	9879834	9880809	976	4.81487	2.18501		chr1	14180615	14180928	314	14180796	9.10948	4.00658
chr10	3019902	3021619	538	7.61933	53.8034		chr10	9903904	9904701	798	5.29065	2.11635		chr1	14181346	14182852	1507	14182278	24.2377	5.85749
chr10	3024908	3026563	3662	31.7776	366.219		chr10	9924604	9924912	309	6.41545	2.6639		chr1	14183305	14184420	1116	14183963	63.7856	12.2264
chr10	3027236	3028421	4526	46.8922	452.658		chr10	9926262	9928208	1947	9.28662	2.9965		chr1	14247892	14250652	2761	14249264	151.195	13.8283
chr10	3480432	3480769	130	4.55166	13.0594		chr10	9931937	9934108	2172	6.46024	2.62882		chr1	14252124	14252541	418	14252352	9.32747	2.81278
chr10	3512382	3512999	958	7.63653	95.809		chr10	9935434	9936069	636	7.28239	2.96457		chr1	14258393	14258761	369	14258600	9.04175	3.44559
chr10	3614882	3615758	1469	17.3363	146.97		chr10	9977771	9978227	457	6.2521	2.40104		chr1	14260460	14260718	259	14260536	7.65796	3.28849
chr10	3641728	3642668	2817	27.7425	281.702		chr10	9991395	9992412	1018	4.70229	2.05555		chr1	14262928	14263957	1030	14263562	103.54	14.2472
chr10	3707072	3708184	3891	35.0985	389.169		chr10	9993491	9993864	374	4.17664	1.99586		chr1	14266899	14267627	729	14267384	15.7474	4.43156
chr10	3746746	3747608	1984	21.6476	198.421		chr10	10010832	10013120	2289	5.62478	2.52734		chr1	14292417	14293927	1511	14293028	45.0604	9.24037
chr10	3765019	3766287	3393	23.7981	339.375		chr10	10192330	10194034	1705	6.11453	2.92621		chr1	14295573	14297381	1809	14296870	49.2817	9.45047
chr10	3767256	3767695	156	1.82617	15.6966		chr10	10195954	10197059	1106	6.72242	2.96222		chr1	14298574	14299957	1384	14299284	60.8942	10.6281
chr10	3769725	3770149	2252	19.6573	225.267		chr10	10221284	10222271	988	4.25007	2.28728		chr1	14398422	14399680	1259	14399008	117.127	17.8635
chr10	3772284	3773243	3793	39.0326	379.377		chr10	10246719	10249027	2309	7.29336	2.7929		chr1	14405366	14405684	319	14405511	52.755	7.16233
chr10	3777841	3778067	113	4.86893	11.3716		chr10	10271645	10272730	1086	7.24179	2.339		chr1	14405912	14406392	481	14406152	106.685	16.7471
chr10	3778602	3778917	260	7.41146	26.0534		chr10	10327963	10328592	630	5.42074	2.02935		chr1	14406892	14407275	384	14407091	78.604	16.8509
chr10	3779447	3780215	200	6.29787	20.0125		chr10	10330940	10331664	725	5.37189	2.13016		chr1	14476575	14477420	846	14477215	53.4764	9.95449
chr10	3788976	3790060	3821	23.6596	382.198		chr10	10334533	10337144	2612	6.46038	2.45158		chr1	14481650	14482212	563	14481893	67.949	5.59035
chr10	3792167	3792475	124	4.20342	12.4596		chr10	10342531	10343595	1065	6.55872	2.65316		chr1	14493615	14493930	316	14493808	69.7915	4.67878
chr10	3793838	3795158	4382	34.266	438.205		chr10	10377197	10377924	728	4.51786	2.72118		chr1	15126698	15128606	1909	15127401	209.182	23.611
chr10	3915010	3916907	3408	29.1717	340.873		chr10	10905996	10906542	547	5.40054	2.26318		chr1	15128804	15129929	1126	15129116	239.67	22.2347
chr10	3917781	3919014	3551	23.5873	355.109		chr10	10918254	10919227	974	6.42329	2.56866		chr1	15155441	15155901	461	15155670	58.7929	10.571
chr10	3922395	3923935	3750	28.0667	375.091		chr10	11103937	11104221	285	9.54013	2.24267		chr1	15157201	15157650	450	15157443	61.1752	11.0579
chr10	3924119	3925829	2163	21.3684	216.329		chr10	11139490	11141098	1609	5.18382	2.34638		chr1	15158518	15158928	411	15158726	28.7226	5.95229
chr10	3929317	3929622	178	4.69263	17.8028		chr10	11157485	11158473	989	5.88593	2.55502		chr1	15160613	15161896	1284	15161300	53.6026	10.3394
chr10	3930220	3931301	3722	27.2323	372.281		chr10	11171151	11171689	539	8.38024	2.73253		chr1	15194705	15195757	1053	15195574	17.4944	5.62961
chr10	3968104	3969136	1874	16.6137	187.409		chr10	11173716	11174749	1034	6.00641	2.42546		chr1	15198413	15199087	675	15198799	98.0653	13.2947
chr10	3999122	4000079	3624	33.3121	362.488		chr10	11180120	11181225	1106	6.6154	2.79737		chr1	15290691	15293255	2565	15292439	305.065	23.1793
chr10	4000683	4001724	3779	30.0922	377.912		chr10	11330518	11331802	1285	6.25916	2.54933		chr1	15293644	15294782	1139	15293879	75.5	13.6593
chr10	4047294	4048537	2799	20.3543	279.976		chr10	11339981	11340256	276	6.82535	2.9671		chr1	15295884	15296724	841	15296451	15.6059	3.90121
chr10	4114691	4116189	789	8.72079	78.9888		chr10	11345012	11345740	729	7.89392	2.90996		chr1	15379067	15379358	292	15379193	10.0911	3.41525
chr10	4119641	4121145	331	6.06167	33.1234		chr10	11347096	11347653	558	5.82061	2.38882		chr1	15405285	15406920	1636	15406017	95.382	14.072
chr10	4125412	4127264	4467	34.0059	446.727		chr10	11354040	11354815	776	7.84691	2.70857		chr1	15415928	15417875	1948	15417385	103.998	13.1731
chr10	4129791	4130815	3733	31.2685	373.354		chr10	11374077	11374380	304	4.82695	1.98797		chr1	15419182	15419952	771	15419782	41.0891	8.904
chr10	4132951	4133873	3955	31.4404	395.521		chr10	11447559	11448180	622	4.2248	1.4768		chr1	15420135	15421784	1650	15421228	49.0971	8.79318
chr10	4167786	4169395	2878	22.3351	287.886		chr10	11451552	11451806	255	4.9968	2.18293		chr1	15424812	15426435	1624	15425748	68.4681	10.0506
chr10	4180766	4181049	94	3.1777	9.46483		chr10	11460137	11460785	649	4.96956	2.15258		chr1	15428644	15431041	2398	15430697	83.1026	11.923
chr10	4183640	4185450	3903	27.7134	390.306		chr10	11470574	11475183	4610	8.78911	2.66419		chr1	15489919	15490397	479	15490080	34.7688	9.71402
chr10	4188425	4188719	56	2.54622	5.63223		chr10	11476209	11478429	2221	4.70695	2.11047		chr1	15537929	15539459	1531	15538846	55.3751	10.1425
chr10	4210949	4211721	828	13.8545	82.8591		chr10	11493274	11493898	625	7.48043	2.39039		chr1	15544567	15545893	1327	15545750	22.6898	6.56788
chr10	4212836	4213769	2666	21.7093	266.645		chr10	11522747	11524197	1451	6.52398	2.18894		chr1	15546557	15547777	1221	15546928	75.3462	9.83925
chr10	4222765	4223803	3487	26.6395	348.772		chr10	11526730	11527470	741	9.49514	2.53781		chr1	15552052	15552523	472	15552291	17.0706	5.48028
chr10	4226477	4227205	3266	44.4631	326.621		chr10	11558552	11559014	463	10.2993	2.86097		chr1	15553402	15553849	448	15553703	7.90693	3.04463
chr10	4243973	4245251	4377	32.1368	437.726		chr10	11565922	11567314	1393	6.37241	2.55439		chr1	15576516	15578589	2074	15578088	206.203	15.9178
chr10	4267868	4268658	3703	29.0574	370.318		chr10	11568892	11571480	2589	8.88763	3.11341		chr1	15588294	15589985	1692	15589117	85.8642	10.6875
chr10	4285710	4288206	3946	31.904	394.697		chr10	11575746	11576480	735	5.08031	2.43228		chr1	15591931	15592659	729	15592466	18.6988	4.53769
chr10	4289856	4290392	1107	17.3768	110.784		chr10	11579980	11581018	1039	4.62306	2.28307		chr1	15592866	15594362	1497	15593084	89.9324	12.5561
chr10	4291597	4292158	550	8.58606	55.0472		chr10	11589154	11589893	740	8.00856	2.49081		chr1	15703986	15704264	279	15704144	11.9768	4.53497
chr10	4293603	4294465	3859	39.5346	385.93		chr10	11591767	11592631	865	15.6097	3.31733		chr1	15710254	15711012	759	15710792	12.2547	4.89921
chr10	4302174	4303128	4111	44.1169	411.127		chr10	11595969	11596618	650	18.4339	3.71443		chr1	15711193	15713534	2342	15711451	251.146	25.2529
chr10	4316054	4316386	188	5.92481	18.8929		chr10	11599119	11599433	315	12.5051	3.82797		chr1	15713750	15715184	1435	15713938	17.3395	4.51783
chr10	4317016	4317673	352	7.90693	35.2004		chr10	11624864	11626662	1799	4.9102	2.3076		chr1	15716158	15716447	290	15716339	6.88081	2.71428
chr10	4319784	4320830	2026	16.337	202.619		chr10	11636152	11637914	1763	8.2556	2.67722		chr1	15719496	15721061	1566	15720311	89.742	12.1946
chr10	4322308	4322569	118	3.64708	11.8392		chr10	11697901	11699930	2030	7.93192	2.3614		chr1	15721734	15722698	965	15721940	23.7959	4.85661
chr10	4322745	4323424	3326	23.7974	332.695		chr10	11715711	11716393	683	6.25045	2.66046		chr1	15943825	15944708	884	15944207	7.45699	2.55707
chr10	4381578	4382584	767	11.8711	76.743		chr10	11729947	11732274	2328	8.74969	2.68268		chr1	16098588	16098859	272	16098812	7.17571	2.88976
chr10	4386720	4387037	729	17.3816	72.9772		chr10	11749360	11749632	273	6.98402	2.43772		chr1	16132834	16133123	290	16132958	17.0102	4.78108
chr10	4802698	4802994	28	2.14256	2.89917		chr10	11756110	11758455	2346	5.49735	2.17293		chr1	16195819	16197870	2052	16196217	59.1898	11.6372
chr10	4806327	4807163	799	9.63621	79.9481		chr10	11800897	11802558	1662	7.25244	2.89538		chr1	16198069	16199018	950	16198575	44.7287	9.86498
chr10	4809992	4810814	193	4.52763	19.3277		chr10	11841018	11841358	341	10.7571	3.60409		chr1	16207961	16209481	1521	16208524	29.3298	5.80824
chr10	4948826	4949774	4193	33.3501	419.319		chr10	11948837	11950405	1569	6.8023	2.88494		chr1	16210354	16210660	307	16210585	5.72508	3.20053
chr10	4958119	4959406	4338	27.7194	433.879		chr10	11997958	11999225	1268	7.06036	2.25669		chr1	16216916	16217719	804	16217361	81.6239	13.9559
chr10	4969486	4970652	3079	17.6863	307.958		chr10	12023153	12024670	1518	10.5289	2.77607		chr1	16274574	16274896	323	16274770	5.42454	2.84268
chr10	4974096	4975335	276	5.28958	27.6268		chr10	12107434	12109168	1735	5.56024	2.69672		chr1	16276872	16278352	1481	16277749	39.0262	8.13903
chr10	4977587	4977965	91	2.89414	9.17702		chr10	12175620	12176356	737	4.48453	2.73591		chr1	16279733	16280723	991	16280311	24.3852	6.13558
chr10	4987365	4987827	295	5.05141	29.5673		chr10	12328152	12328561	410	5.42583	2.50009		chr1	16283365	16284123	759	16283879	15.8353	4.29346
chr10	5009541	5010071	150	3.69202	15.0561		chr10	12466276	12467435	1160	4.82385	2.19777		chr1	16306866	16307194	329	16306992	23.3677	7.53332
chr10	5021743	5022969	2625	26.3764	262.52		chr10	12592466	12594262	1797	5.87175	2.37537		chr1	16329055	16330263	1209	16330012	23.5927	6.72426
chr10	5032275	5033591	3905	22.6467	390.536		chr10	12597940	12601563	3624	9.46325	2.76375		chr1	16332125	16332757	633	16332615	11.0911	3.69297
chr10	5034257	5035951	4353	27.4843	435.338		chr10	12757005	12757928	924	5.28216	2.94851		chr1	16337555	16339930	2376	16338442	218.535	24.2469
chr10	5037005	5039655	2698	16.5981	269.861		chr10	12791792	12792540	749	11.3145	2.72733		chr1	16364673	16365274	602	16364913	69.2122	9.33033
chr10	5106312	5107453	3567	19.5532	356.764		chr10	12834371	12834851	481	6.25454	2.37443		chr1	16367028	16368526	1499	16367425	62.4205	9.91826
chr10	5113025	5114179	4121	26.7151	412.147		chr10	12843589	12844569	981	7.8245	2.89347		chr1	16399941	16401524	1584	16400282	35.1578	6.44351
chr10	5118729	5118981	71	2.66544	7.11848		chr10	12846938	12847296	359	5.94425	2.17551		chr1	16423032	16425049	2018	16424650	42.2038	9.07133
chr10	5119359	5120337	4918	36.9159	491.808		chr10	12850530	12851048	519	5.85805	2.31426		chr1	16472079	16472776	698	16472383	43.1398	9.18225
chr10	5230305	5231293	2732	19.3513	273.201		chr10	12855183	12857090	1908	7.27234	2.5411		chr1	16473014	16474170	1157	16473977	14.1842	5.55087
chr10	5252080	5253404	1209	12.9903	120.908		chr10	12880262	12880754	493	6.81716	2.51254		chr1	16478661	16479414	754	16478919	82.8985	16.3582
chr10	5255783	5256036	35	2.41207	3.57009		chr10	12892409	12893492	1084	9.55123	2.58768		chr1	16627159	16627437	279	16627293	4.59708	2.65162
chr10	5257412	5257905	314	5.50801	31.4423		chr10	12901617	12901864	248	10.2222	3.76884		chr1	16628991	16630548	1558	16629823	170.527	22.4068
chr10	5270942	5271921	2018	26.4127	201.805		chr10	12908369	12908811	443	13.0345	3.64037		chr1	16676224	16677494	1271	16676637	33.1988	8.89035
chr10	5277053	5277701	2557	37.0231	255.751		chr10	12910539	12911066	528	7.02633	2.45074		chr1	16677857	16678164	308	16677984	14.4114	5.33421
chr10	5280177	5281379	2728	27.112	272.814		chr10	12915366	12916482	1117	7.58275	2.39766		chr1	16678500	16679021	522	16678756	47.2365	11.8947
chr10	5308641	5309699	3844	27.4146	384.461		chr10	12933864	12934546	683	5.68306	2.15973		chr1	16679218	16680549	1332	16679439	31.1555	7.97529
chr10	5310832	5312432	3370	32.7127	337.032		chr10	12936988	12939159	2172	5.29129	2.42185		chr1	16684664	16685053	390	16684870	17.7012	6.34385
chr10	5315193	5315831	397	7.38563	39.7092		chr10	12940475	12941989	1515	5.86541	2.33652		chr1	16689874	16690792	919	16690563	44.9001	11.4982
chr10	5318054	5319741	2786	20.2874	278.643		chr10	12952665	12953872	1208	12.2236	3.78187		chr1	16691793	16692337	545	16692040	87.4619	13.7347
chr10	5320470	5320727	136	4.74043	13.6794		chr10	12962292	12963072	781	11.0276	3.84686		chr1	16794453	16795229	777	16794676	11.3843	3.9354
chr10	5597811	5598056	62	3.15256	6.29595		chr10	13003621	13004337	717	8.75279	2.30068		chr1	16818901	16819943	1043	16819564	20.1103	4.87893
chr10	5598239	5598766	2720	25.6553	272.1		chr10	13012672	13014132	1461	5.79484	2.00307		chr1	16837272	16839854	2583	16839409	69.3659	10.5394
chr10	5600541	5602048	3742	26.8917	374.273		chr10	13019512	13020103	592	6.54637	2.35015		chr1	16842003	16844797	2795	16842607	225.751	24.8161
chr10	5611939	5612825	957	13.2408	95.7028		chr10	13023784	13025777	1994	9.22881	2.3344		chr1	16854904	16855587	684	16855502	5.99176	2.74335
chr10	5615197	5616060	706	14.949	70.6111		chr10	13049081	13049486	406	6.93924	2.10931		chr1	16956347	16957305	959	16957002	19.1273	4.71994
chr10	5616251	5616505	203	6.72093	20.3265		chr10	13052291	13053113	823	5.23038	2.11243		chr1	16996474	16997297	824	16996958	86.2819	12.8635
chr10	5620539	5621610	1677	16.7249	167.754		chr10	13067209	13067742	534	5.43644	2.23391		chr1	17008472	17009374	903	17008708	14.2694	4.36441
chr10	5624335	5625340	2693	19.8187	269.349		chr10	13069829	13070107	279	7.34397	2.6542		chr1	17017482	17022191	4710	17019597	116.159	15.8415
chr10	5733409	5734020	246	6.8117	24.6987		chr10	13077655	13080041	2387	9.77986	2.88351		chr1	17022361	17022677	317	17022557	14.2694	4.36441
chr10	5812040	5813285	3550	29.709	355.014		chr10	13081245	13081549	305	9.30512	2.9266		chr1	17023822	17024123	302	17023986	14.9435	5.25456
chr10	5970866	5971827	4237	35.3733	423.777		chr10	13103065	13103866	802	5.09507	2.23317		chr1	17024706	17025643	938	17025335	48.005	11.933
chr10	5971988	5972364	308	6.9779	30.8495		chr10	13113371	13114178	808	4.25309	1.9025		chr1	17025813	17028777	2965	17027575	44.0779	6.45319
chr10	6060255	6060657	495	10.2871	49.5608		chr10	13148720	13152555	3836	7.46739	2.23243		chr1	17031029	17032490	1462	17031805	17.866	5.13385
chr10	6065536	6065789	86	4.84045	8.61934		chr10	13157692	13159123	1432	4.87805	2.05567		chr1	17032745	17033016	272	17032793	8.17544	3.64245
chr10	6097124	6098076	1615	14.5468	161.575		chr10	13174113	13175080	968	6.85764	2.16345		chr1	17040408	17041364	957	17040852	5.93722	2.54463
chr10	6109060	6109608	770	9.75198	77.0133		chr10	13198526	13198777	252	6.47594	3.13234		chr1	17041555	17041912	358	17041806	5.55288	2.82537
chr10	6134152	6135154	2839	18.1343	283.979		chr10	13206565	13206912	348	10.5862	3.68284		chr1	17047977	17048291	315	17048037	4.18858	2.39054
chr10	6135328	6136345	2673	21.2146	267.385		chr10	13401486	13401908	423	5.63486	2.35554		chr1	17049873	17052296	2424	17050253	34.6568	6.63534
chr10	6137496	6138447	4222	35.7487	422.21		chr10	13544989	13545433	445	10.502	3.65535		chr1	17059169	17059766	598	17059360	6.26883	2.83106
chr10	6139661	6140009	51	2.61447	5.19254		chr10	13714994	13716412	1419	4.53753	2.26968		chr1	17075690	17076536	847	17075945	209.896	27.475
chr10	6142074	6142645	3383	24.0799	338.305		chr10	13744148	13744559	412	9.97829	3.1787		chr1	17078128	17078485	358	17078335	8.68844	3.27091
chr10	6142987	6143531	1169	13.1772	116.913		chr10	13754256	13754756	501	4.2364	2.04004		chr1	17079177	17081647	2471	17080848	166.176	20.0993
chr10	6177255	6177690	887	12.6103	88.7497		chr10	13778169	13783059	4891	7.35049	2.80718		chr1	17082358	17082687	330	17082486	13.805	4.72226
chr10	6233556	6234390	2875	19.413	287.583		chr10	13785494	13785789	296	4.4939	2.08618		chr1	17083681	17084471	791	17083921	38.7181	8.86445
chr10	6380516	6381649	1799	21.3913	179.956		chr10	13791672	13793661	1990	7.11217	2.41648		chr1	17084674	17087212	2539	17085250	57.3407	9.85702
chr10	6406673	6407640	2569	17.2288	256.955		chr10	13866570	13866845	276	6.5736	2.67413		chr1	17125129	17127299	2171	17125686	43.4051	7.9135
chr10	6410392	6412037	3396	21.779	339.621		chr10	13979924	13981680	1757	7.63637	2.3199		chr1	17160402	17160908	507	17160652	276.396	19.4337
chr10	6425189	6426605	4128	30.3363	412.806		chr10	14018204	14018457	254	5.18131	2.49599		chr1	17266625	17272192	5568	17269581	171.208	19.4145
chr10	6435675	6437998	848	10.2965	84.8317		chr10	14056636	14057030	395	6.93878	2.92296		chr1	17272372	17276883	4512	17272983	148.045	19.3017
chr10	6438671	6440855	3274	22.6978	327.467		chr10	14096079	14099420	3342	7.40188	2.76115		chr1	17281396	17287570	6175	17286914	164.179	23.5603
chr10	6448183	6448466	203	4.67778	20.3701		chr10	14101015	14102036	1022	9.76335	3.03752		chr1	17288354	17305794	17441	17296793	477.164	31.2165
chr10	6565286	6565601	331	8.06283	33.1304		chr10	14103133	14103637	505	4.56503	2.32597		chr1	17311676	17313532	1857	17311929	126.442	18.8405
chr10	6568026	6568328	196	4.59849	19.6661		chr10	14765995	14767003	1009	4.42995	2.48127		chr1	17313720	17316299	2580	17314872	55.3751	10.1425
chr10	6568849	6571163	1861	15.7541	186.133		chr10	14860950	14861624	675	5.14121	2.24575		chr1	17317436	17317884	449	17317688	7.78993	3.58852
chr10	6574109	6574341	148	4.29004	14.8689		chr10	14862805	14863299	495	6.16648	2.45092		chr1	17328719	17329095	377	17328949	7.30688	2.92736
chr10	6577117	6577779	1491	15.4579	149.107		chr10	14885404	14886666	1263	11.7467	4.43823		chr1	17332060	17334165	2106	17332885	188.07	22.1316
chr10	6595222	6596881	2514	26.8214	251.426		chr10	15290598	15291156	559	4.52092	2.01006		chr1	17334994	17337303	2310	17335439	304.135	35.4479
chr10	6599885	6600223	148	3.74948	14.8544		chr10	15299063	15300083	1021	4.71029	2.11284		chr1	17338162	17339277	1116	17338461	81.5995	16.1804
chr10	6698504	6699197	3444	22.725	344.475		chr10	15319280	15320431	1152	4.71533	2.5591		chr1	17340268	17341883	1616	17340543	282.672	42.821
chr10	6726681	6728348	3555	23.2342	355.522		chr10	15331091	15331982	892	4.2883	2.22073		chr1	17342960	17345249	2290	17343497	76.6214	11.9976
chr10	6731247	6732369	1157	9.89029	115.789		chr10	15337169	15342246	5078	6.03445	2.29328		chr1	17349197	17349503	307	17349455	4.95692	2.56004
chr10	6739664	6740528	491	6.31593	49.1381		chr10	15367454	15367973	520	5.42986	2.02542		chr1	17514099	17515546	1448	17514839	93.1688	14.2746
chr10	6754171	6754821	79	2.86449	7.9578		chr10	15369763	15370667	905	5.0872	2.05319		chr1	17515785	17516478	694	17515979	25.1756	7.46789
chr10	6756770	6756996	59	2.76493	5.96842		chr10	15429912	15431291	1380	7.61502	2.5053		chr1	17518369	17519314	946	17518732	68.1686	15.2649
chr10	6759267	6760688	3139	18.3856	313.974		chr10	15439044	15441255	2212	5.1125	2.14781		chr1	17524857	17525722	866	17525152	20.5799	5.86147
chr10	6762845	6764179	3293	19.5147	329.381		chr10	15525716	15526180	465	4.76394	2.21816		chr1	17527496	17528384	889	17528095	96.1386	18.1363
chr10	6829519	6830516	1864	16.5832	186.419		chr10	15533775	15535268	1494	8.88514	2.79598		chr1	17528875	17529133	259	17529006	7.21471	3.76666
chr10	6831846	6832675	3085	24.4196	308.597		chr10	15572185	15573009	825	4.43745	2.2539		chr1	17529567	17531068	1502	17530219	99.0248	19.8245
chr10	6833593	6834929	3908	29.5954	390.897		chr10	15578296	15579091	796	6.05903	2.37659		chr1	17531670	17532016	347	17531865	24.7897	7.70457
chr10	6842865	6844175	3692	27.7495	369.211		chr10	15589931	15590652	722	5.5837	2.51805		chr1	17532224	17532917	694	17532587	10.9089	4.75789
chr10	6844900	6845388	3112	27.9474	311.2		chr10	15593829	15594111	283	8.44222	3.80721		chr1	17589178	17589733	556	17589309	9.93998	3.90765
chr10	6845669	6846270	1553	17.7119	155.313		chr10	15642401	15642947	547	5.05997	2.40865		chr1	17596423	17597230	808	17596689	14.962	4.88456
chr10	6847624	6848096	274	6.56604	27.487		chr10	15761457	15761745	289	6.51425	3.37853		chr1	17604242	17604552	311	17604446	15.0421	5.74911
chr10	6874967	6876581	919	9.8424	91.9394		chr10	15775743	15776021	279	6.61745	2.85477		chr1	17605618	17605980	363	17605799	49.3619	10.7774
chr10	6894728	6896497	2895	23.4304	289.574		chr10	16173525	16173868	344	5.05698	2.75149		chr1	17607701	17607959	259	17607831	11.8153	4.85853
chr10	6896822	6898127	3135	24.7852	313.581		chr10	16202555	16202915	361	5.32322	2.9776		chr1	17615564	17616302	739	17615908	7.30688	2.92736
chr10	6935988	6936678	178	4.16631	17.8357		chr10	16228139	16230262	2124	6.73784	3.40482		chr1	17865428	17865731	304	17865591	15.9145	5.94736
chr10	6941203	6941453	209	4.7355	20.9778		chr10	16280673	16281931	1259	7.51853	3.56737		chr1	18042804	18043188	385	18042970	11.2432	4.37859
chr10	6968776	6970147	4077	33.6613	407.79		chr10	16296210	16299131	2922	6.07339	3.06959		chr1	18059205	18060660	1456	18060309	39.582	9.95719
chr10	6974327	6975291	1874	15.4694	187.439		chr10	16301880	16302127	248	5.33607	3.00338		chr1	18145921	18146304	384	18146067	9.45351	3.65418
chr10	6977017	6978633	3764	26.2742	376.475		chr10	16429036	16429420	385	4.58624	2.74502		chr1	18412956	18413335	380	18413085	6.55955	3.28394
chr10	7229350	7230515	4318	28.6699	431.892		chr10	16563855	16564138	284	9.36968	4.10787		chr1	18588963	18589831	869	18589159	23.6666	6.0483
chr10	7245352	7246192	3961	28.0122	396.166		chr10	16651076	16651361	286	4.7915	2.70112		chr1	18592226	18592545	320	18592403	42.5934	11.1017
chr10	7255696	7256556	3041	24.4891	304.159		chr10	16817417	16818019	603	4.87222	2.60164		chr1	18594426	18595793	1368	18595244	70.8918	12.6999
chr10	7273059	7274432	2635	22.1453	263.591		chr10	16826490	16827493	1004	5.09309	2.82388		chr1	18597836	18598104	269	18597932	10.9089	4.75789
chr10	7280890	7282859	4492	33.4498	449.22		chr10	16904024	16905083	1060	7.66286	2.85288		chr1	18598763	18600020	1258	18599680	88.141	17.0695
chr10	7306398	7307319	3911	50.4883	391.11		chr10	16943854	16944126	273	7.96981	3.1442		chr1	18638412	18639069	658	18638631	108.937	19.6123
chr10	7312458	7312890	213	4.32857	21.3854		chr10	17076489	17077235	747	4.18641	2.19848		chr1	18644550	18644832	283	18644656	12.5211	4.86904
chr10	7822884	7823739	4090	41.2917	409.017		chr10	17078368	17080521	2154	9.15722	3.11393		chr1	18646708	18647370	663	18647126	64.3458	14.6701
chr10	7826373	7827865	4484	31.9516	448.462		chr10	17093778	17094769	992	7.83841	2.68524		chr1	18647727	18649712	1986	18648639	108.458	18.5791
chr10	7848924	7849173	223	8.14076	22.398		chr10	17114107	17115678	1572	6.1138	2.93438		chr1	18654384	18655153	770	18654619	27.1247	7.82351
chr10	7868825	7870023	3255	24.352	325.565		chr10	17201194	17201482	289	4.44168	2.68953		chr1	18655471	18656136	666	18655707	63.9482	11.8625
chr10	7870710	7871808	3244	28.153	324.473		chr10	17210287	17211080	794	6.75433	3.2651		chr1	18766217	18766493	277	18766374	7.21471	3.76666
chr10	7875659	7876465	314	5.50801	31.4423		chr10	17230547	17231153	607	4.41597	2.33128		chr1	18766781	18767659	879	18767071	118.448	18.0031
chr10	7878347	7879267	115	3.82754	11.5812		chr10	17408959	17409482	524	6.01175	2.61555		chr1	18813076	18813510	435	18813260	12.0117	4.80079
chr10	7884387	7885944	3663	27.4312	366.374		chr10	17423375	17423775	401	4.51509	2.21742		chr1	18813772	18814409	638	18813965	16.4361	4.91424
chr10	8477960	8481160	1883	16.1003	188.307		chr10	17448753	17449196	444	4.6509	2.77926		chr1	18815236	18815783	548	18815477	59.1119	12.0411
chr10	8481721	8483615	4169	27.7672	416.983		chr10	17453267	17454083	817	5.87655	2.69031		chr1	19171902	19172545	644	19172475	3.69165	2.21578
chr10	8491125	8493210	3343	25.1761	334.354		chr10	17520077	17522099	2023	5.83764	2.56494		chr1	19173147	19174116	970	19173864	18.4643	4.89991
chr10	8529971	8530468	945	10.682	94.5046		chr10	17626915	17628831	1917	5.38213	2.28466		chr1	19190901	19193095	2195	19191666	25.6597	5.80323
chr10	8630687	8632128	3763	22.0162	376.327		chr10	17637238	17637711	474	5.42134	2.35951		chr1	19194038	19194357	320	19194193	9.38371	3.63126
chr10	8633914	8634529	2273	22.3215	227.387		chr10	17644679	17645219	541	4.33096	2.32287		chr1	19194589	19195136	548	19194856	14.9164	4.86937
chr10	8634736	8636316	3634	30.5609	363.481		chr10	17697543	17698471	929	5.41685	2.63149		chr1	19195868	19198190	2323	19197176	234.227	33.0543
chr10	8658389	8659595	2510	18.0095	251.006		chr10	17945391	17945954	564	5.19673	3.0184		chr1	19205202	19207057	1856	19206346	143.604	19.279
chr10	8674032	8676166	3014	21.4256	301.491		chr10	18367550	18368057	508	5.80143	3.09662		chr1	19209079	19209340	262	19209162	9.13433	3.90945
chr10	8684058	8685408	4632	31.0349	463.226		chr10	18514028	18515040	1013	4.61797	2.8468		chr1	19210067	19210421	355	19210241	18.7571	5.29226
chr10	8687698	8688230	4570	37.414	457.087		chr10	18542083	18542613	531	4.90045	2.75123		chr1	19210590	19211041	452	19210721	9.26987	3.37643
chr10	8699606	8700565	3451	20.1528	345.139		chr10	18567888	18568254	367	11.1543	3.84044		chr1	19217117	19218170	1054	19217629	44.168	8.82044
chr10	8702690	8703858	3363	23.6312	336.395		chr10	18742106	18742759	654	5.53373	2.96591		chr1	19218623	19218881	259	19218789	10.1321	4.55964
chr10	8704458	8705576	1593	14.9398	159.375		chr10	19201429	19202113	685	8.37039	1.39923		chr1	19311757	19312295	539	19311892	13.0473	4.46707
chr10	8722661	8723259	191	4.30754	19.157		chr11	38866	40137	1272	7.09015	3.20456		chr1	19312557	19313486	930	19312681	6.28719	2.7322
chr10	8723431	8723820	469	7.35483	46.9297		chr11	112144	112620	477	10.5524	4.10833		chr1	19544945	19545340	396	19545212	13.5968	5.1564
chr10	8726569	8726952	43	2.35525	4.36194		chr11	117944	118627	684	7.58966	3.30076		chr1	19654581	19655598	1018	19655342	20.4797	6.93859
chr10	8729023	8729360	538	8.11518	53.8331		chr11	134285	135543	1259	6.67706	2.75144		chr1	19661106	19661376	271	19661218	12.5142	5.15438
chr10	8729608	8730592	1533	14.9676	153.396		chr11	144173	144457	285	20.2225	4.84047		chr1	19741244	19741554	311	19741378	11.7032	4.95613
chr10	8732688	8733130	223	4.94414	22.3147		chr11	165440	166139	700	5.81674	2.67811		chr1	20530822	20531677	856	20531140	333.209	18.6017
chr10	8733749	8736291	3991	23.6413	399.136		chr11	200924	201504	581	4.47791	2.45456		chr1	20974119	20974477	359	20974270	23.3677	7.53332
chr10	8738637	8739941	3806	24.38	380.623		chr11	463813	464280	468	12.8759	4.52783		chr1	21170547	21171760	1214	21171433	28.4017	8.52455
chr10	8948867	8949410	326	5.81235	32.6786		chr11	535351	536189	839	4.5294	2.6841		chr1	21174460	21175184	725	21174899	22.3286	6.93447
chr10	8962161	8963125	3723	25.7747	372.349		chr11	551441	552690	1250	6.2164	3.03081		chr1	21186607	21187954	1348	21187317	73.3437	16.0579
chr10	8971171	8972458	3123	21.9613	312.374		chr11	557674	558603	930	9.10444	3.3774		chr1	21189403	21189995	593	21189773	10.9089	4.75789
chr10	8978622	8979850	4231	32.0138	423.119		chr11	560117	560767	651	5.72627	2.52418		chr1	21226757	21227565	809	21227059	115.378	20.6256
chr10	8989992	8990364	183	5.51298	18.3712		chr11	693985	694426	442	8.23345	3.22856		chr1	21230586	21231141	556	21230969	10.9089	4.75789
chr10	8993400	8995272	4159	31.2737	415.9		chr11	738581	738948	368	8.56727	3.39005		chr1	21231435	21232237	803	21232011	54.4139	13.0842
chr10	8997395	8997948	134	5.25144	13.4552		chr11	795140	796204	1065	5.44927	2.94935		chr1	21232575	21233967	1393	21233098	12.5142	5.15438
chr10	9007598	9008083	2111	35.5168	211.132		chr11	892818	893415	598	4.35608	2.59587		chr1	21241219	21247011	5793	21245219	150.25	26.7631
chr10	9008852	9009310	3397	50.0831	339.72		chr11	923047	924140	1094	9.43314	3.76162		chr1	21359415	21359793	379	21359561	6.26239	3.01564
chr10	9013512	9014263	1291	15.3543	129.119		chr11	933911	934839	929	4.36975	2.56112		chr1	21360269	21360911	643	21360483	17.973	5.16626
chr10	9014445	9014794	396	10.2743	39.6922		chr11	1001612	1002167	556	4.97758	2.51579		chr1	21379414	21382394	2981	21380787	176.963	22.8852
chr10	9031785	9033324	3480	27.7904	348.097		chr11	1028630	1028877	248	6.38398	3.19434		chr1	21504627	21505353	727	21505050	25.3495	7.92981
chr10	9054638	9055063	197	4.48196	19.7359		chr11	1048941	1050015	1075	5.44881	2.58872		chr1	21553908	21555903	1996	21554982	41.3586	9.53907
chr10	9056664	9057778	3904	32.5703	390.494		chr11	1056558	1056813	256	10.2454	3.4893		chr1	21576763	21578614	1852	21577405	93.4125	18.6836
chr10	9061069	9062275	3006	19.4113	300.651		chr11	1070430	1071160	731	4.9206	2.71138		chr1	21580284	21581822	1539	21581109	30.4866	8.92104
chr10	9064996	9066082	3171	31.3366	317.173		chr11	1153119	1153513	395	5.09459	2.11478		chr1	21586730	21588574	1845	21587270	54.4139	13.0842
chr10	9068066	9068507	47	2.71139	4.78196		chr11	1168398	1169842	1445	5.12008	2.27166		chr1	21594707	21596475	1769	21595684	19.5409	6.74034
chr10	9088416	9089228	120	3.57605	12.0036		chr11	1199102	1199554	453	4.56677	2.54883		chr1	21600139	21601840	1702	21601262	26.1452	7.6457
chr10	9114841	9116581	3721	24.8403	372.16		chr11	1270962	1271744	783	6.15115	2.81949		chr1	21607321	21607719	399	21607509	12.0117	4.80079
chr10	9120546	9121568	3686	26.7972	368.7		chr11	1283066	1284044	979	8.43522	3.09952		chr1	21607883	21608839	957	21608112	16.801	6.1456
chr10	9129587	9130858	4193	33.3501	419.319		chr11	1286181	1287037	857	5.83012	2.67019		chr1	21786854	21787288	435	21787087	28.4017	8.52455
chr10	9285561	9286177	166	3.84321	16.662		chr11	1319718	1320052	335	8.70517	3.02728		chr1	21947693	21948492	800	21947934	37.4221	9.60158
chr10	9316295	9318450	3069	21.6934	306.923		chr11	1404705	1405221	517	4.35329	2.21772		chr1	22022036	22022999	964	22022565	42.5934	11.1017
chr10	9327508	9328747	3770	22.7142	377.077		chr11	1486673	1486927	255	5.39811	2.59838		chr1	22123082	22123387	306	22123246	10.1321	4.55964
chr10	9331895	9333508	4068	22.5988	406.892		chr11	1498098	1498430	333	5.44148	2.80651		chr10	7188	7813	626	7627	27.3013	7.34977
chr10	9342628	9343763	3820	24.4437	382.028		chr11	1517838	1519690	1853	5.14796	2.14236		chr10	8003	10319	2317	9970	42.879	10.4906
chr10	9379655	9380694	3927	30.3244	392.792		chr11	1619424	1619817	394	4.66028	2.65833		chr10	14800	15608	809	15018	18.6146	6.5421
chr10	9397541	9398587	3669	31.4887	366.971		chr11	1632506	1634023	1518	6.95458	2.73886		chr10	37157	37472	316	37240	5.32635	2.53704
chr10	9413059	9413980	1874	15.3569	187.479		chr11	1637396	1637835	440	5.30775	2.66168		chr10	53876	54956	1081	54604	18.668	5.05352
chr10	9415093	9416263	3830	27.3399	383.002		chr11	1650544	1651933	1390	9.78311	3.12313		chr10	59995	60826	832	60291	70.1283	14.5802
chr10	9434287	9435345	3764	24.1891	376.416		chr11	1688564	1688815	252	7.41873	3.16221		chr10	67282	68234	953	67605	73.2227	13.4049
chr10	9435508	9436315	810	8.61454	81.0481		chr11	1737288	1738158	871	5.80328	2.92536		chr10	77022	78732	1711	78365	41.2876	7.90273
chr10	9437568	9438852	2494	16.1648	249.407		chr11	1791348	1792120	773	5.50171	2.24968		chr10	79551	80960	1410	80008	159.41	22.9798
chr10	9439630	9441301	950	8.57996	95.0903		chr11	1796708	1797701	994	7.04811	2.34919		chr10	81600	82625	1026	82379	10.6162	4.04721
chr10	9465973	9467060	3565	29.8002	356.519		chr11	1888701	1891253	2553	5.97091	2.49684		chr10	86882	88053	1172	87676	53.5913	9.65962
chr10	9468851	9469262	532	8.10904	53.2753		chr11	1922113	1922517	405	7.15876	2.29737		chr10	89060	89343	284	89261	8.21708	3.40217
chr10	9475450	9476842	3991	23.6413	399.136		chr11	1951966	1952783	818	4.51473	2.35021		chr10	111443	113672	2230	112603	156.735	23.6131
chr10	9478371	9479403	3137	19.4098	313.713		chr11	1991467	1991792	326	4.28997	2.55411		chr10	178878	179211	334	179043	10.4716	3.58745
chr10	9502190	9503839	4113	31.0241	411.357		chr11	2145294	2146457	1164	6.05292	2.32933		chr10	465372	466700	1329	466450	40.8857	9.01522
chr10	9514821	9516696	4177	27.5697	417.739		chr11	2290096	2290861	766	4.79166	2.12637		chr10	543402	544077	676	543677	67.6152	12.3459
chr10	9521403	9521634	67	3.01193	6.77452		chr11	2297691	2300480	2790	5.03309	2.13527		chr10	547797	548389	593	548179	64.0792	11.1442
chr10	9521927	9522555	3171	23.9038	317.111		chr11	2301746	2302935	1190	5.76162	2.22414		chr10	598650	598942	293	598862	7.30688	2.92736
chr10	9523249	9524711	1324	12.9055	132.483		chr11	2304823	2306097	1275	6.26205	2.36095		chr10	599132	600445	1314	599378	25.907	6.0872
chr10	9525273	9525566	56	2.54622	5.63223		chr11	2342979	2343762	784	7.50515	3.63846		chr10	1075847	1076647	801	1076197	17.0953	5.00863
chr10	9527815	9528223	168	4.3924	16.8255		chr11	2345874	2347518	1645	6.64118	3.23871		chr10	1148993	1149271	279	1149132	18.6146	6.5421
chr10	9528460	9528814	93	3.50776	9.32823		chr11	2358349	2359791	1443	8.3397	3.82048		chr10	1315151	1316529	1379	1315925	47.0285	8.69097
chr10	9529040	9531378	3838	21.6948	383.834		chr11	2378834	2379287	454	5.2205	2.36709		chr10	1316777	1317295	519	1316971	39.2618	7.64614
chr10	9560576	9562523	3922	22.8693	392.276		chr11	2404817	2405636	820	8.04772	2.83158		chr10	1329362	1341220	11859	1338580	252.718	23.7216
chr10	9564548	9566684	2737	23.8447	273.734		chr11	2410405	2411777	1373	5.39891	2.37171		chr10	1354636	1369502	14867	1368289	247.922	20.8596
chr10	9567896	9569022	180	4.66449	18.0127		chr11	2413288	2414664	1377	4.85963	2.2705		chr10	1370254	1375569	5316	1375007	170.955	18.0511
chr10	9570376	9571069	121	3.24488	12.1104		chr11	2503316	2504776	1461	9.12045	3.28298		chr10	1387752	1392034	4283	1391261	117.588	11.9058
chr10	9593612	9593957	230	5.94838	23.0755		chr11	2511163	2511835	673	7.70748	3.4959		chr10	1422376	1423275	900	1422683	35.5513	5.17916
chr10	9599269	9599814	649	13.731	64.9126		chr11	2521602	2522378	777	4.70961	2.2229		chr10	1437477	1438278	802	1438024	62.9413	9.62104
chr10	9601658	9601895	126	5.35559	12.624		chr11	2746127	2747351	1225	4.65573	2.28267		chr10	1438841	1439432	592	1439010	35.2594	6.56603
chr10	9602463	9603169	775	10.5744	77.5186		chr11	2780037	2781351	1315	5.33095	2.55362		chr10	1439936	1443698	3763	1442197	187.366	15.9557
chr10	9603405	9604574	295	6.76171	29.5742		chr11	2788933	2789269	337	7.19715	3.10964		chr10	1447745	1448789	1045	1448034	63.8118	10.5665
chr10	9604958	9605269	66	3.31736	6.6183		chr11	2800629	2801044	416	5.20759	2.27208		chr10	1452339	1452918	580	1452719	12.2106	3.53579
chr10	9607795	9608112	201	6.64282	20.113		chr11	2847227	2847971	745	9.60123	3.51198		chr10	1454383	1455547	1165	1454915	35.5513	5.17916
chr10	9610945	9611612	287	5.7439	28.7176		chr11	2849854	2851184	1331	8.09504	2.80779		chr10	1481454	1483869	2416	1483445	149.726	16.0634
chr10	9612063	9612803	3429	26.3224	342.975		chr11	2894902	2895827	926	8.42362	3.71408		chr10	1485872	1486819	948	1486499	50.5393	8.34817
chr10	9615926	9617269	5091	50.2044	509.173		chr11	2932354	2933005	652	6.38475	2.77739		chr10	1504087	1504465	379	1504302	14.1075	3.8666
chr10	9624233	9625345	2694	27.0316	269.433		chr11	2961742	2963491	1750	6.88189	2.44537		chr10	1507895	1509182	1288	1509029	20.8819	4.66516
chr10	9635275	9635571	106	3.78999	10.6517		chr11	2967475	2967862	388	4.90818	2.07172		chr10	1509370	1510463	1094	1509678	100.278	11.5783
chr10	9644641	9645317	2478	22.866	247.832		chr11	3021295	3022548	1254	5.24783	2.31194		chr10	1527939	1528815	877	1528513	164.46	4.67433
chr10	9649662	9650011	347	10.265	34.7825		chr11	3070151	3071023	873	5.36989	2.51896		chr10	1741255	1742468	1214	1741978	56.4172	8.22765
chr10	9695554	9696390	670	8.66511	67.0192		chr11	3072736	3074781	2046	12.485	3.13682		chr10	1744596	1747958	3363	1745675	215.982	18.2284
chr10	9696999	9697821	738	9.07257	73.8226		chr11	3080185	3080724	540	7.45637	2.53686		chr10	1748163	1749300	1138	1749066	7.00554	2.62549
chr10	9699531	9700449	420	5.94524	42.0343		chr11	3083853	3084434	582	5.54922	2.33972		chr10	1750222	1751201	980	1750403	12.9813	3.99865
chr10	9711028	9712046	1791	13.7328	179.153		chr11	3097138	3098226	1089	12.1654	3.60358		chr10	1763038	1763375	338	1763229	4.21796	2.20535
chr10	9712398	9713113	134	4.15558	13.4414		chr11	3099937	3104243	4307	16.9347	4.02188		chr10	1763682	1764093	412	1763901	6.72275	2.86221
chr10	9713833	9715292	1248	14.0024	124.813		chr11	3108507	3109048	542	4.46491	2.52978		chr10	1772064	1774003	1940	1773077	43.2006	7.28578
chr10	9728272	9728498	86	4.84045	8.61934		chr11	3226877	3227862	986	6.21347	3.29027		chr10	1787830	1788099	270	1787899	5.57048	2.56625
chr10	9729044	9729316	331	10.341	33.1363		chr11	3229827	3230074	248	8.25708	3.44386		chr10	1789508	1794776	5269	1793476	54.2814	8.11806
chr10	9757654	9758804	2834	23.5287	283.475		chr11	3231405	3232127	723	10.3192	3.46495		chr10	1820157	1820732	576	1820405	73.3063	9.79271
chr10	9759903	9760666	3066	27.4344	306.675		chr11	3235591	3235886	296	6.29379	2.74299		chr10	1826702	1827139	438	1826895	11.8786	3.13241
chr10	9765824	9766588	2359	21.1173	235.965		chr11	3237251	3237572	322	4.85902	2.16681		chr10	1828255	1829209	955	1828490	23.7643	4.85007
chr10	9801899	9802385	3433	44.3957	343.332		chr11	3244093	3244400	308	6.07202	2.30056		chr10	1879412	1885388	5977	1882841	393.144	35.488
chr10	9803858	9804207	335	7.32108	33.5724		chr11	3251595	3251959	365	6.67325	2.29121		chr10	1885853	1886802	950	1886090	18.6361	4.85361
chr10	9855371	9855978	2140	29.7539	214.003		chr11	3276859	3277135	277	8.34973	2.68883		chr10	1891794	1892199	406	1892038	13.4449	4.2119
chr10	9856240	9856526	368	8.90353	36.8754		chr11	3336979	3337340	362	6.52722	2.46763		chr10	2117474	2118125	652	2117816	47.4948	6.73685
chr10	9860625	9861538	3626	26.2941	362.695		chr11	3351063	3351310	248	10.7312	4.34037		chr10	2136825	2137950	1126	2137682	52.5443	7.12573
chr10	9893514	9894798	3844	27.4146	384.461		chr11	3355071	3355741	671	10.6324	3.43685		chr10	2141754	2142030	277	2141861	13.7936	4.96029
chr10	9898838	9899104	110	5.50051	11.0966		chr11	3381792	3382659	868	6.71619	2.94043		chr10	2142203	2143016	814	2142640	119.38	13.2321
chr10	9902789	9903961	2331	16.3403	233.158		chr11	3398278	3400698	2421	5.26128	2.07973		chr10	2147577	2147987	411	2147751	24.0406	5.59221
chr10	9916966	9917276	58	2.65782	5.83591		chr11	3504761	3505872	1112	4.45253	2.38236		chr10	2149442	2149909	468	2149687	28.897	6.80434
chr10	9924725	9925064	337	7.77943	33.7302		chr11	3508591	3509184	594	4.35645	2.01049		chr10	2179314	2185686	6373	2183011	137.841	14.2182
chr10	9925307	9926399	4272	30.8416	427.25		chr11	3570117	3572177	2061	5.19012	2.22872		chr10	2194194	2194626	433	2194378	5.80602	2.68516
chr10	9928548	9929457	2227	26.9548	222.799		chr11	3591221	3599390	8170	8.9916	2.6435		chr10	2196898	2199772	2875	2197445	191.083	16.1684
chr10	9934259	9935102	2782	25.5103	278.296		chr11	3658393	3658799	407	6.13792	2.79367		chr10	2343436	2343795	360	2343604	21.4012	6.75667
chr10	9991851	9992309	99	3.37977	9.95131		chr11	3864428	3865014	587	5.08471	2.64661		chr10	2346471	2346729	259	2346617	8.46394	3.75308
chr10	9992553	9993680	3680	23.8071	368.03		chr11	3908911	3909774	864	5.58845	2.22932		chr10	2349426	2349717	292	2349558	8.68844	3.27091
chr10	10097501	10097899	153	4.12194	15.3134		chr11	3913625	3913931	307	9.64062	2.83422		chr10	2397995	2398573	579	2398186	44.168	8.82044
chr10	10100232	10101383	3495	24.6448	349.581		chr11	3982608	3987216	4609	5.22805	2.29587		chr10	2433540	2434068	529	2433653	7.91392	3.96491
chr10	10104445	10105695	1527	21.6862	152.739		chr11	3988505	3991220	2716	5.85017	2.41331		chr10	2456688	2456990	303	2456866	19.1362	6.57416
chr10	10117282	10119048	1651	14.7586	165.163		chr11	3998519	3999556	1038	5.31859	2.22271		chr10	2461078	2461987	910	2461269	148.538	24.7152
chr10	10120933	10122301	2122	27.3858	212.248		chr11	4031350	4032534	1185	5.46098	3.05492		chr10	2499299	2499898	600	2499699	17.1194	4.17421
chr10	10124260	10124818	994	21.562	99.4954		chr11	4078891	4079479	589	4.47589	2.23571		chr10	2500365	2501053	689	2500836	188.001	29.3381
chr10	10182354	10182744	35	2.52666	3.55134		chr11	4081952	4082758	807	8.30196	2.64199		chr10	2502532	2502885	354	2502689	7.17852	2.70697
chr10	10184686	10185360	432	9.45297	43.2045		chr11	4114800	4115623	824	4.47593	1.91477		chr10	2503816	2504953	1138	2504314	168.418	15.9814
chr10	10186646	10187287	3517	36.899	351.745		chr11	4190797	4192425	1629	4.531	2.31421		chr10	2509130	2509710	581	2509326	20.2484	4.45853
chr10	10188996	10189950	2661	27.2133	266.191		chr11	4970716	4971355	640	4.43501	2.00832		chr10	2512187	2513657	1471	2512535	61.3931	8.35975
chr10	10192162	10192655	1343	23.2058	134.332		chr11	4987240	4987574	335	4.38588	1.91353		chr10	2516347	2518235	1889	2517393	115.986	13.4169
chr10	10215956	10217243	3093	26.7523	309.329		chr11	5003378	5004772	1395	8.18757	2.75226		chr10	2640844	2641125	282	2641015	12.9828	5.20058
chr10	10220117	10220979	3319	32.7943	331.953		chr11	5047185	5047729	545	5.74043	2.23851		chr10	2728569	2728843	275	2728705	10.3603	4.16078
chr10	10246759	10247049	124	4.20342	12.4596		chr11	5198920	5199230	311	7.7013	3.13793		chr10	2737010	2737331	322	2737133	7.83767	3.02494
chr10	10272684	10273735	3699	28.246	369.977		chr11	5209069	5209658	590	7.33278	2.60004		chr10	2737656	2738525	870	2737986	11.1461	3.39285
chr10	10275933	10276840	3181	23.9149	318.134		chr11	5236489	5237235	747	4.82556	2.08106		chr10	2739893	2741852	1960	2740890	148.959	14.7291
chr10	10283088	10284268	3086	18.6639	308.613		chr11	5249867	5250713	847	4.83722	2.26835		chr10	2754330	2755360	1031	2755184	122.741	16.6957
chr10	10306425	10306777	251	8.41726	25.1477		chr11	5289353	5290062	710	5.57951	2.2194		chr10	2769990	2772664	2675	2771044	372.03	28.412
chr10	10323872	10325066	3212	22.5995	321.215		chr11	5292302	5292577	276	5.6687	2.55911		chr10	2786773	2787164	392	2787009	31.5434	9.11928
chr10	10326455	10327755	3453	20.7407	345.393		chr11	5299638	5302027	2390	11.9748	3.06591		chr10	2792480	2792738	259	2792642	10.9089	4.75789
chr10	10332976	10333517	305	5.28945	30.5955		chr11	5303268	5303536	269	6.01445	2.38417		chr10	2793282	2793589	308	2793383	14.1842	5.55087
chr10	10334402	10335037	965	11.6476	96.5056		chr11	5311027	5312240	1214	4.99705	2.66892		chr10	2794287	2794766	480	2794523	57.885	12.8021
chr10	10335237	10335886	275	5.83245	27.5112		chr11	5318699	5321748	3050	10.2561	2.94649		chr10	2795379	2795718	340	2795550	22.3934	7.33508
chr10	10337359	10338061	1059	18.2062	105.997		chr11	5323799	5324924	1126	7.48708	2.87594		chr10	2842822	2843131	310	2842967	8.82785	3.52817
chr10	10338662	10339383	2618	37.1587	261.821		chr11	5335175	5335904	730	5.2012	2.46716		chr10	2846625	2846893	269	2846853	5.99176	2.74335
chr10	10917182	10917824	4625	43.748	462.527		chr11	5419320	5419800	481	4.83347	2.27801		chr10	2848040	2848487	448	2848270	5.65656	2.93074
chr10	10995363	10995589	98	4.32815	9.89441		chr11	5432545	5432849	305	6.01118	2.47477		chr10	2850981	2852169	1189	2851682	18.2102	4.21968
chr10	11102520	11102816	300	5.52775	30.004		chr11	5443395	5444479	1085	4.95252	1.98837		chr10	2852456	2853464	1009	2853196	69.8635	10.6569
chr10	11103836	11104255	534	5.73261	53.4459		chr11	5446845	5447821	977	5.36524	2.20589		chr10	2853814	2854117	304	2853988	15.8103	5.584
chr10	11104787	11105188	1162	23.0963	116.21		chr11	5449238	5450129	892	4.84592	2.07274		chr10	2857137	2857485	349	2857336	24.2377	5.85749
chr10	11117246	11118199	2465	25.2205	246.51		chr11	5461879	5463861	1983	7.04025	2.54474		chr10	2858201	2858700	500	2858396	43.743	11.3
chr10	11142885	11145076	782	12.2399	78.2244		chr11	5509351	5511012	1662	6.02308	3.19846		chr10	2860165	2861472	1308	2860401	62.2349	8.73658
chr10	11167261	11168493	3124	19.3543	312.407		chr11	5782619	5784184	1566	4.73444	2.06646		chr10	2874956	2875593	638	2875311	64.938	7.86701
chr10	11171306	11171670	102	3.56584	10.2716		chr11	5873897	5874322	426	4.63635	2.33212		chr10	2880836	2882368	1533	2881268	54.8422	8.95895
chr10	11173554	11174601	3973	30.5779	397.315		chr11	5875612	5875881	270	11.1252	3.83356		chr10	2887071	2888232	1162	2887308	37.5849	5.9057
chr10	11181434	11182258	3115	23.605	311.5		chr11	5877186	5879627	2442	8.87595	3.51632		chr10	2892172	2893425	1254	2892578	227.369	19.4406
chr10	11308365	11309974	3950	31.7544	395.003		chr11	5884153	5886044	1892	6.4282	3.09728		chr10	2893862	2894294	433	2894076	34.8389	5.85284
chr10	11310597	11311979	2890	20.1151	289.028		chr11	5957681	5958148	468	4.52038	1.83727		chr10	2906637	2907700	1064	2907404	77.9638	8.49669
chr10	11318425	11319018	950	16.8242	95.0583		chr11	5971129	5971515	387	5.87317	2.35901		chr10	2933343	2933943	601	2933553	29.4656	5.34509
chr10	11330092	11330933	259	5.84042	25.9231		chr11	5973203	5974269	1067	4.50891	2.2807		chr10	2935939	2938468	2530	2937510	168.781	15.1001
chr10	11331958	11333418	3713	26.7423	371.371		chr11	5975430	5975677	248	5.23702	2.48355		chr10	2962977	2963990	1014	2963682	62.209	6.61664
chr10	11340172	11341091	2740	28.8267	274.042		chr11	5978334	5979201	868	8.05276	3.34447		chr10	2965460	2967956	2497	2966131	130.321	11.1148
chr10	11345860	11347025	1415	13.8194	141.528		chr11	5982075	5982884	810	4.86383	2.84098		chr10	2973298	2975549	2252	2975110	118.374	11.4865
chr10	11353771	11354743	766	10.65	76.6182		chr11	5989389	5992162	2774	8.92407	3.14694		chr10	2983437	2984387	951	2983708	75.0098	8.54905
chr10	11427358	11428227	220	4.39223	22.0551		chr11	6014507	6015075	569	4.6993	2.07819		chr10	3008303	3009123	821	3008738	109.734	10.7435
chr10	11444726	11445647	2027	14.8917	202.741		chr11	6030539	6031069	531	6.00023	2.45039		chr10	3010234	3013154	2921	3011841	151.453	13.7507
chr10	11451326	11452802	2185	17.7951	218.505		chr11	6081207	6082388	1182	9.83838	2.59641		chr10	3020221	3021416	1196	3020629	17.859	3.97119
chr10	11457899	11458431	3292	35.1419	329.277		chr11	6117886	6118237	352	4.31793	1.836		chr10	3025411	3028018	2608	3026064	92.4891	13.3416
chr10	11511801	11513832	1846	14.1828	184.673		chr11	6259782	6260298	517	5.28035	2.1193		chr10	3031774	3032331	558	3031990	6.21278	2.75998
chr10	11575659	11576022	1231	19.8052	123.113		chr11	6272532	6274256	1725	5.45739	2.3258		chr10	3199251	3200890	1640	3200011	18.3995	5.41463
chr10	11617992	11618347	1934	26.5829	193.403		chr11	6294910	6295686	777	4.81242	2.04597		chr10	3470857	3471154	298	3471020	13.521	4.06968
chr10	11698116	11699259	2746	23.4824	274.668		chr11	6323585	6324099	515	7.14576	2.40114		chr10	3480459	3480776	318	3480561	16.9826	4.50799
chr10	11700531	11701100	459	6.36334	45.9592		chr11	6488475	6488859	385	5.09276	2.51146		chr10	3539883	3540293	411	3540040	15.0421	5.74911
chr10	11714618	11715545	1126	11.1353	112.658		chr11	6602408	6602709	302	59.2977	3.8229		chr10	3602758	3603039	282	3602884	11.3097	4.65038
chr10	11739560	11740868	3694	23.8708	369.425		chr11	6627793	6629700	1908	7.9565	3.15933		chr10	3615204	3616067	864	3615554	10.8044	3.12022
chr10	11746995	11748049	3532	26.7238	353.255		chr11	6631487	6632183	697	5.27777	2.24268		chr10	3642044	3642658	615	3642416	79.3652	12.1744
chr10	11749772	11751612	4021	25.9684	402.198		chr11	6673218	6675970	2753	8.8857	2.71764		chr10	3707551	3708138	588	3707848	55.844	7.19462
chr10	11756259	11756880	1324	13.7681	132.417		chr11	6731517	6733188	1672	6.52096	2.95254		chr10	3746777	3747494	718	3746989	57.2398	8.6216
chr10	11757241	11759520	3834	26.5997	383.481		chr11	6735060	6736104	1045	5.39413	2.91665		chr10	3765556	3766223	668	3765966	69.2945	7.82115
chr10	11918665	11918963	190	5.37642	19.0394		chr11	6751651	6753269	1619	5.50233	2.49016		chr10	3767163	3767779	617	3767471	88.1545	3.03875
chr10	11922482	11923335	3954	35.5189	395.496		chr11	6801485	6803689	2205	5.73625	2.47733		chr10	3769747	3770115	369	3769950	81.7657	9.28668
chr10	11925063	11926176	3116	24.4444	311.636		chr11	7156136	7156408	273	5.65713	2.53691		chr10	3772282	3773161	880	3772885	70.575	10.2457
chr10	11942006	11942369	89	3.10708	8.93231		chr11	7189171	7189455	285	9.76804	3.28292		chr10	3779897	3780364	468	3780132	12.2265	4.29688
chr10	11950391	11950910	520	8.64896	52.0352		chr11	7205933	7206180	248	6.10545	2.66601		chr10	3789408	3790189	782	3789772	81.2576	7.90361
chr10	11957511	11958672	3949	25.9116	394.916		chr11	7207445	7208880	1436	5.15212	2.37719		chr10	3791832	3794819	2988	3794301	254.857	20.8071
chr10	11992974	11993959	2497	22.8739	249.752		chr11	7784144	7785962	1819	4.96213	2.45348		chr10	3915288	3918494	3207	3916682	213.095	18.7642
chr10	11994367	11994722	964	12.9313	96.4851		chr11	7858274	7858525	252	4.68749	2.42208		chr10	3923058	3925750	2693	3923404	112.191	11.0273
chr10	11997521	11997758	94	3.60159	9.44288		chr11	7863908	7865015	1108	4.66282	2.16206		chr10	3929297	3929700	404	3929494	50.1944	7.50544
chr10	11998819	11999618	3414	31.7548	341.466		chr11	7913155	7914293	1139	8.42188	3.01614		chr10	3929946	3931139	1194	3930502	123.635	11.379
chr10	12014340	12015291	2790	21.0434	279.031		chr11	7915642	7916849	1208	9.48985	2.54311		chr10	3959936	3960791	856	3960396	7.92618	2.50627
chr10	12021682	12023314	2533	19.2526	253.397		chr11	7918814	7920146	1333	12.1445	4.23041		chr10	3966110	3969674	3565	3966836	94.3101	9.69318
chr10	12025158	12026702	999	9.86309	99.9043		chr11	7922988	7925131	2144	5.79859	3.00911		chr10	3999479	4000389	911	3999770	68.787	10.5513
chr10	12074473	12075511	1095	6.34387	109.537		chr11	7927704	7927981	278	10.6785	4.01354		chr10	4000719	4001291	573	4000966	60.9308	7.80056
chr10	12087027	12088222	2607	22.6377	260.702		chr11	7930574	7931318	745	8.16113	3.12526		chr10	4047388	4048681	1294	4048203	136.437	12.5065
chr10	12089268	12090423	3473	36.3471	347.36		chr11	8237607	8237855	249	11.5205	4.25487		chr10	4111182	4112498	1317	4112240	168.3	21.0827
chr10	12453911	12454541	649	8.80057	64.9813		chr11	8359324	8361917	2594	8.81079	3.48383		chr10	4113123	4113890	768	4113732	21.7581	5.20269
chr10	12454768	12455051	128	4.89289	12.8001		chr11	8376288	8376769	482	6.91664	2.93227		chr10	4114636	4119008	4373	4116089	381.067	22.8116
chr10	12779395	12780404	3297	29.4453	329.735		chr11	8383112	8383774	663	7.12318	3.29787		chr10	4119483	4121913	2431	4119852	92.2099	9.19969
chr10	12787981	12789746	3478	20.4902	347.874		chr11	8401186	8401727	542	5.85475	2.75118		chr10	4125803	4128827	3025	4126997	162.52	14.3318
chr10	12796916	12797343	232	4.14754	23.2262		chr11	8405473	8405754	282	7.20141	2.98913		chr10	4129868	4130528	661	4130257	55.2276	7.99142
chr10	12797736	12798805	3009	16.9045	300.974		chr11	8410778	8413352	2575	9.05215	2.91974		chr10	4133072	4134137	1066	4133564	151.213	14.3277
chr10	12807075	12807317	153	4.33822	15.3708		chr11	8414627	8417260	2634	7.0451	2.44764		chr10	4168052	4170305	2254	4169759	181.308	17.927
chr10	12821045	12821423	245	4.05802	24.5973		chr11	8432341	8433084	744	9.52211	3.03514		chr10	4170595	4171098	504	4170767	13.1219	4.11832
chr10	12822692	12823649	1097	9.57125	109.724		chr11	8578492	8578912	421	5.44446	2.51635		chr10	4171478	4172369	892	4171652	25.4839	5.56198
chr10	12825077	12825322	54	2.4873	5.49626		chr11	8593779	8594262	484	6.94547	2.28523		chr10	4183614	4183897	284	4183682	9.17844	3.02135
chr10	12826214	12826838	260	4.86754	26.0577		chr11	8647745	8648672	928	7.41463	3.17032		chr10	4184051	4185441	1391	4185084	300.759	21.3149
chr10	12854742	12855436	1326	13.6763	132.64		chr11	8703995	8704977	983	8.31018	3.30886		chr10	4185703	4185962	260	4185781	8.11329	2.99487
chr10	12855592	12856288	477	6.3699	47.7509		chr11	8888751	8889282	532	4.92847	2.22595		chr10	4209348	4209684	337	4209558	15.1554	4.19588
chr10	12989340	12989826	136	3.10459	13.6936		chr11	8894557	8895412	856	6.05105	3.17248		chr10	4209955	4213575	3621	4210579	182.989	12.4834
chr10	12991970	12992838	2051	14.9024	205.119		chr11	8959899	8960458	560	4.95635	2.74024		chr10	4223172	4225905	2734	4223549	112.615	10.4182
chr10	13063437	13063697	184	7.26068	18.4127		chr11	9000758	9001013	256	7.21763	2.97418		chr10	4226495	4227173	679	4226705	119.772	18.1426
chr10	13063904	13064295	65	2.95642	6.55854		chr11	9005056	9005385	330	7.23319	2.72182		chr10	4243087	4244881	1795	4244345	149.615	13.811
chr10	13077582	13078437	590	9.07565	59.0163		chr11	9008474	9010597	2124	5.0914	2.41067		chr10	4286126	4287919	1794	4287461	85.2372	9.57342
chr10	13098984	13099251	472	12.9812	47.227		chr11	9024250	9026612	2363	5.64453	2.26946		chr10	4289864	4290392	529	4290160	103.201	15.5395
chr10	13102261	13102514	265	9.02084	26.5689		chr11	9027870	9028165	296	7.96763	2.81508		chr10	4291565	4292137	573	4291799	89.7794	10.589
chr10	13104325	13105359	3043	27.7933	304.342		chr11	9036022	9036779	758	5.78779	2.49631		chr10	4293787	4294449	663	4294204	62.1234	10.9625
chr10	13112419	13113065	140	3.38285	14.0047		chr11	9177602	9177930	329	6.05374	2.86047		chr10	4302106	4303124	1019	4302809	221.761	21.0549
chr10	13157577	13158872	2184	17.2712	218.488		chr11	9183722	9184314	593	5.4218	3.04508		chr10	4303651	4304032	382	4303828	24.9025	6.55927
chr10	13159570	13161052	4514	27.3435	451.481		chr11	9356299	9358113	1815	6.30254	2.41925		chr10	4314850	4315365	516	4315220	15.9806	4.88018
chr10	13400255	13401595	3187	26.0805	318.781		chr11	9374358	9374921	564	6.26443	2.25916		chr10	4315935	4316471	537	4316163	130.474	16.9982
chr10	13725783	13726325	3007	32.8828	300.798		chr11	9395263	9396335	1073	4.76816	2.12293		chr10	4317012	4317716	705	4317231	41.2944	8.0397
chr10	13738991	13739904	2530	20.9339	253.049		chr11	9398402	9398995	594	4.56492	2.07142		chr10	4318507	4318816	310	4318650	23.1362	5.66601
chr10	13743441	13744484	3240	27.6562	324.015		chr11	9400672	9401163	492	4.78474	2.07332		chr10	4319102	4320796	1695	4320347	94.4986	10.2116
chr10	13745570	13745956	2273	31.9727	227.352		chr11	9424132	9425004	873	4.38923	2.0249		chr10	4322764	4323689	926	4323162	134.221	11.0276
chr10	13749669	13750526	2993	19.3534	299.342		chr11	9426526	9427024	499	5.14458	2.21103		chr10	4382307	4382571	265	4382403	15.3263	4.23981
chr10	13753327	13754125	3162	30.1595	316.281		chr11	9431727	9432011	285	6.86849	2.57738		chr10	4386721	4387068	348	4386884	49.6015	12.2912
chr10	13756254	13756636	295	6.51529	29.5233		chr11	9562517	9563253	737	4.22681	1.92328		chr10	4407414	4407731	318	4407503	5.69776	2.75647
chr10	13780862	13782144	2242	21.6704	224.213		chr11	9588583	9589588	1006	5.74114	2.31275		chr10	4798986	4799985	1000	4799398	22.5994	4.37056
chr10	13785334	13785914	910	10.098	91.0812		chr11	9612780	9617258	4479	7.594	2.28559		chr10	4805768	4807231	1464	4806910	145.54	13.0444
chr10	13788688	13789235	241	4.48927	24.1824		chr11	9627111	9629746	2636	11.4556	3.37207		chr10	4807408	4808147	740	4807554	5.19559	2.15313
chr10	13790923	13792501	2213	16.2584	221.331		chr11	9632915	9633163	249	9.80602	3.12703		chr10	4808771	4809029	259	4808891	8.0367	2.71708
chr10	13870789	13871870	1938	26.7202	193.862		chr11	9637855	9638131	277	4.70077	2.13502		chr10	4809899	4811071	1173	4810215	34.8851	5.36985
chr10	13879925	13880944	3337	31.2325	333.782		chr11	9639814	9640504	691	6.79973	2.48155		chr10	4813017	4814050	1034	4813826	48.2853	5.79207
chr10	13882163	13882913	2687	21.2893	268.742		chr11	9641852	9642282	431	4.87658	2.05052		chr10	4949165	4949717	553	4949427	51.4537	7.27634
chr10	13894469	13895491	3312	33.6714	331.212		chr11	9718278	9719193	916	4.99263	2.05791		chr10	4958325	4961419	3095	4958952	308.531	19.8604
chr10	13896844	13897893	2579	22.4688	257.928		chr11	9725748	9726390	643	5.39662	2.01969		chr10	4963966	4964325	360	4964120	12.8312	4.39581
chr10	13975758	13976491	689	9.46055	68.9778		chr11	9732420	9735933	3514	6.08153	2.21548		chr10	4966218	4966960	743	4966760	31.8864	5.44473
chr10	14053141	14053420	101	4.30944	10.1411		chr11	9739319	9742048	2730	8.45746	2.46939		chr10	4967119	4967981	863	4967415	89.7819	11.4751
chr10	14098776	14100714	4059	33.5117	405.967		chr11	9754348	9755284	937	4.57084	2.06173		chr10	4968864	4970226	1363	4969784	173.622	12.3613
chr10	14132543	14133305	500	9.26574	50.0764		chr11	9760571	9761362	792	5.66465	2.07298		chr10	4973810	4978858	5049	4974443	83.5917	9.2061
chr10	14772135	14772645	321	6.83055	32.1429		chr11	9802232	9803712	1481	8.23247	2.53535		chr10	4979813	4980499	687	4980271	8.64862	2.58723
chr10	14863273	14864298	3518	28.8792	351.806		chr11	9878762	9879031	270	5.90211	3.08843		chr10	4980885	4981342	458	4981137	17.8914	3.6022
chr10	15221846	15222511	1915	21.1222	191.541		chr11	9926075	9926338	264	10.0408	3.61159		chr10	4987456	4987853	398	4987655	15.5063	3.36196
chr10	15268298	15269089	3097	23.4678	309.725		chr11	9934494	9934835	342	8.73773	1.36836		chr10	4999875	5000837	963	5000491	15.9441	3.39739
chr10	15292853	15294302	4285	25.6616	428.562		chr11	9952005	9952271	267	5.40637	2.29998		chr10	5005020	5005281	262	5005082	6.49237	2.35454
chr10	15299624	15300777	4415	33.0275	441.517		chr11	9960264	9961464	1201	8.00705	2.69084		chr10	5005447	5006975	1529	5005922	19.0595	3.63139
chr10	15331268	15332228	4077	29.8109	407.735		chr11	9963565	9964265	701	6.05625	2.42622		chr10	5008398	5011200	2803	5010390	71.4276	6.74054
chr10	15333639	15334017	2687	35.7457	268.797		chr11	10053254	10053517	264	7.16794	2.91298		chr10	5013133	5015429	2297	5014451	41.4608	5.44493
chr10	15336065	15336375	666	12.063	66.6431		chr11	10073910	10074731	822	4.44266	2.06984		chr10	5018435	5018770	336	5018560	7.63078	2.45022
chr10	15338923	15339285	150	3.3707	15.0486		chr11	10082806	10083094	289	11.66	4.41175		chr10	5019125	5021364	2240	5019603	26.0516	4.15463
chr10	15342122	15342845	4931	42.8257	493.175		chr11	10273634	10274119	486	5.2306	2.45183		chr10	5021520	5022971	1452	5022724	152.984	17.0763
chr10	15352438	15352665	84	3.34404	8.46867		chr11	10310274	10311199	926	4.37595	2.575		chr10	5025582	5026465	884	5026214	116.01	16.6328
chr10	15353987	15354906	408	10.0428	40.8666		chr11	10374436	10375532	1097	5.33889	2.90403		chr10	5027122	5028034	913	5027370	239.366	24.5846
chr10	15367793	15368803	3525	21.6712	352.563		chr11	10490870	10491996	1127	5.16414	2.54494		chr10	5028385	5029389	1005	5028631	197.038	21.4192
chr10	15371170	15372985	4470	28.322	447.025		chr11	10501522	10501984	463	6.35468	2.65252		chr10	5029710	5030079	370	5029901	33.7703	7.51929
chr10	15437879	15438508	494	7.86654	49.4769		chr11	10504750	10505140	391	6.35527	3.06347		chr10	5030773	5031157	385	5030967	61.7882	9.76829
chr10	15495969	15496228	316	7.60035	31.6028		chr11	10528308	10529680	1373	7.56896	3.63327		chr10	5032289	5035627	3339	5033283	323.737	18.3016
chr10	15526310	15527431	1815	19.1421	181.575		chr11	10530765	10531061	297	7.26499	3.15818		chr10	5036415	5039131	2717	5038201	144.172	10.9764
chr10	15642995	15643233	83	3.7132	8.33771		chr11	10544401	10545160	760	5.66068	2.61644		chr10	5083518	5084244	727	5084018	10.2744	3.04931
chr10	15650573	15651621	1769	19.4492	176.916		chr11	10598600	10598989	390	5.71181	2.48929		chr10	5104014	5104594	581	5104480	8.22454	2.37053
chr10	15833180	15833830	233	5.90301	23.3187		chr11	10658035	10659004	970	5.05108	2.3272		chr10	5106817	5108816	2000	5107150	84.0413	8.06382
chr10	15862444	15863088	500	9.26574	50.0764		chr11	10661000	10661287	288	7.59948	3.07646		chr10	5113036	5113682	647	5113274	147.838	13.1789
chr10	16001564	16002752	3421	32.6343	342.113		chr11	10666000	10671140	5141	9.0236	2.92586		chr10	5119456	5120708	1253	5119990	176.61	12.8167
chr10	16004280	16005343	3358	28.3792	335.857		chr11	10723927	10724752	826	8.7949	3.36851		chr10	5135568	5136190	623	5135948	80.9756	12.9577
chr10	16065536	16065868	283	7.36776	28.365		chr11	10730400	10731240	841	4.70028	2.51796		chr10	5153443	5153715	273	5153617	11.3069	4.18677
chr10	16066426	16067070	502	9.78953	50.2687		chr11	10733336	10734489	1154	5.06386	2.46962		chr10	5230850	5231247	398	5231065	34.2956	5.60222
chr10	16106148	16106943	1218	16.2281	121.899		chr11	10945564	10946133	570	11.1269	3.38322		chr10	5231507	5231867	361	5231677	20.7088	6.03956
chr10	16146638	16147237	1441	22.4323	144.149		chr11	10954598	10954977	380	4.23388	2.07494		chr10	5251253	5251658	406	5251460	47.4257	8.00144
chr10	16147761	16148181	424	12.1011	42.4012		chr11	11019813	11020152	340	7.66216	2.87441		chr10	5251917	5254990	3074	5252829	168.781	15.1001
chr10	16173802	16175235	3896	56.4573	389.668		chr11	11024524	11025058	535	5.38657	2.25385		chr10	5255170	5256043	874	5255348	13.1497	3.33947
chr10	16175659	16176561	2380	29.7491	238.041		chr11	11041731	11043053	1323	5.356	2.41541		chr10	5256958	5257262	305	5257029	7.75988	2.55886
chr10	16185284	16188099	3792	29.5642	379.278		chr11	11052999	11053343	345	8.91732	3.42757		chr10	5264998	5265293	296	5265158	21.4306	7.13683
chr10	16190805	16191709	860	14.12	86.0195		chr11	11135311	11135682	372	9.66905	2.70159		chr10	5266972	5267288	317	5267116	32.6095	9.31753
chr10	16197053	16197290	174	7.04066	17.4484		chr11	11140633	11142366	1734	7.34337	2.7566		chr10	5268434	5269381	948	5269026	150.964	22.9876
chr10	16204010	16204490	430	10.8058	43.0159		chr11	11155828	11157083	1256	6.59612	2.26965		chr10	5269560	5269977	418	5269742	72.0418	15.8596
chr10	16210003	16210254	203	7.70072	20.3808		chr11	11160729	11161741	1013	4.55936	2.04846		chr10	5270312	5270686	375	5270474	59.3306	13.8772
chr10	16221957	16222678	241	7.61719	24.1587		chr11	11164488	11165302	815	6.07191	2.88305		chr10	5270861	5271944	1084	5271657	231.824	27.0913
chr10	16235415	16235692	63	4.18039	6.31559		chr11	11167200	11167478	279	5.79631	2.42672		chr10	5277038	5277720	683	5277318	178.117	24.0041
chr10	16298824	16300986	3336	41.2816	333.607		chr11	11169866	11170436	571	6.48029	2.96818		chr10	5279062	5279698	637	5279238	15.1554	4.19588
chr10	16301534	16301970	63	4.18039	6.31559		chr11	11172418	11172924	507	9.99646	2.96106		chr10	5280905	5281339	435	5281126	75.3089	11.1844
chr10	16302965	16303878	2522	41.7175	252.248		chr11	11177973	11179739	1767	4.98496	2.40066		chr10	5309147	5310089	943	5309397	94.6887	11.2704
chr10	16309219	16310106	3971	19.5791	397.109		chr11	11182470	11183308	839	9.63346	3.44114		chr10	5310314	5312508	2195	5311084	217.673	20.7826
chr10	16340904	16343789	2693	35.2062	269.317		chr11	11188637	11189517	881	4.95909	2.25344		chr10	5314558	5315848	1291	5315468	100.538	10.2876
chr10	16346414	16347478	1867	27.988	186.794		chr11	11198306	11198982	677	6.52498	2.78466		chr10	5317536	5319770	2235	5318434	216.855	15.9624
chr10	16348462	16348897	881	19.8018	88.116		chr11	11201055	11202242	1188	8.79137	3.231		chr10	5320464	5320785	322	5320662	27.9394	6.28903
chr10	16352007	16352942	1383	27.2825	138.321		chr11	11208932	11215853	6922	6.79319	2.58957		chr10	5598286	5598738	453	5598515	101.16	11.875
chr10	16355089	16355989	1517	25.5896	151.704		chr11	11225413	11225662	250	15.4248	2.59666		chr10	5601303	5602025	723	5601726	142.862	12.1241
chr10	16384098	16384724	2192	38.2836	219.268		chr11	11257371	11257754	384	4.29951	2.31414		chr10	5611580	5611838	259	5611708	10.6162	4.04721
chr10	16409519	16410529	382	9.34679	38.227		chr11	11270316	11270588	273	5.04808	2.51741		chr10	5612065	5612520	456	5612500	3.58839	1.94994
chr10	16426820	16427576	1009	21.782	100.938		chr11	11378038	11378500	463	4.82361	2.24794		chr10	5614825	5616531	1707	5615431	218.476	25.9573
chr10	16427789	16428930	3670	52.7444	367.02		chr11	11381076	11381561	486	4.40777	2.16701		chr10	5617271	5617637	367	5617438	28.2702	7.51249
chr10	16429091	16429394	61	3.98071	6.16899		chr11	11388044	11388439	396	4.52377	2.04308		chr10	5617830	5618174	345	5617977	29.7787	8.23016
chr10	16440163	16440651	220	6.39466	22.0403		chr11	11393923	11395241	1319	4.6611	2.0387		chr10	5618837	5620000	1164	5619282	77.0918	11.9447
chr10	16442548	16442778	110	5.50051	11.0966		chr11	11396608	11397199	592	4.39875	1.88337		chr10	5620894	5621682	789	5621193	38.2709	6.53721
chr10	16650984	16651233	25	2.64826	2.55297		chr11	11401566	11402488	923	10.7426	3.915		chr10	5621982	5622302	321	5622115	8.50306	3.67186
chr10	16903218	16903788	117	4.25359	11.7527		chr11	11426146	11426476	331	15.8489	3.9036		chr10	5623978	5625035	1058	5624589	30.4109	5.1102
chr10	17049762	17050076	403	9.65835	40.3306		chr11	11444103	11444760	658	7.08025	2.60214		chr10	5733348	5734104	757	5733546	31.1039	6.77632
chr10	17060271	17060726	472	12.9812	47.227		chr11	11448739	11449579	841	4.76895	2.33106		chr10	5742032	5742426	395	5742244	10.4716	3.58745
chr10	17066540	17067441	3023	40.6844	302.348		chr11	11462986	11463498	513	7.64802	2.54887		chr10	5743039	5745408	2370	5743772	146.343	19.7776
chr10	17069935	17070545	1464	19.7046	146.461		chr11	11554710	11556572	1863	6.23381	2.5617		chr10	5750066	5751003	938	5750407	26.0563	5.25891
chr10	17075669	17077275	1430	20.7131	143.012		chr11	11572524	11573891	1368	4.9163	2.13064		chr10	5751979	5752740	762	5752457	205.406	18.3118
chr10	17078408	17078775	216	6.69853	21.6204		chr11	11584772	11586323	1552	6.53198	2.59931		chr10	5753083	5753536	454	5753317	28.7585	7.68045
chr10	17110409	17112239	1108	11.0476	110.802		chr11	11589211	11590253	1043	5.71378	2.11458		chr10	5763498	5764129	632	5763709	15.3733	3.68754
chr10	17113567	17114240	70	3.61264	7.04438		chr11	11602147	11603001	855	4.56212	2.37476		chr10	5778722	5779498	777	5779300	14.263	5.0041
chr10	17118238	17119270	1087	14.3967	108.766		chr11	11610433	11611628	1196	6.03742	2.32916		chr10	5780619	5781227	609	5780801	16.3892	5.00857
chr10	17179489	17179746	55	3.96037	5.59081		chr11	11613551	11614920	1370	13.5947	3.26028		chr10	5811725	5813023	1299	5812266	76.1775	9.54112
chr10	17205996	17206381	729	17.3816	72.9772		chr11	11622623	11623338	716	7.22846	2.41655		chr10	5856609	5856969	361	5856772	8.82785	3.52817
chr10	17206619	17206949	1291	25.9624	129.132		chr11	11634211	11635397	1187	5.3663	2.54879		chr10	5912976	5914032	1057	5913657	50.8975	7.96071
chr10	17211836	17212668	923	20.4619	92.3488		chr11	11658567	11663244	4678	9.03711	2.53977		chr10	5943880	5944203	324	5944063	22.3934	7.33508
chr10	17353393	17354274	3592	37.3813	359.277		chr11	11682680	11683336	657	8.99035	2.73416		chr10	5944429	5944695	267	5944531	7.64983	3.73395
chr10	17355095	17355392	350	8.34086	35.0896		chr11	11688165	11688857	693	5.09391	1.99535		chr10	5952759	5953421	663	5953071	18.6665	3.96713
chr10	17356872	17357744	2803	24.9448	280.376		chr11	11706507	11709160	2654	7.5233	2.2204		chr10	5970623	5971765	1143	5971173	181.515	20.355
chr10	17358340	17358585	89	4.83013	8.92841		chr11	11714867	11715217	351	8.10746	2.14983		chr10	5978173	5978663	491	5978465	5.85663	2.35338
chr10	17383480	17384704	3237	29.0566	323.724		chr11	11717388	11718127	740	5.98883	2.14111		chr10	5978830	5979678	849	5979074	36.4457	6.62951
chr10	17385311	17386246	3640	44.0857	364.075		chr11	11719899	11720403	505	6.76708	2.16859		chr10	5979835	5980093	259	5979880	6.71814	2.67149
chr10	17397409	17398165	1811	33.2231	181.139		chr11	11758757	11761728	2972	9.88081	2.63678		chr10	5986153	5992574	6422	5989862	266.206	21.0399
chr10	17409285	17410276	3358	28.3792	335.857		chr11	11767414	11769914	2501	11.9359	3.09795		chr10	6002023	6002306	284	6002179	5.6562	2.30688
chr10	17412109	17413016	3284	37.6729	328.429		chr11	11771708	11773092	1385	7.55468	2.41082		chr10	6003899	6004711	813	6004499	19.673	4.27579
chr10	17416642	17416871	70	4.40041	7.06284		chr11	11774260	11775970	1711	11.6371	2.62044		chr10	6060308	6060661	354	6060503	34.6568	6.63534
chr10	17423851	17425698	4192	49.0706	419.297		chr11	11787743	11788201	459	4.87655	1.93366		chr10	6060852	6061247	396	6060990	13.3502	3.81166
chr10	17427466	17428607	3229	34.6399	322.907		chr11	11810429	11810686	258	11.2421	4.53198		chr10	6062036	6062607	572	6062352	34.4361	5.77607
chr10	17429764	17430231	377	11.221	37.7011		chr11	11828402	11828676	275	6.01282	2.21258		chr10	6065409	6065830	422	6065609	31.1555	7.97529
chr10	17448307	17449075	2605	27.7972	260.544		chr11	11838675	11842693	4019	10.2323	2.50984		chr10	6067548	6067936	389	6067733	14.2131	4.53622
chr10	17452249	17453616	4506	41.1337	450.663		chr11	11844641	11848402	3762	5.85438	2.04438		chr10	6096660	6097800	1141	6097374	62.0453	6.90617
chr10	17461847	17463528	2559	24.3104	255.909		chr11	11849698	11862772	13075	8.0439	2.24584		chr10	6108112	6109580	1469	6108412	106.605	11.4021
chr10	17469461	17470687	1975	26.6231	197.538		chr11	11865636	11875349	9714	9.0228	2.42726		chr10	6112163	6113542	1380	6113002	63.0564	6.66793
chr10	17478284	17479213	3122	31.6865	312.225		chr11	11877960	11880216	2257	10.918	2.6258		chr10	6134303	6136075	1773	6134702	76.5626	7.30252
chr10	17481028	17481558	148	4.13899	14.8144		chr11	11908975	11910921	1947	8.98528	2.00357		chr10	6137837	6138454	618	6138136	74.3144	9.75443
chr10	17507076	17507741	660	3.50144	66.0359		chr11	11999164	11999655	492	9.7297	2.49326		chr10	6139007	6140088	1082	6139788	111.118	10.96
chr10	17517094	17517380	331	10.341	33.1363		chr11	12025964	12027119	1156	4.22663	2.09316		chr10	6142097	6142582	486	6142319	86.2039	9.34628
chr10	17517704	17517957	283	9.07354	28.3706		chr11	12028362	12028643	282	4.94091	1.97039		chr10	6167376	6167746	371	6167547	57.5832	8.04128
chr10	17534799	17535085	255	8.80082	25.5099		chr11	12043662	12044423	762	6.18363	2.0493		chr10	6169143	6170635	1493	6170386	100.017	14.1156
chr10	17548892	17549141	72	3.43176	7.20427		chr11	12046245	12047404	1160	4.76168	1.93172		chr10	6170956	6171277	322	6171129	22.6019	5.62779
chr10	17549877	17551035	3680	41.0092	368.002		chr11	12048908	12050390	1483	6.38747	2.25021		chr10	6172195	6172490	296	6172347	8.45313	2.85053
chr10	17554750	17555728	3392	31.7358	339.237		chr11	12066214	12066904	691	5.91744	2.02169		chr10	6177143	6177713	571	6177461	193.506	19.149
chr10	17562933	17564028	3454	32.1561	345.409		chr11	12214009	12215756	1748	6.76366	2.67538		chr10	6205186	6206567	1382	6205855	21.4936	3.6601
chr10	17586446	17587565	2852	26.5299	285.201		chr11	12263924	12264192	269	9.55165	4.13344		chr10	6233947	6234298	352	6234103	21.813	4.39668
chr10	17619529	17620659	4847	43.9265	484.78		chr11	12269554	12270566	1013	5.11603	2.88308		chr10	6380267	6380953	687	6380759	24.0481	5.80559
chr10	17625848	17627151	4200	42.007	420.017		chr11	12446011	12446496	486	4.66746	2.50466		chr10	6406744	6407110	367	6406922	28.6757	4.3167
chr10	17636352	17636660	234	7.01009	23.4421		chr11	12470598	12470915	318	5.77392	2.68076		chr10	6408459	6408886	428	6408766	5.14956	1.993
chr10	17642501	17642894	54	3.08858	5.49093		chr11	12514396	12514944	549	5.4907	2.44985		chr10	6410724	6412299	1576	6411707	268.105	16.4647
chr10	17644563	17645059	200	5.77331	20.026		chr11	12572657	12573159	503	6.81756	2.48028		chr10	6422729	6423940	1212	6423421	18.7168	4.08473
chr10	17647903	17649176	3662	33.4261	366.272		chr11	12577738	12579184	1447	5.58682	2.29739		chr10	6424228	6424616	389	6424420	6.27764	2.42062
chr10	17674876	17676333	1605	25.5973	160.559		chr11	12586396	12587599	1204	5.58682	2.69526		chr10	6424875	6426119	1245	6425579	247.855	19.3536
chr10	17698273	17699969	3509	30.8058	350.931		chr11	12641517	12641961	445	5.72348	2.46566		chr10	6435251	6440509	5259	6439937	220.816	17.005
chr10	17700832	17701963	3355	33.4024	335.58		chr11	12661582	12661829	248	5.31862	2.15814		chr10	6567811	6568442	632	6568223	87.2139	9.14152
chr10	17723570	17724189	1698	21.8382	169.813		chr11	12664642	12665465	824	4.48833	2.25273		chr10	6568846	6571214	2369	6570107	193.809	11.8631
chr10	17752550	17752827	119	5.72053	11.9574		chr11	12666645	12667058	414	4.55174	2.09716		chr10	6572133	6572407	275	6572267	18.4001	4.13667
chr10	17760572	17761111	2639	44.0041	263.917		chr11	12682210	12682873	664	4.81989	2.57357		chr10	6574718	6575005	288	6574911	6.25327	2.04295
chr10	17761321	17761568	193	7.4807	19.3907		chr11	12714858	12716382	1525	7.30412	3.21225		chr10	6577168	6577441	274	6577325	15.3733	3.68754
chr10	17762826	17763481	3656	33.5222	365.609		chr11	12721962	12723183	1222	7.77792	3.59181		chr10	6580741	6581356	616	6581045	97.2773	9.78079
chr10	17791053	17792809	2581	31.5562	258.152		chr11	12730880	12731302	423	5.83624	2.95749		chr10	6581515	6582197	683	6581710	53.4171	9.773
chr10	17794994	17795220	72	4.07431	7.20373		chr11	12772716	12773396	681	5.39305	2.48017		chr10	6582948	6583626	679	6583172	93.4972	16.4197
chr10	17803342	17803579	94	4.92718	9.47787		chr11	12780133	12780890	758	4.65793	2.09568		chr10	6585553	6587007	1455	6586363	52.6744	5.6859
chr10	17816051	17817094	2121	17.442	212.131		chr11	12783715	12784150	436	6.43989	2.23136		chr10	6590268	6590629	362	6590467	33.4752	7.43437
chr10	17833739	17834268	371	9.19101	37.1859		chr11	12788051	12791318	3268	7.48239	2.32453		chr10	6590929	6591240	312	6591075	28.0045	6.67833
chr10	17835614	17836674	4714	43.0113	471.466		chr11	12794631	12795557	927	7.09076	2.34662		chr10	6594981	6597060	2080	6596708	105.727	8.48299
chr10	18370390	18370673	255	8.80082	25.5099		chr11	12843203	12844284	1082	4.53259	2.04364		chr10	6597306	6597640	335	6597473	14.3628	4.22053
chr10	18416340	18417490	2656	44.2241	265.663		chr11	12847960	12849048	1089	5.25848	2.10766		chr10	6630474	6633193	2720	6632520	295.708	17.5931
chr10	18420054	18421050	2850	46.6443	285.014		chr11	12986289	12987106	818	4.30973	2.29987		chr10	6633361	6634100	740	6633832	23.6666	6.0483
chr10	18443127	18445258	1820	26.4826	182.094		chr11	13081400	13081748	349	5.5141	2.19732		chr10	6648916	6649238	323	6649116	7.30701	2.62383
chr10	18458372	18459375	1266	19.045	126.671		chr11	13106395	13107421	1027	4.80763	2.13057		chr10	6693865	6694722	858	6694311	15.1728	2.9979
chr10	18506376	18507199	2725	35.5178	272.55		chr11	13463179	13463842	664	5.46998	2.57964		chr10	6697669	6697957	289	6697818	12.5366	3.80556
chr10	18513056	18514030	3352	52.8049	335.299		chr11	13467042	13468332	1291	5.95962	2.63252		chr10	6698514	6699213	700	6698920	172.488	14.5909
chr10	18514945	18516165	1644	29.5631	164.475		chr11	13478320	13479271	952	4.92779	2.75132		chr10	6726574	6728938	2365	6728010	261.303	17.5742
chr10	18537886	18538690	1520	27.9207	152.026		chr11	13523083	13524015	933	6.26273	2.6039		chr10	6729255	6729934	680	6729470	39.4231	5.60511
chr10	18540715	18542662	2078	29.1308	207.845		chr11	13530052	13532358	2307	9.20987	2.9469		chr10	6730440	6730705	266	6730561	15.0024	3.7703
chr10	18563452	18564166	1958	35.2033	195.892		chr11	13535571	13536590	1020	7.89517	3.11341		chr10	6730957	6745372	14416	6732143	295.398	23.1487
chr10	18582653	18583648	2709	35.362	270.932		chr11	13558546	13559069	524	5.61645	2.62668		chr10	6749165	6751858	2694	6749990	340.399	21.6063
chr10	18584623	18585617	3111	42.8688	311.174		chr11	13560655	13561177	523	4.34652	2.552		chr10	6753176	6758596	5421	6754403	225.014	15.7764
chr10	18677466	18679129	2674	44.4441	267.413		chr11	13639251	13639913	663	5.61429	2.87679		chr10	6759377	6763742	4366	6762437	196.273	14.5205
chr10	18679492	18680442	2152	27.6638	215.251		chr11	13899949	13900203	255	5.98714	3.12936		chr10	6815845	6816173	329	6816020	24.5055	6.88064
chr10	18701466	18702504	1980	33.8744	198.038		chr11	13915315	13918579	3265	5.90933	3.14963		chr10	6816754	6817016	263	6816872	11.7032	4.95613
chr10	18706297	18706928	2142	37.6235	214.217		chr11	15585623	15586547	925	5.45732	2.80304		chr10	6821762	6822072	311	6821919	16.2444	3.98083
chr10	18715186	18716164	2277	37.5697	227.722		chr11	15587830	15588077	248	6.78908	3.14624		chr10	6822245	6823607	1363	6822501	75.3667	8.60665
chr10	18717106	18718117	1665	29.5741	166.58		chr11	15828980	15831124	2145	6.88838	3.15277		chr10	6829491	6830574	1084	6830019	96.3834	10.0187
chr10	18741970	18742262	36	2.95982	3.61568		chr11	15941347	15942461	1115	7.36619	3.38849		chr10	6832024	6832624	601	6832326	89.7794	10.589
chr10	18745623	18746768	3720	54.6475	372.019		chr11	16137462	16138225	764	5.53328	2.88314		chr10	6833045	6834633	1589	6833969	85.3314	8.77322
chr10	18748347	18749962	1383	17.8451	138.323		chr11	16269624	16270407	784	7.0468	3.07294		chr10	6841746	6842341	596	6842132	6.49381	2.47029
chr10	18803683	18804510	2914	32.1298	291.415		chr11	16485436	16485979	544	5.54424	2.66437		chr10	6843346	6844096	751	6843715	83.2137	9.43159
chr10	18811854	18812894	4144	57.9193	414.406		chr11	16592876	16593203	328	6.26331	2.90431		chr10	6844324	6844806	483	6844559	52.7039	7.70003
chr11	21504	22060	474	11.0306	47.4721		chr11	16656815	16657331	517	18.3291	4.63247		chr10	6845022	6845304	283	6845132	12.2609	3.54772
chr11	69141	70093	2704	23.229	270.463		chr11	16659971	16661188	1218	5.6688	2.81841		chr10	6847720	6848036	317	6847861	14.9053	4.20746
chr11	75534	75806	146	6.38059	14.6364		chr11	16672067	16673195	1129	7.03209	2.61689		chr10	6874779	6877802	3024	6877554	190.163	20.8916
chr11	76022	76498	1159	22.9935	115.947		chr11	16697502	16698239	738	5.18393	2.26089		chr10	6879427	6880165	739	6879957	31.5695	5.85266
chr11	80447	81362	1379	18.5964	137.91		chr11	16699255	16700468	1214	5.09854	2.07171		chr10	6880488	6880746	259	6880681	6.26646	2.28349
chr11	81922	82793	3135	42.0759	313.598		chr11	16712520	16712800	281	7.51706	2.81764		chr10	6881614	6882176	563	6882061	17.307	4.35618
chr11	124501	124980	174	7.04066	17.4484		chr11	16722286	16722993	708	6.78881	2.4425		chr10	6882609	6883009	401	6882825	62.1941	9.07537
chr11	125147	125580	2569	43.124	256.95		chr11	16731487	16731833	347	5.78021	2.15449		chr10	6894301	6898082	3782	6895615	334.765	23.5153
chr11	126331	126582	86	4.20605	8.67341		chr11	16733605	16734322	718	8.38357	2.60059		chr10	6908749	6910691	1943	6909836	164.684	13.0242
chr11	127684	128654	3173	45.0303	317.341		chr11	16763163	16764414	1252	8.07966	2.56614		chr10	6910924	6920572	9649	6912446	152.118	12.5534
chr11	136021	137090	3458	26.481	345.871		chr11	16799401	16799653	253	5.55356	2.02944		chr10	6920743	6927366	6624	6927058	365.794	25.9625
chr11	144136	144490	1213	18.4889	121.323		chr11	16808194	16808763	570	5.74208	2.10935		chr10	6927608	6929355	1748	6928987	16.7032	3.30587
chr11	147167	147400	137	6.16057	13.7283		chr11	16839257	16839925	669	4.69682	2.38622		chr10	6934376	6935265	890	6934721	19.0398	4.092
chr11	148121	148920	3925	40.0367	392.503		chr11	16901199	16902951	1753	6.05974	2.70046		chr10	6935590	6938081	2492	6936115	46.2109	6.29366
chr11	166508	167286	3496	51.9407	349.639		chr11	16962294	16962839	546	4.34283	2.44481		chr10	6938868	6941507	2640	6941255	57.3917	7.45456
chr11	199549	200235	4107	43.3517	410.771		chr11	17012727	17013811	1085	5.12767	2.83525		chr10	6941664	6952501	10838	6943656	355.191	20.0374
chr11	202141	203165	2393	18.2787	239.312		chr11	17043786	17044079	294	5.46645	2.99986		chr10	6954226	6956209	1984	6955415	10.4743	2.56963
chr11	215657	216676	3070	29.0306	307.021		chr11	17674490	17675822	1333	9.64913	2.99426		chr10	6956420	6962603	6184	6958085	199.619	14.6646
chr11	233441	234270	3720	57.2053	372.011		chr11	17701731	17702845	1115	4.60019	2.55688		chr10	6963004	6963266	263	6963247	5.53862	2.30776
chr11	235911	237139	2817	23.9048	281.708		chr11	17945886	17946269	384	13.0972	1.44605		chr10	6964841	6966281	1441	6965645	10.6472	2.93225
chr11	245414	246315	1228	16.4724	122.894		chr11	18035114	18037006	1893	7.96141	2.62326		chr10	6966710	6967148	439	6966941	7.75988	2.55886
chr11	327418	328293	3285	40.8143	328.575		chr11	18155879	18157444	1566	6.14018	2.48191		chr10	6967520	6967793	274	6967574	3.97636	1.87497
chr11	330153	330619	1357	17.6163	135.723		chr11	18173080	18173524	445	4.72639	2.32774		chr10	6968576	6970116	1541	6969605	234.598	20.7386
chr11	416377	417023	2650	42.0863	265.012		chr11	18262517	18262857	341	6.25206	2.448		chr10	6971073	6971395	323	6971232	18.6302	4.37765
chr11	425974	426836	2325	21.8719	232.574		chr11	18323682	18325087	1406	4.82072	2.51455		chr10	6974345	6977446	3102	6974939	129.187	11.1383
chr11	529413	529882	3425	53.685	342.591		chr11	18375382	18376704	1323	5.6696	2.98152		chr10	7137181	7137813	633	7137413	13.4952	4.41022
chr11	530078	530550	496	13.4213	49.6844		chr11	18394134	18394447	314	5.8658	3.05187		chr10	7229362	7229930	569	7229647	59.3665	7.06732
chr11	530999	531470	268	6.77737	26.8804		chr11	18539488	18539783	296	4.14825	2.26191		chr10	7244921	7246060	1140	7245667	55.8807	6.82362
chr11	533652	535374	3361	31.5256	336.159		chr11	18598559	18600435	1877	7.8614	2.4485		chr10	7256161	7256937	777	7256283	19.3395	4.15045
chr11	535959	536726	3145	43.2231	314.595		chr11	18636037	18636543	507	7.27771	2.34214		chr10	7273142	7274375	1234	7273428	71.3173	8.766
chr11	550820	551535	2628	31.9733	262.838		chr11	18639648	18641124	1477	6.20614	2.04941		chr10	7275153	7276591	1439	7275712	45.9176	5.47689
chr11	552928	553584	3750	54.8149	375.032		chr11	18671354	18671789	436	15.1401	3.96561		chr10	7279737	7280497	761	7280107	107.905	12.2517
chr11	556804	557408	492	8.04378	49.2818		chr11	18679569	18681474	1906	8.68047	3.21392		chr10	7281131	7282605	1475	7281586	126.714	12.7524
chr11	579788	580112	353	9.56577	35.3657		chr11	18905564	18906648	1085	4.50867	2.80684		chr10	7306466	7307338	873	7307065	182.64	21.4775
chr11	582523	583426	4648	42.5538	464.818		chr11	19082761	19083301	541	5.8475	2.54164		chr10	7823229	7823693	465	7823448	81.6549	12.4041
chr11	614146	614807	3171	50.6047	317.181		chr11	19157743	19158251	509	4.5923	2.40018		chr10	7826241	7827239	999	7826724	175.166	15.775
chr11	615138	615965	2296	34.1888	229.643		chr11	19506225	19507229	1005	4.9002	2.08454		chr10	7868885	7869874	990	7869174	54.9562	7.12738
chr11	646889	647435	546	14.3013	54.6829		chr11	19590407	19591213	807	5.19581	2.45169		chr10	7870208	7871296	1089	7870978	77.8345	9.85389
chr11	656027	656780	4873	70.6266	487.326		chr11	19626295	19626661	367	4.91043	1.96963		chr10	7875070	7877034	1965	7875445	32.662	5.51733
chr11	659199	660560	3805	40.2681	380.552		chr11	19629738	19630943	1206	6.52255	2.67889		chr10	7877369	7877917	549	7877850	6.47834	2.64983
chr11	678387	679265	2806	35.6118	280.688		chr11	19746194	19746455	262	15.7741	2.53664		chr10	7878296	7879639	1344	7879042	35.5531	6.15868
chr11	680614	681104	78	3.54615	7.80562		chr11	19785850	19786597	748	5.15116	2.04746		chr10	7884322	7887778	3457	7885270	296.801	21.4092
chr11	695015	695802	4066	44.2065	406.632		chr11	19796181	19797019	839	5.69573	2.51756		chr10	7888092	7888534	443	7888309	62.8084	11.723
chr11	710986	711558	189	6.23119	18.9629		chr11	19798215	19798869	655	4.69653	1.998		chr10	8468947	8470373	1427	8469689	37.9303	6.28971
chr11	712540	713160	1634	30.8029	163.421		chr11	19809917	19810966	1050	4.3459	2.17135		chr10	8471232	8471497	266	8471341	10.0936	3.78019
chr11	714834	715662	1883	32.6426	188.325		chr11	19875249	19875985	737	7.34962	2.72154		chr10	8476063	8476664	602	8476451	63.9775	11.1164
chr11	729822	730384	385	10.0972	38.5991		chr11	19886350	19886712	363	4.79522	2.29704		chr10	8476827	8481192	4366	8479608	102.416	10.1004
chr11	737344	738792	3461	44.1223	346.116		chr11	19891336	19891624	289	15.674	4.47317		chr10	8481708	8485347	3640	8482590	327.048	21.5398
chr11	780103	781111	3712	38.4051	371.211		chr11	20082144	20082411	268	8.59643	3.5125		chr10	8486558	8488331	1774	8487604	75.6372	8.22508
chr11	797166	797755	1498	23.0554	149.863		chr11	20112255	20113470	1216	6.82279	2.35684		chr10	8492006	8494473	2468	8493569	165.745	14.7287
chr11	840013	841268	2779	26.044	277.907		chr11	20127657	20128761	1105	6.0828	2.31743		chr10	8518758	8519401	644	8519161	71.2412	8.85164
chr11	866794	868221	1158	21.5847	115.891		chr11	20192927	20196071	3145	5.9036	1.96278		chr10	8520396	8520686	291	8520575	10.0791	3.86298
chr11	870814	871632	1556	20.5034	155.683		chr11	20198978	20201999	3022	5.70885	2.11726		chr10	8521003	8521731	729	8521528	23.9145	5.66212
chr11	891696	892994	1900	25.3006	190.007		chr11	20218217	20218649	433	5.42398	2.24679		chr10	8521909	8524254	2346	8522848	50.5516	6.49349
chr11	923845	924348	848	15.578	84.8012		chr11	20238551	20239678	1128	7.2485	3.53854		chr10	8524831	8525267	437	8525045	32.3646	6.62934
chr11	943969	944798	2484	33.1811	248.485		chr11	20273370	20275359	1990	18.1883	3.5353		chr10	8526505	8527353	849	8527099	26.9518	5.82194
chr11	999027	1000007	4026	43.4318	402.687		chr11	20277182	20278838	1657	4.99001	1.97812		chr10	8527684	8529801	2118	8529101	131.133	14.0803
chr11	1001675	1003360	847	14.3859	84.7171		chr11	20283088	20283401	314	5.60799	2.33182		chr10	8529973	8530381	409	8530202	87.2083	9.41352
chr11	1005032	1006111	3371	31.7431	337.126		chr11	20284627	20285714	1088	4.96975	2.29501		chr10	8549941	8550204	264	8549985	5.55007	2.34017
chr11	1014381	1015248	2197	28.0809	219.772		chr11	20291992	20292494	503	5.8765	2.3401		chr10	8555509	8557522	2014	8556705	68.4744	7.69717
chr11	1025657	1027121	2416	29.3025	241.664		chr11	20297406	20299072	1667	14.5045	2.92825		chr10	8557974	8558485	512	8558208	146.624	16.5884
chr11	1029149	1031084	1883	28.1526	188.317		chr11	20313096	20313805	710	4.65698	1.81442		chr10	8559110	8560602	1493	8560041	72.9527	7.98119
chr11	1031474	1032077	2426	35.6059	242.63		chr11	20318667	20319726	1060	4.85801	2.31377		chr10	8563477	8565613	2137	8564974	154.327	14.0972
chr11	1043716	1045199	1368	16.713	136.842		chr11	20376590	20377705	1116	6.04264	1.83649		chr10	8566189	8566493	305	8566293	24.5055	6.88064
chr11	1045627	1046610	2394	22.3238	239.484		chr11	20390707	20390981	275	4.84612	1.75701		chr10	8618439	8618722	284	8618566	15.2401	5.51202
chr11	1047014	1047730	525	9.90992	52.5069		chr11	20414071	20414900	830	5.32522	1.86756		chr10	8627629	8628239	611	8627835	20.8536	4.97651
chr11	1049532	1051372	2737	32.6081	273.725		chr11	20421030	20422404	1375	7.7943	2.21391		chr10	8630706	8631508	803	8630984	186.131	15.8848
chr11	1069021	1070215	2702	32.8475	270.228		chr11	20445671	20446499	829	10.7384	2.30001		chr10	8633774	8636145	2372	8635253	246.215	18.5581
chr11	1141730	1142737	2651	29.9961	265.151		chr11	20447597	20448637	1041	5.12232	1.82482		chr10	8638212	8638728	517	8638505	17.2755	4.20928
chr11	1152391	1153653	2808	26.2384	280.82		chr11	20454288	20455620	1333	5.68912	1.91688		chr10	8658580	8659484	905	8659242	36.6065	5.11942
chr11	1163585	1163977	1459	15.9068	145.902		chr11	20464872	20465478	607	5.03777	1.97751		chr10	8659849	8660370	522	8659853	4.66359	2.00038
chr11	1164283	1164693	2956	47.9645	295.67		chr11	20483114	20484723	1610	9.98109	2.45463		chr10	8673604	8676212	2609	8675637	191.552	15.1506
chr11	1169473	1170633	3445	29.0711	344.515		chr11	20487301	20489465	2165	9.13908	2.39541		chr10	8676470	8677083	614	8676683	17.9321	4.58619
chr11	1171158	1171674	3747	29.3108	374.794		chr11	20495475	20497161	1687	8.52758	2.37459		chr10	8678301	8678773	473	8678535	77.5159	11.3954
chr11	1172770	1173106	1611	27.1761	161.134		chr11	20502131	20503857	1727	14.4198	2.93286		chr10	8684631	8685807	1177	8685114	245.462	17.8177
chr11	1176870	1177536	586	10.7518	58.6808		chr11	20505522	20507692	2171	11.8254	2.81518		chr10	8687694	8688226	533	8687948	405.953	29.6174
chr11	1187702	1188299	3466	27.7059	346.625		chr11	20517302	20517918	617	5.89333	1.94901		chr10	8693247	8695177	1931	8694495	41.2826	7.07879
chr11	1188451	1188869	871	14.66	87.1677		chr11	20539861	20540128	268	6.00056	1.95863		chr10	8699958	8701983	2026	8700291	110.197	9.50569
chr11	1197007	1197485	662	8.33263	66.2028		chr11	20546544	20546962	419	7.45875	2.35556		chr10	8702293	8703242	950	8702535	133.508	11.9543
chr11	1286115	1286360	138	3.99238	13.8899		chr11	21638820	21640462	1643	9.14184	3.33264		chr10	8704459	8704744	286	8704657	9.19553	3.02543
chr11	1391066	1392077	4646	31.975	464.614		chr11	21646770	21647925	1156	6.8235	2.65886		chr10	8705031	8705518	488	8705269	32.6063	5.05679
chr11	1392691	1393701	3826	26.7924	382.679		chr11	21701001	21701571	571	6.27685	2.31419		chr10	8722667	8723299	633	8723102	19.0343	3.83828
chr11	1404330	1404723	745	13.3454	74.5533		chr11	21719371	21719988	618	5.0051	2.02702		chr10	8723455	8723845	391	8723671	44.0779	6.45319
chr11	1486718	1487067	248	8.07817	24.8398		chr11	21725572	21726903	1332	5.47468	1.97237		chr10	8725720	8727587	1868	8726513	73.0367	7.10515
chr11	1487627	1487861	128	5.94055	12.835		chr11	21793369	21794173	805	7.01382	2.28435		chr10	8728213	8730847	2635	8729218	196.475	16.9188
chr11	1496679	1497420	4847	43.9265	484.78		chr11	21804977	21805961	985	5.01395	2.04395		chr10	8731879	8732377	499	8732215	39.022	5.80015
chr11	1497990	1499259	3407	27.368	340.749		chr11	21820674	21821324	651	7.68239	2.09859		chr10	8732655	8734889	2235	8734436	75.909	8.18588
chr11	1514371	1515742	4346	29.1091	434.654		chr11	21823314	21825078	1765	7.85032	2.34271		chr10	8735532	8737297	1766	8735927	84.3364	7.89893
chr11	1516432	1517764	1459	14.1912	145.918		chr11	21837194	21838871	1678	13.0098	2.44972		chr10	8737920	8739544	1625	8739176	153.198	12.7064
chr11	1575870	1576130	119	5.72053	11.9574		chr11	21840905	21841794	890	10.5711	2.3294		chr10	8751755	8752045	291	8751861	12.7247	3.7209
chr11	1618084	1618933	2489	21.0104	248.966		chr11	21849903	21852841	2939	9.36899	2.37397		chr10	8752291	8752793	503	8752515	39.33	6.22615
chr11	1634248	1635350	4208	33.4404	420.867		chr11	21854800	21855201	402	8.85595	2.33598		chr10	8753088	8753619	532	8753361	18.2233	3.8356
chr11	1636616	1637506	1286	13.4783	128.626		chr11	21862989	21864773	1785	6.59907	1.96554		chr10	8753885	8754268	384	8754077	29.5501	6.04987
chr11	1758802	1759078	63	2.85424	6.33215		chr11	21871408	21872020	613	6.81035	2.00973		chr10	8948829	8949098	270	8948964	12.4803	3.29372
chr11	1788778	1789549	146	3.57928	14.6783		chr11	21878529	21878869	341	6.16468	2.1733		chr10	8962192	8962898	707	8962520	73.6383	8.24655
chr11	1790260	1791044	167	3.95035	16.7073		chr11	21896793	21898003	1211	10.8573	2.75155		chr10	8965158	8965535	378	8965385	3.88246	1.98173
chr11	1792050	1793205	4212	29.2821	421.25		chr11	21905301	21905601	301	7.90838	2.37104		chr10	8970688	8972073	1386	8971481	115.373	11.7606
chr11	1794653	1795852	4177	27.5697	417.739		chr11	21975131	21977473	2343	12.8344	2.44832		chr10	8977069	8978141	1073	8977609	36.5536	6.45761
chr11	1803877	1804605	123	3.88589	12.3487		chr11	21980884	21983953	3070	11.1931	2.38396		chr10	8978437	8979480	1044	8978986	155.909	14.1119
chr11	1804812	1806115	1524	22.413	152.446		chr11	21986338	21986949	612	8.22477	2.29075		chr10	8993381	8994537	1157	8993913	82.2068	9.36067
chr11	1806756	1807505	2395	20.4554	239.524		chr11	21995137	21995581	445	4.38087	2.44489		chr10	8995508	8997042	1535	8996232	148.991	13.2462
chr11	1817895	1818348	4284	60.7685	428.493		chr11	22562476	22562888	413	4.66551	2.29255		chr10	9006842	9007226	385	9007037	38.073	10.3088
chr11	1820309	1821706	5112	34.9767	511.222		chr11	22704928	22706026	1099	5.30203	2.7452		chr10	9007639	9007991	353	9007848	26.1452	7.6457
chr11	1823771	1824134	192	4.21817	19.2788		chr11	22732710	22733260	551	4.8976	2.27479		chr10	9008864	9009227	364	9009038	74.6172	15.3678
chr11	1888602	1889557	4779	38.6773	477.909		chr11	22742744	22743844	1101	6.18911	2.65956		chr10	9013380	9014251	872	9014057	73.7661	10.5385
chr11	1897680	1898252	1907	18.2453	190.773		chr11	22747611	22747960	350	6.00208	2.85684		chr10	9014441	9014874	434	9014665	51.9829	11.9131
chr11	1929562	1930397	2846	29.6275	284.634		chr11	22760231	22760504	274	5.61749	2.20406		chr10	9017457	9017716	260	9017589	14.1842	5.55087
chr11	1932027	1932769	3106	31.5722	310.679		chr11	22765527	22766087	561	6.8435	2.63737		chr10	9031752	9032803	1052	9032331	190.064	18.3088
chr11	1950610	1951020	1075	14.2916	107.562		chr11	22784193	22786920	2728	10.0014	2.94787		chr10	9057113	9058734	1622	9057547	52.1611	6.4012
chr11	1952606	1953233	2179	23.1188	217.954		chr11	22802377	22806043	3667	11.2589	2.58209		chr10	9061517	9062262	746	9061977	67.5062	6.65473
chr11	1957763	1958277	1666	31.2429	166.615		chr11	22821671	22822009	339	7.59381	2.24057		chr10	9062428	9063346	919	9062862	11.9083	3.70799
chr11	1958557	1958799	87	4.03141	8.76161		chr11	22836045	22836833	789	5.56	2.96298		chr10	9065018	9065366	349	9065209	43.9446	7.67572
chr11	1988936	1989711	3707	24.7734	370.746		chr11	22839495	22841451	1957	7.60822	2.75495		chr10	9090103	9090488	386	9090297	15.4241	3.9835
chr11	2004011	2005922	4484	28.538	448.453		chr11	22846368	22847254	887	5.76791	2.4791		chr10	9115432	9117301	1870	9116327	134.709	14.1923
chr11	2016761	2018328	3845	30.1552	384.536		chr11	22904960	22905857	898	7.46762	2.36167		chr10	9119910	9121234	1325	9120833	155.36	13.5583
chr11	2029722	2030414	3371	33.5168	337.148		chr11	22922138	22922552	415	6.17306	2.06922		chr10	9127116	9127723	608	9127504	54.513	8.05801
chr11	2031764	2032130	2158	37.8435	215.898		chr11	22938687	22939735	1049	9.24489	3.62248		chr10	9129891	9131180	1290	9130359	153.622	13.5151
chr11	2054638	2054883	196	7.3773	19.6378		chr11	22964836	22965588	753	4.18947	2.59998		chr10	9290961	9291485	525	9291045	10.6063	2.92441
chr11	2082464	2083589	3464	22.0823	346.418		chr11	22967978	22968887	910	6.52757	3.04516		chr10	9316398	9318267	1870	9317870	110.046	10.5965
chr11	2094342	2094917	719	11.034	71.9494		chr11	23062276	23064052	1777	9.16971	2.33145		chr10	9323327	9323585	259	9323461	4.80458	2.06858
chr11	2095117	2095528	1650	31.0229	165.017		chr11	23073572	23074516	945	9.34415	2.71972		chr10	9327700	9328747	1048	9328483	263.155	16.2595
chr11	2145679	2146437	631	8.36632	63.1645		chr11	23093569	23094981	1413	4.72695	2.1832		chr10	9329013	9329394	382	9329236	13.481	3.55096
chr11	2176895	2178022	2321	24.1696	232.14		chr11	23096278	23097271	994	5.32235	2.09931		chr10	9331732	9333032	1301	9332470	276.275	16.3813
chr11	2179967	2180666	2560	27.454	256.076		chr11	23110052	23116041	5990	9.02761	2.59622		chr10	9342993	9343764	772	9343466	239.389	16.0958
chr11	2181621	2182243	380	8.7579	38.0818		chr11	23731911	23732310	400	4.7319	2.34822		chr10	9380178	9380655	478	9380436	74.2069	9.07668
chr11	2260407	2260973	2344	38.3909	234.423		chr11	23859444	23860222	779	7.01448	2.56774		chr10	9397556	9398227	672	9397795	114.755	12.8928
chr11	2262266	2262786	546	14.3013	54.6829		chr11	24062067	24062320	254	19.3651	2.19294		chr10	9412730	9413471	742	9413252	132.816	11.1002
chr11	2279898	2280787	2013	19.104	201.318		chr12	634	1561	928	4.79722	2.14649		chr10	9414248	9414947	700	9414742	22.0334	3.15554
chr11	2286078	2287243	3047	20.2017	304.724		chr12	167508	169074	1567	8.64521	3.7397		chr10	9415104	9415799	696	9415332	130.226	12.1845
chr11	2288128	2289088	3307	20.1307	330.795		chr12	239787	240696	910	7.0532	2.71166		chr10	9434601	9436775	2175	9435922	102.157	9.29507
chr11	2290108	2290367	59	2.68339	5.94763		chr12	278887	280395	1509	8.99959	3.2519		chr10	9437177	9439391	2215	9438477	136.255	9.90447
chr11	2290576	2292635	4080	31.0002	408.051		chr12	418516	422854	4339	9.89587	2.78656		chr10	9439558	9441286	1729	9439992	114.373	8.89568
chr11	2297967	2298470	239	4.80185	23.9968		chr12	453721	454123	403	4.70689	2.04864		chr10	9460429	9460687	259	9460603	10.9089	4.75789
chr11	2303381	2304036	325	6.30941	32.5973		chr12	456415	456709	295	4.98005	2.05518		chr10	9461701	9462161	461	9461930	10.2729	3.67529
chr11	2306285	2307354	2616	20.1254	261.601		chr12	461001	461603	603	6.07832	2.20658		chr10	9466131	9467056	926	9466802	104.88	11.6879
chr11	2323792	2326067	3511	25.6965	351.186		chr12	465832	468060	2229	5.84655	2.17628		chr10	9469845	9470933	1089	9470380	145.298	16.8306
chr11	2341249	2342753	2559	36.687	255.902		chr12	477298	479960	2663	16.0674	3.31208		chr10	9475767	9478220	2454	9476222	207.866	16.906
chr11	2342923	2343247	164	6.82063	16.497		chr12	491445	491707	263	6.46935	2.65572		chr10	9478378	9479297	920	9478618	200.067	15.5981
chr11	2381741	2382508	719	10.3207	71.946		chr12	495300	496283	984	5.28647	2.24276		chr10	9502572	9504457	1886	9503135	102.176	10.9759
chr11	2401485	2402320	1496	17.9484	149.664		chr12	500957	501480	524	4.66152	2.31735		chr10	9506980	9507750	771	9507249	26.0563	5.25891
chr11	2403482	2403809	506	8.98789	50.6851		chr12	503919	504863	945	9.70857	3.27778		chr10	9514798	9516927	2130	9515564	223.17	16.1745
chr11	2405269	2406658	2653	21.9618	265.331		chr12	1214235	1215363	1129	4.59163	2.4615		chr10	9519756	9521683	1928	9520954	115.652	8.60825
chr11	2408326	2410066	1286	14.0219	128.618		chr12	1255083	1255524	442	5.039	2.54123		chr10	9521983	9525733	3751	9523647	260.975	17.9851
chr11	2485042	2485827	2468	33.0253	246.896		chr12	1280050	1280716	667	5.15944	2.0847		chr10	9526805	9527463	659	9527010	28.2084	4.90848
chr11	2529932	2530242	312	9.1177	31.2973		chr12	1356832	1357088	257	10.4074	3.92607		chr10	9527738	9528163	426	9528062	6.40494	2.482
chr11	2625366	2625668	310	8.25633	31.0977		chr12	1359936	1360555	620	9.23672	3.24634		chr10	9529338	9531371	2034	9530059	243.563	14.4716
chr11	2653607	2653992	1155	23.9822	115.599		chr12	1362685	1364692	2008	5.58003	2.55477		chr10	9561093	9563823	2731	9562166	300.08	19.32
chr11	2654580	2654948	1276	25.7424	127.614		chr12	1380017	1381313	1297	11.8837	3.34725		chr10	9564093	9566528	2436	9564886	179.14	15.0276
chr11	2749597	2749860	298	9.6809	29.8088		chr12	1397948	1398597	650	5.94758	2.71832		chr10	9567969	9569014	1046	9568501	27.5187	5.2547
chr11	2755145	2756065	4025	38.2069	402.528		chr12	1477003	1477931	929	5.6282	2.53027		chr10	9570327	9571135	809	9570907	15.1343	3.37518
chr11	2757782	2758705	3736	24.0617	373.617		chr12	1605651	1606336	686	7.39245	2.75984		chr10	9593623	9594530	908	9594387	8.37234	2.68492
chr11	2787036	2788136	3631	31.5833	363.152		chr12	1674868	1676363	1496	5.5516	2.72901		chr10	9599251	9601298	2048	9600314	132.704	12.6936
chr11	2790321	2790880	446	10.2815	44.6207		chr12	1739352	1740561	1210	8.00314	3.26389		chr10	9601641	9601899	259	9601765	10.784	4.32025
chr11	2792610	2793251	218	4.98368	21.8009		chr12	1747345	1748587	1243	4.92409	2.43493		chr10	9602463	9605984	3522	9603681	159.791	16.7894
chr11	2797526	2797757	133	4.06708	13.3695		chr12	1762131	1763740	1610	4.57231	2.31863		chr10	9607771	9608135	365	9607896	27.6085	6.31691
chr11	2798889	2799488	122	3.80111	12.2568		chr12	1772853	1773241	389	5.16686	2.62247		chr10	9609724	9610130	407	9609920	19.474	3.96346
chr11	2847307	2848988	4775	33.458	477.512		chr12	1824538	1825069	532	5.94136	2.65858		chr10	9610995	9611524	530	9611161	13.7689	3.28996
chr11	2849809	2850523	105	3.97858	10.5297		chr12	1844066	1845225	1160	5.61315	2.18007		chr10	9612214	9614328	2115	9613386	73.4798	11.2154
chr11	2850911	2851378	167	4.51898	16.7495		chr12	1857973	1858314	342	4.48858	2.053		chr10	9615673	9616679	1007	9616188	153.622	13.5151
chr11	2851844	2852769	4154	31.5915	415.499		chr12	1860715	1861906	1192	6.62671	2.30439		chr10	9620717	9620998	282	9620833	19.4511	4.8867
chr11	2894830	2895168	213	7.92074	21.3834		chr12	1865308	1865881	574	6.7039	2.51889		chr10	9623669	9624746	1078	9624493	101.032	12.688
chr11	2895442	2895668	59	3.58294	5.99767		chr12	1871948	1873400	1453	9.03552	2.70774		chr10	9624916	9625481	566	9625071	16.9137	4.26297
chr11	2901284	2902105	3227	48.8612	322.765		chr12	1925633	1926736	1104	5.75897	2.29981		chr10	9625768	9626890	1123	9626178	65.0963	8.15778
chr11	2912233	2912933	3352	41.4374	335.288		chr12	1936248	1938278	2031	7.93195	2.61779		chr10	9633185	9636515	3331	9635416	210.62	18.6303
chr11	2941014	2941452	361	9.03523	36.1522		chr12	2045656	2045971	316	4.98498	2.86251		chr10	9644631	9645302	672	9644906	157.093	14.1828
chr11	2942207	2942509	291	8.5029	29.1187		chr12	2160836	2161154	319	5.80071	2.68013		chr10	9647167	9648871	1705	9647770	47.1743	8.72882
chr11	2962413	2963075	96	3.53162	9.65676		chr12	2175301	2175613	313	7.15423	3.39228		chr10	9649652	9649964	313	9649831	24.2161	7.29009
chr11	2967559	2969365	4727	33.0117	472.793		chr12	2177718	2178546	829	4.36492	2.65176		chr10	9650332	9650904	573	9650502	17.045	4.88944
chr11	2993359	2994157	1560	15.3019	156.046		chr12	2182281	2183852	1572	7.01495	2.87265		chr10	9677187	9679414	2228	9678000	99.2658	10.5908
chr11	3021594	3022627	1367	15.1596	136.705		chr12	2190691	2191092	402	4.62577	2.39088		chr10	9695824	9697542	1719	9697331	13.7689	3.28996
chr11	3035006	3035556	596	7.83832	59.6282		chr12	2192983	2193252	270	6.93065	2.57776		chr10	9711284	9715237	3954	9711589	74.3659	7.33472
chr11	3044916	3045894	5150	47.5529	515.097		chr12	2195076	2196140	1065	4.82374	2.72276		chr10	9728180	9728605	426	9728380	55.6335	13.2824
chr11	3049037	3049492	1383	17.8451	138.323		chr12	2198344	2200055	1712	6.23964	2.71911		chr10	9757664	9758434	771	9757905	115.203	11.9621
chr11	3051601	3052712	4788	36.7845	478.817		chr12	2288146	2288964	819	8.58388	3.64897		chr10	9759945	9760495	551	9760149	35.3693	6.20886
chr11	3062914	3063235	450	8.69378	45.0462		chr12	2775483	2776312	830	6.51577	3.2295		chr10	9766152	9766513	362	9766319	25.4311	4.5388
chr11	3063430	3063914	210	4.89921	21.0677		chr12	3041199	3041683	485	5.46525	2.94702		chr10	9801909	9802373	465	9802141	131.35	20.3043
chr11	3066447	3067567	4489	38.8578	448.927		chr12	3080751	3081121	371	8.47883	2.64143		chr10	9803862	9804233	372	9804004	35.696	6.27677
chr11	3080729	3082577	3834	24.5073	383.432		chr12	3084342	3084804	463	5.69484	2.16932		chr10	9855298	9855992	695	9855729	198.42	21.5247
chr11	3083645	3084096	265	5.98308	26.5136		chr12	3101476	3103127	1652	6.4518	2.73087		chr10	9856227	9856518	292	9856412	18.8366	5.43257
chr11	3138448	3138853	2319	27.235	231.923		chr12	3109070	3111749	2680	4.97663	2.42664		chr10	9861090	9861457	368	9861265	25.2955	5.17409
chr11	3139597	3140702	4088	25.6531	408.894		chr12	3120853	3121197	345	5.19853	2.30539		chr10	9886005	9886312	308	9886141	11.6619	4.20771
chr11	3194515	3194994	171	4.0957	17.1864		chr12	3136930	3137899	970	5.85329	2.28032		chr10	9886697	9887064	368	9886886	32.4883	7.15525
chr11	3213533	3214504	1720	13.7711	172.091		chr12	3139645	3140817	1173	7.81989	2.5284		chr10	9893774	9894797	1024	9894455	279.035	19.5616
chr11	3216000	3216317	560	13.9603	56.0513		chr12	3141962	3143326	1365	4.53622	2.18525		chr10	9900788	9901055	268	9900940	11.8153	4.85853
chr11	3223363	3223762	881	19.8018	88.116		chr12	3146515	3147443	929	5.70309	2.39505		chr10	9902960	9903458	499	9903204	13.7723	3.07751
chr11	3233110	3233416	96	3.88932	9.68639		chr12	3169268	3169604	337	4.57234	2.43302		chr10	9925318	9926746	1429	9925698	283.126	18.5635
chr11	3244179	3244557	360	7.21959	36.0849		chr12	3261069	3262047	979	5.84699	2.83152		chr10	9927063	9928283	1221	9927348	133.653	15.8598
chr11	3245140	3246835	3546	23.9376	354.608		chr12	3400409	3401609	1201	7.35905	2.64182		chr10	9928556	9929337	782	9928731	65.2621	10.4579
chr11	3250547	3250830	445	8.04765	44.5853		chr12	3562271	3563148	878	5.58918	2.34321		chr10	9931396	9932344	949	9932024	17.2258	3.90028
chr11	3274817	3275632	3599	29.0485	359.926		chr12	4276039	4277241	1203	8.30085	3.18887		chr10	9932891	9933525	635	9933299	50.3022	8.29418
chr11	3275838	3276562	1564	15.9522	156.439		chr12	4707897	4708177	281	7.10405	2.73678		chr10	9933842	9935062	1221	9934557	73.8858	8.04212
chr11	3276765	3277035	105	3.31893	10.5586		chr12	4815027	4815696	670	4.71912	2.24441		chr10	9989523	9990410	888	9989792	16.6216	3.59458
chr11	3277960	3278622	4740	34.8013	474.018		chr12	4819296	4820302	1007	6.42452	2.9571		chr10	9991232	9993795	2564	9992865	132.267	12.7376
chr11	3279642	3280396	4882	37.3268	488.297		chr12	4870313	4872015	1703	5.44481	2.52352		chr10	10097168	10098676	1509	10097694	86.3835	9.87096
chr11	3379861	3380564	878	10.981	87.8222		chr12	4890154	4890514	361	5.27788	2.63161		chr10	10100830	10101904	1075	10101081	57.7063	7.77537
chr11	3381622	3382706	5140	55.212	514.044		chr12	4990497	4991549	1053	5.56532	2.77607		chr10	10102122	10102981	860	10102741	57.7836	9.97108
chr11	3393636	3394782	3692	27.7495	369.211		chr12	5103307	5105203	1897	7.98666	2.86022		chr10	10104437	10105520	1084	10104765	83.9606	12.6338
chr11	3403134	3403967	2605	37.4948	260.531		chr12	5127035	5127282	248	7.54473	3.39748		chr10	10117658	10119118	1461	10118213	78.5189	10.8848
chr11	3405788	3406256	331	10.341	33.1363		chr12	5147986	5148961	976	4.20749	2.32325		chr10	10119372	10119960	589	10119755	7.02655	2.95437
chr11	3453308	3454458	4732	32.7189	473.261		chr12	5159729	5160482	754	4.6139	2.35907		chr10	10120555	10121622	1068	10121156	57.0818	13.2904
chr11	3476280	3476590	223	8.14076	22.398		chr12	5166316	5167005	690	4.35631	2.39965		chr10	10124304	10124790	487	10124540	49.6015	12.2912
chr11	3509071	3510191	4326	31.2406	432.698		chr12	5738304	5738648	345	4.84898	2.09865		chr10	10184740	10185357	618	10185117	42.1649	8.56843
chr11	3514813	3515907	92	2.75121	9.20678		chr12	5830944	5831257	314	13.5294	4.72735		chr10	10186792	10187853	1062	10187032	46.1956	9.07245
chr11	3531936	3532785	1181	14.4797	118.168		chr12	5855897	5857544	1648	4.99848	2.5994		chr10	10189054	10189933	880	10189311	51.0517	8.22222
chr11	3566413	3567354	679	9.37608	67.9659		chr12	5864637	5867588	2952	11.7487	3.25006		chr10	10190146	10190469	324	10190288	33.6847	9.51577
chr11	3567546	3568555	3596	34.1722	359.676		chr12	5926720	5927682	963	5.12403	2.77527		chr10	10192114	10192691	578	10192423	495.317	55.5142
chr11	3569665	3571227	1035	14.045	103.524		chr12	5948088	5948486	399	6.7111	2.71669		chr10	10214948	10215256	309	10215160	5.72508	3.20053
chr11	3582199	3583181	3115	29.3384	311.537		chr12	5959853	5960100	248	7.58141	3.66874		chr10	10216292	10217711	1420	10216978	156.906	16.0634
chr11	3584694	3585228	921	10.1686	92.1184		chr12	5972983	5976669	3687	12.2004	3.25616		chr10	10220128	10220622	495	10220371	73.6925	10.9568
chr11	3586982	3587468	207	3.93485	20.7002		chr12	5979365	5982328	2964	10.6689	3.2646		chr10	10246638	10249367	2730	10248195	57.376	8.31247
chr11	3587923	3588482	170	3.95458	17.0029		chr12	5984431	5984688	258	8.24717	3.03961		chr10	10265475	10266176	702	10265947	16.1595	3.25653
chr11	3592306	3594311	1752	15.9109	175.237		chr12	5985832	5986180	349	4.85814	2.41023		chr10	10271329	10273354	2026	10273091	62.3405	7.95446
chr11	3599357	3600443	1640	16.7855	164.006		chr12	5997293	5998519	1227	5.48141	2.92863		chr10	10276226	10276844	619	10276595	88.7182	10.5094
chr11	3881356	3882057	1876	34.1032	187.669		chr12	6013555	6014238	684	4.94541	2.37594		chr10	10279858	10280149	292	10280029	15.331	5.00846
chr11	3882973	3883707	3905	21.9607	390.589		chr12	6052708	6053436	729	4.36187	2.30208		chr10	10283099	10283954	856	10283324	92.4189	10.0698
chr11	3903110	3904430	2827	19.9714	282.728		chr12	6348035	6348585	551	10.1691	3.67489		chr10	10324317	10327166	2850	10324788	118.654	10.4747
chr11	3909167	3909955	2403	20.4416	240.34		chr12	6901083	6901503	421	7.92049	2.49364		chr10	10329183	10329464	282	10329248	6.36264	2.35376
chr11	3911361	3911847	505	7.13216	50.5704		chr12	7028177	7028683	507	6.06076	2.69123		chr10	10330002	10332519	2518	10330475	50.7438	6.59445
chr11	3988790	3989366	175	4.36064	17.5997		chr12	7079650	7081589	1940	5.00743	2.44928		chr10	10332883	10333686	804	10333103	29.6779	4.92236
chr11	3997027	3998659	4163	28.9809	416.338		chr12	7087099	7088176	1078	5.01919	2.54074		chr10	10333954	10336077	2124	10335466	266.131	22.1369
chr11	4000235	4001193	2496	18.8144	249.671		chr12	7098389	7100541	2153	4.87522	2.48754		chr10	10336650	10338066	1417	10337841	127.582	18.921
chr11	4070164	4071274	2444	18.5465	244.479		chr12	7106999	7108198	1200	5.88472	3.20439		chr10	10338716	10339066	351	10338875	38.1564	9.04932
chr11	4110002	4110426	287	5.8271	28.7028		chr12	7165604	7166453	850	5.73902	3.07048		chr10	10342494	10342982	489	10342618	10.9083	3.79014
chr11	4111573	4112379	1327	10.0336	132.746		chr12	7177916	7178521	606	8.63256	2.9518		chr10	10343426	10343695	270	10343581	13.5402	3.73213
chr11	4113242	4114249	3918	24.8893	391.886		chr12	7459307	7460051	745	5.16261	2.75045		chr10	10917258	10918566	1309	10917576	126.4	13.741
chr11	4115982	4117147	1069	11.8493	106.981		chr12	7656381	7656912	532	4.44072	2.21249		chr10	11102453	11103012	560	11102718	188.342	17.9821
chr11	4117581	4119007	4019	23.7572	401.911		chr12	7711790	7712341	552	6.97305	2.64666		chr10	11103811	11104333	523	11104089	145.472	8.90119
chr11	4189772	4190978	3176	23.6807	317.67		chr12	8250769	8251477	709	4.68852	2.29658		chr10	11114121	11114703	583	11114490	18.9203	5.58236
chr11	4197097	4198226	2576	19.9136	257.613		chr12	8477004	8477657	654	5.74769	2.39602		chr10	11117739	11118164	426	11117945	34.2012	6.85837
chr11	4272340	4273514	3311	26.166	331.161		chr12	8527218	8528992	1775	5.40833	2.43583		chr10	11118515	11118820	306	11118652	33.8846	9.36608
chr11	4273841	4274247	1444	14.06	144.411		chr12	8530886	8531448	563	4.99633	2.12448		chr10	11138364	11138966	603	11138486	10.9089	4.75789
chr11	4280562	4281633	1209	10.3156	120.905		chr12	8544087	8544379	293	10.0508	2.98143		chr10	11139297	11139581	285	11139496	14.4114	5.33421
chr11	4296855	4297109	132	4.17871	13.242		chr12	8553370	8553760	391	9.29074	3.12296		chr10	11139837	11141959	2123	11140855	33.202	6.0223
chr11	4327103	4327426	198	6.38697	19.8382		chr12	8589480	8589779	300	9.13696	3.2464		chr10	11142870	11145100	2231	11144770	84.6575	11.5143
chr11	4346134	4346392	188	6.66771	18.8337		chr12	8593880	8595603	1724	7.04745	2.51911		chr10	11146082	11148125	2044	11146287	59.3066	8.48212
chr11	4368384	4368910	412	5.88458	41.2346		chr12	8618830	8619232	403	5.26326	2.26218		chr10	11155990	11156282	293	11156083	21.4306	7.13683
chr11	4970684	4971258	110	3.12899	11.0468		chr12	8691801	8692568	768	4.93076	2.15479		chr10	11156577	11158055	1479	11157625	214.55	18.8691
chr11	4986170	4987067	3124	19.9328	312.476		chr12	8708891	8709173	283	9.4744	3.42961		chr10	11158248	11158596	349	11158468	14.8355	5.50336
chr11	4993053	4993694	380	5.64191	38.0821		chr12	8715516	8716011	496	5.63317	2.15615		chr10	11163490	11164139	650	11163911	8.36477	2.56197
chr11	5001910	5003128	4630	35.8807	463.03		chr12	8733441	8733896	456	5.02241	2.21522		chr10	11165271	11165705	435	11165452	5.44736	2.28614
chr11	5005005	5006078	2932	18.0258	293.231		chr12	8761426	8761986	561	4.23058	2.26773		chr10	11167442	11172266	4825	11171497	208.499	18.1099
chr11	5047425	5048712	3574	22.3324	357.494		chr12	8789724	8790933	1210	6.361	2.84		chr10	11173577	11174147	571	11173896	257.878	23.4145
chr11	5050797	5051871	3949	27.652	394.998		chr12	8815082	8816487	1406	6.06311	2.98013		chr10	11180898	11182182	1285	11181695	81.3198	8.75796
chr11	5069269	5069802	662	8.92587	66.2078		chr12	8826620	8828186	1567	4.72364	2.63202		chr10	11307335	11307840	506	11307547	68.5096	11.4553
chr11	5198915	5200097	2036	29.799	203.69		chr12	8840399	8841335	937	6.00787	2.85605		chr10	11309004	11311586	2583	11310739	156.395	15.5199
chr11	5207055	5208119	3147	30.0544	314.761		chr12	8842948	8843205	258	7.38965	2.68697		chr10	11318410	11318933	524	11318600	24.5944	5.26372
chr11	5209593	5210541	919	11.9465	91.9391		chr12	8850753	8851144	392	5.81916	2.43556		chr10	11332438	11333434	997	11333114	243.619	18.4236
chr11	5210699	5211770	2928	19.6557	292.835		chr12	8908713	8909390	678	5.97558	2.7254		chr10	11340493	11341081	589	11340829	66.1415	11.9122
chr11	5223443	5223729	32	2.31116	3.20745		chr12	9051197	9051491	295	6.28366	2.39957		chr10	11345205	11347499	2295	11346067	79.2059	9.14793
chr11	5229186	5229909	266	4.34105	26.6213		chr12	9067492	9067907	416	6.43779	2.37188		chr10	11352933	11355490	2558	11354139	264.938	21.6017
chr11	5233451	5236771	4960	37.5261	496.064		chr12	9075541	9076283	743	5.29005	2.42626		chr10	11427321	11428163	843	11427585	29.1392	4.56699
chr11	5248503	5249618	4351	31.6823	435.19		chr12	9102958	9103691	734	4.98837	2.04298		chr10	11445056	11445617	562	11445397	70.7087	8.12132
chr11	5249903	5251522	3393	29.0791	339.376		chr12	9108623	9109358	736	5.57648	1.96546		chr10	11447087	11448430	1344	11448195	158.555	6.12708
chr11	5302157	5303550	2732	24.4929	273.231		chr12	9113313	9115080	1768	7.12493	2.28095		chr10	11451267	11452715	1449	11452232	76.202	9.2267
chr11	5335721	5337207	3651	24.5056	365.103		chr12	9121387	9121801	415	5.40105	1.69766		chr10	11457948	11458403	456	11458174	98.0653	13.2947
chr11	5354160	5354456	331	10.341	33.1363		chr12	9122888	9124612	1725	5.49745	2.10238		chr10	11458556	11459418	863	11458831	45.094	7.70603
chr11	5377625	5377852	116	5.09746	11.6144		chr12	9126286	9127417	1132	5.71215	2.03277		chr10	11460033	11460938	906	11460435	18.6665	3.96713
chr11	5395014	5395934	4648	35.791	464.802		chr12	9136548	9136900	353	5.58334	2.04212		chr10	11472452	11474680	2229	11473664	46.3401	7.43047
chr11	5396176	5397110	709	9.27627	70.9308		chr12	9139097	9139365	269	6.06489	2.0733		chr10	11476712	11478328	1617	11477313	30.5848	5.41527
chr11	5397852	5398411	142	3.07017	14.2363		chr12	9205089	9205536	448	7.17303	2.39863		chr10	11511378	11514162	2785	11512882	234.143	15.4334
chr11	5400125	5400918	4143	34.7902	414.341		chr12	9215275	9215779	505	5.34003	2.20662		chr10	11573689	11574364	676	11574159	125.884	19.4444
chr11	5415767	5416753	4981	44.8416	498.103		chr12	9217682	9218503	822	5.25226	2.08366		chr10	11575661	11576017	357	11575828	81.9	13.8213
chr11	5419215	5419963	347	5.97594	34.7685		chr12	9229571	9230758	1188	4.76017	2.02476		chr10	11589529	11589858	330	11589633	11.6271	3.04626
chr11	5430061	5430468	515	9.3537	51.5767		chr12	9231850	9232634	785	5.66617	2.20055		chr10	11591941	11592614	674	11592447	19.6547	3.89921
chr11	5431169	5432123	3029	17.4898	302.912		chr12	10086589	10088070	1482	7.79769	2.85361		chr10	11595979	11596584	606	11596214	12.7006	3.06322
chr11	5444423	5445854	3982	25.383	398.216		chr12	10925102	10925871	770	5.17428	2.3026		chr10	11609800	11610061	262	11609946	14.8038	4.42951
chr11	5449813	5451056	3532	24.4603	353.233		chr12	10928930	10929761	832	5.96659	2.5533		chr10	11636064	11636865	802	11636286	27.4769	5.10094
chr11	5452442	5453186	1075	13.0147	107.523		chr12	10958944	10959900	957	9.26194	2.85574		chr10	11637105	11637429	325	11637301	10.5359	3.15058
chr11	5454784	5455897	4286	29.6556	428.682		chr12	10984863	10986851	1989	6.97194	2.91154		chr10	11694939	11695547	609	11695101	7.59754	2.26984
chr11	5461694	5462140	2682	28.9205	268.218		chr12	11067979	11068895	917	4.44138	2.62415		chr10	11697597	11701168	3572	11698953	292.073	22.429
chr11	5473418	5474354	1532	20.5785	153.282		chr12	11105293	11105617	325	5.05806	2.33334		chr10	11729528	11731388	1861	11730658	94.5165	9.63315
chr11	5777673	5778438	3335	22.2157	333.501		chr12	11155712	11156081	370	5.95679	2.04273		chr10	11731767	11732212	446	11731942	17.307	4.35618
chr11	5781585	5782801	2159	14.1734	215.934		chr12	11316015	11317546	1532	5.95663	2.42791		chr10	11739875	11740241	367	11740085	18.1308	3.48784
chr11	5993052	5993353	439	10.9316	43.9969		chr12	11318691	11319802	1112	7.17597	3.05746		chr10	11747156	11751284	4129	11750488	225.475	16.1609
chr11	5993710	5994317	2278	23.8544	227.864		chr12	11320942	11321353	412	6.77778	2.73069		chr10	11756306	11756979	674	11756651	85.8785	9.58154
chr11	5998693	5999487	5047	45.2992	504.787		chr12	11354851	11356008	1158	5.09075	2.1862		chr10	11757141	11759280	2140	11758342	178.949	15.4893
chr11	6081055	6081378	288	8.81785	28.8499		chr12	11435353	11435908	556	8.12326	2.75092		chr10	11800844	11801258	415	11801042	22.0307	5.9312
chr11	6081599	6082108	320	4.8388	32.0229		chr12	11550718	11552908	2191	5.88992	2.47614		chr10	11922499	11922878	380	11922722	50.3022	8.29418
chr11	6116410	6116881	619	8.86926	61.9775		chr12	11581090	11581519	430	6.27296	2.61948		chr10	11925107	11925686	580	11925428	60.066	7.65292
chr11	6117071	6117404	203	4.54457	20.3662		chr12	11599527	11600125	599	4.96961	2.20041		chr10	11941889	11942488	600	11942189	18.8452	3.89953
chr11	6119445	6120779	4403	24.1665	440.348		chr12	11684805	11685542	738	4.5998	2.14723		chr10	11948579	11950954	2376	11949251	128.025	18.3208
chr11	6121743	6121973	98	3.86806	9.88175		chr12	11697667	11698107	441	5.65954	2.32437		chr10	11957520	11958166	647	11957769	72.4805	8.40493
chr11	6122150	6122466	703	11.1221	70.3763		chr12	11712715	11713204	490	4.34402	2.39628		chr10	11986736	11987087	352	11986941	16.055	4.13023
chr11	6132994	6133916	3623	25.2803	362.355		chr12	11716453	11717044	592	4.90922	2.21002		chr10	11993293	11993909	617	11993618	49.2358	7.51357
chr11	6140425	6140907	1203	16.2436	120.364		chr12	11729802	11730885	1084	4.76657	2.22386		chr10	11994096	11994706	611	11994518	92.8846	11.5661
chr11	6260030	6261195	4328	25.8436	432.827		chr12	11734046	11735019	974	5.835	2.53003		chr10	11997554	11999633	2080	11999368	360.11	29.0874
chr11	6261991	6262690	2435	25.2171	243.557		chr12	11737396	11737775	380	5.73809	2.56802		chr10	12014350	12015450	1101	12014583	126.374	11.9014
chr11	6265679	6266264	4145	36.7799	414.577		chr12	11812854	11813655	802	6.35416	2.81848		chr10	12016665	12017468	804	12017128	16.4468	3.33397
chr11	6266905	6267851	5148	45.9855	514.847		chr12	11855085	11855699	615	5.23262	2.54337		chr10	12021271	12026575	5305	12023192	374.643	24.8786
chr11	6271838	6273675	3616	31.4861	361.62		chr12	11872875	11873142	268	5.34601	2.45738		chr10	12027906	12028790	885	12028537	16.1874	3.69817
chr11	6276743	6277314	1310	14.3496	131.069		chr12	12946946	12947869	924	4.18987	2.13272		chr10	12074451	12075326	876	12075077	29.8349	3.08538
chr11	6281094	6281784	123	3.11534	12.3694		chr12	13015151	13015790	640	4.45028	2.62494		chr10	12087309	12089752	2444	12087883	124.805	12.1972
chr11	6283890	6285311	4035	26.3133	403.515		chr12	13016786	13018552	1767	6.60856	2.83678		chr10	12454014	12454399	386	12454162	5.2428	2.32543
chr11	6285561	6286905	3189	19.6316	318.949		chr12	13245823	13246234	412	4.73033	2.25863		chr10	12590201	12590999	799	12590748	43.8911	6.42021
chr11	6290272	6291303	3243	23.3737	324.314		chr12	13351082	13351405	324	5.43248	2.83293		chr10	12592376	12592718	343	12592553	41.8981	8.49345
chr11	6292922	6294473	4828	32.3448	482.856		chr12	14587160	14587824	665	7.88716	3.72062		chr10	12592888	12593478	591	12593213	154.487	11.2005
chr11	6295918	6296432	310	5.66138	31.0918		chr12	15192112	15193697	1586	4.99854	2.85729		chr10	12593650	12594541	892	12594203	27.9021	5.85471
chr11	6308024	6308855	2339	18.6425	233.976		chr12	15197910	15198207	298	6.05193	3.08015		chr10	12595930	12596483	554	12596253	75.9613	11.8298
chr11	6309525	6310324	626	7.83374	62.6877		chr12	15336970	15337290	321	11.2645	4.54134		chr10	12596759	12597048	290	12596873	19.6249	5.12008
chr11	6315186	6316098	1157	11.0124	115.744		chr12	15365429	15366053	625	4.38756	2.70887		chr10	12597419	12599554	2136	12599105	196.292	13.3872
chr11	6321003	6322234	4107	26.3638	410.793		chr12	15368133	15369297	1165	6.96318	3.30817		chr10	12599712	12601660	1949	12600541	52.755	7.16233
chr11	6322681	6323769	3078	24.1213	307.849		chr12	15989993	15990356	364	4.7877	2.80353		chr10	12779722	12780377	656	12780156	87.6603	10.4298
chr11	6602386	6602723	2281	11.4353	228.174		chr12	16007320	16008280	961	5.39657	2.77118		chr10	12787977	12789184	1208	12788719	154.242	11.6533
chr11	6621749	6622084	322	9.03434	32.2038		chr12	16086706	16087211	506	6.72728	3.28243		chr10	12791630	12792746	1117	12791992	83.0984	8.52771
chr11	6622967	6624115	3912	30.24	391.285		chr12	16138416	16140219	1804	9.57525	3.60865		chr10	12797104	12798316	1213	12797992	55.6395	5.70641
chr11	6657769	6658277	1250	13.7685	125.079		chr12	16145247	16145972	726	4.4379	2.62385		chr10	12823076	12823580	505	12823328	16.7032	3.30587
chr11	6662711	6663066	401	9.03593	40.1109		chr12	16149117	16149964	848	5.00654	2.57257		chr10	12823791	12824804	1014	12823986	12.4244	3.08422
chr11	6737033	6737325	169	5.56057	16.9817		chr12	16162254	16162718	465	6.1554	2.94958		chr10	12826248	12826955	708	12826395	15.6987	3.43337
chr11	6737696	6737975	360	9.6085	36.0681		chr12	16269412	16270201	790	6.29447	2.85885		chr10	12846643	12847379	737	12847219	9.83613	2.84477
chr11	6738143	6738431	239	6.06277	23.9081		chr12	16271364	16272518	1155	5.05838	2.98007		chr10	12855183	12856315	1133	12856120	33.5333	4.63809
chr11	6740125	6740691	63	2.85424	6.33215		chr12	16333060	16333339	280	7.57926	2.84711		chr10	12856723	12857048	326	12856882	4.93471	2.30888
chr11	6741785	6742869	3987	29.3352	398.782		chr12	16383804	16384914	1111	5.77493	3.18815		chr10	12892380	12892835	456	12892662	18.2891	3.25486
chr11	6752944	6754193	4833	35.3081	483.367		chr12	16440052	16441058	1007	6.65708	3.14322		chr10	12893064	12893548	485	12893257	60.2473	7.12824
chr11	6757857	6758418	160	4.5828	16.053		chr12	16535513	16535814	302	6.11877	2.64483		chr10	12901559	12901908	350	12901738	45.2214	9.64271
chr11	6765131	6765895	3410	23.478	341.095		chr12	17919432	17920045	614	5.08776	2.91971		chr10	12908454	12908835	382	12908638	15.8353	4.29346
chr11	6769009	6770157	2581	9.0208	258.156		chr12	18018965	18019399	435	7.12861	1.77017		chr10	12910515	12911062	548	12910829	7.68442	2.41071
chr11	6774811	6775598	186	5.97547	18.6355		chr12	18307218	18307790	573	7.69762	2.36425		chr10	12915276	12915646	371	12915453	38.501	6.15114
chr11	6777543	6778444	1343	23.2058	134.332		chr12	18764535	18765702	1168	6.6051	1.96949		chr10	12916070	12916482	413	12916263	46.8943	5.7675
chr11	6781971	6783122	3809	28.3838	380.988		chr12	19122698	19124355	1658	6.58571	1.42162		chr10	12937268	12937683	416	12937485	31.8775	5.11414
chr11	6800228	6801305	3680	25.5628	368.058		chr12	19819635	19820005	371	8.27532	3.09848		chr10	12940412	12941411	1000	12941162	28.7237	4.70751
chr11	6804732	6805015	220	5.65929	22.0041		chr12	19823622	19824689	1068	6.68838	2.41235		chr10	12952590	12952979	390	12952786	33.6395	5.70105
chr11	6805477	6806523	3016	25.0874	301.613		chr12	19828207	19828531	325	4.61701	2.37955		chr10	12954788	12955199	412	12954988	18.0508	4.61605
chr11	7156118	7158251	3785	32.5551	378.536		chr12	19842894	19844032	1139	5.44176	2.49281		chr10	12992016	12992608	593	12992238	71.2679	7.06322
chr11	7199980	7201112	4103	25.7168	410.316		chr12	19866411	19867942	1532	6.73096	2.58703		chr10	12993957	12995223	1267	12994778	21.3195	3.74438
chr11	7204677	7205648	1216	9.12808	121.686		chr12	19868995	19869510	516	5.77513	2.46988		chr10	13003147	13003406	260	13003252	12.4346	2.76383
chr11	7209512	7210757	4693	36.2422	469.337		chr12	19894356	19895955	1600	5.05233	2.21558		chr10	13003738	13004669	932	13004047	135.033	9.972
chr11	7212575	7212927	111	3.99324	11.1314		chr12	19946896	19953293	6398	7.10265	2.52497		chr10	13013216	13013639	424	13013401	36.341	4.46677
chr11	7213159	7213632	690	8.54447	69.0756		chr12	19957553	19958303	751	11.7975	2.87764		chr10	13018810	13020183	1374	13019615	26.3803	4.04037
chr11	7717426	7719265	3467	24.5036	346.755		chr12	19960653	19961541	889	8.30409	2.69134		chr10	13022319	13022973	655	13022750	37.6773	6.07612
chr11	7724658	7724892	48	2.59378	4.80983		chr12	19963149	19965152	2004	5.78122	2.62748		chr10	13023624	13025923	2300	13024812	250.31	14.6274
chr11	7755442	7756699	1084	14.1563	108.464		chr12	19966639	19968153	1515	6.8391	2.81441		chr10	13042902	13044289	1388	13043628	19.0595	3.63139
chr11	7767565	7768438	4164	26.9159	416.475		chr12	20018477	20021661	3185	12.7173	3.53173		chr10	13044626	13045370	745	13045143	9.91708	2.48752
chr11	7769193	7770192	4347	31.0467	434.769		chr12	20024407	20025160	754	7.19316	2.68297		chr10	13052207	13053509	1303	13052682	37.8742	5.48326
chr11	7815598	7817439	4783	32.6635	478.312		chr12	20027600	20027960	361	9.37992	3.64833		chr10	13063370	13064421	1052	13064078	62.1696	7.66529
chr11	7818929	7819341	321	5.42336	32.1146		chr12	20030284	20030655	372	15.8802	5.49289		chr10	13069829	13070165	337	13069983	20.9432	4.53815
chr11	7819752	7820006	112	4.28206	11.252		chr12	20041269	20041612	344	10.0865	3.72679		chr10	13077425	13079236	1812	13078637	231.21	20.2826
chr11	7862341	7863440	3326	24.7255	332.644		chr12	20153051	20154197	1147	4.56824	2.07538		chr10	13079564	13080316	753	13079817	300.411	22.8775
chr11	7865705	7866796	3975	29.6618	397.513		chr12	20189770	20190266	497	9.38457	3.39928		chr10	13081222	13081679	458	13081405	13.8321	3.42921
chr11	7868777	7869101	46	2.61854	4.60277		chr12	20192657	20193407	751	7.55464	2.67182		chr10	13093751	13094327	577	13094182	17.973	5.16626
chr11	7879597	7880279	364	6.57673	36.4977		chr12	20216636	20218146	1511	6.76111	2.6632		chr10	13098975	13099242	268	13099096	14.1842	5.55087
chr11	7884794	7885780	3032	18.9661	303.298		chr12	20228822	20230101	1280	6.09649	2.59087		chr10	13101377	13101669	293	13101535	14.263	5.0041
chr11	7922878	7923549	977	10.9061	97.7028		chr12	20241942	20242753	812	8.09443	2.92105		chr10	13102887	13103467	581	13103162	114.229	9.7193
chr11	7923884	7924513	4548	41.8674	454.893		chr12	20243747	20246268	2522	8.8288	2.84399		chr10	13103706	13104052	347	13103840	40.3173	10.7052
chr11	7928164	7928611	605	14.2809	60.5469		chr12	20276264	20276690	427	5.1652	2.38118		chr10	13104337	13105433	1097	13104559	80.3486	9.87246
chr11	7930568	7930819	139	5.29651	13.9454		chr12	20450028	20450640	613	6.15309	2.57827		chr10	13112303	13114246	1944	13112498	11.3755	2.57192
chr11	8217216	8218052	4787	50.0451	478.728		chr13	64377	65153	777	7.68886	3.2772		chr10	13147252	13152536	5285	13150178	103.91	7.52863
chr11	8219723	8220696	1485	21.2692	148.553		chr13	300952	304303	3352	7.47853	3.02103		chr10	13157429	13161028	3600	13158174	379.755	21.4679
chr11	8225434	8226217	4596	39.7223	459.7		chr13	885313	885606	294	6.53444	2.6988		chr10	13400130	13401431	1302	13400790	139.569	13.1191
chr11	8394610	8395094	489	7.45273	48.9132		chr13	893433	896144	2712	7.46224	3.10493		chr10	13544920	13545472	553	13545269	35.0934	6.96388
chr11	8399965	8401806	2019	18.4275	201.959		chr13	1025790	1026797	1008	5.99596	3.16922		chr10	13725509	13726267	759	13726080	20.214	5.28323
chr11	8408696	8409642	2675	32.3903	267.541		chr13	2197508	2198362	855	7.5166	2.71163		chr10	13739338	13739922	585	13739684	58.963	6.86675
chr11	8415780	8416710	652	8.84618	65.2229		chr13	2345041	2345688	648	6.04749	2.8102		chr10	13743443	13743969	527	13743676	141.756	13.7275
chr11	8429127	8430296	3220	20.9903	322.075		chr13	2821145	2821434	290	5.2454	2.74727		chr10	13745597	13745935	339	13745732	55.3821	11.0651
chr11	8585944	8587226	3220	20.9903	322.075		chr13	2822749	2825233	2485	5.46236	2.31484		chr10	13749711	13750362	652	13749986	53.3197	6.19472
chr11	8587442	8588698	3318	28.8035	331.806		chr13	2888664	2888960	297	10.8615	4.3586		chr10	13753396	13755363	1968	13754053	101.243	10.8169
chr11	8707617	8707979	1102	20.1944	110.202		chr13	3006986	3008484	1499	5.22732	2.0471		chr10	13775343	13775703	361	13775497	24.2426	5.85884
chr11	8814775	8815001	125	3.94688	12.5995		chr13	3014797	3015083	287	4.88099	2.03158		chr10	13776197	13777839	1643	13776879	169.652	21.6731
chr11	9001726	9002477	406	5.98361	40.6191		chr13	3073633	3074425	793	4.96224	2.56137		chr10	13777993	13779708	1716	13778274	275.222	25.7607
chr11	9005524	9007230	2434	23.7117	243.453		chr13	3075943	3076190	248	6.53072	3.37264		chr10	13780045	13782169	2125	13781725	234.583	17.9529
chr11	9114697	9115527	407	7.17614	40.7148		chr13	3078997	3079422	426	8.01343	3.44421		chr10	13782792	13783126	335	13782950	62.6781	11.116
chr11	9349973	9351182	3983	30.0053	398.384		chr13	3087945	3088246	302	6.12741	2.39845		chr10	13783423	13784036	614	13783656	128.375	18.4177
chr11	9355785	9356158	302	7.06706	30.2325		chr13	3091166	3091620	455	14.2595	3.15173		chr10	13785326	13786438	1113	13785681	92.6561	7.84104
chr11	9358140	9359554	3886	26.6242	388.62		chr13	3102277	3104374	2098	13.8077	2.87824		chr10	13788632	13789246	615	13788900	27.8177	4.08101
chr11	9363545	9364919	1317	15.2497	131.73		chr13	3109077	3109635	559	4.24012	1.82508		chr10	13790838	13792523	1686	13792151	186.598	14.0245
chr11	9370615	9371787	3110	20.7125	311.073		chr13	3143053	3144379	1327	6.89065	2.17437		chr10	13793105	13793838	734	13793519	65.5435	6.41956
chr11	9373082	9374345	3787	25.7041	378.788		chr13	3148968	3151836	2869	8.29679	2.39008		chr10	13796306	13796893	588	13796691	20.3554	5.54427
chr11	9390112	9390338	52	2.38463	5.25613		chr13	3153882	3154246	365	5.03093	2.07928		chr10	13870447	13871319	873	13870889	28.0575	6.20655
chr11	9399519	9400769	4558	28.7237	455.821		chr13	3172490	3173183	694	12.1902	2.84994		chr10	13880368	13880908	541	13880620	52.7722	8.86982
chr11	9404103	9405680	4006	26.1794	400.644		chr13	3193807	3194927	1121	6.52442	2.57309		chr10	13881183	13882900	1718	13882489	254.041	18.9615
chr11	9421302	9421652	215	4.58863	21.553		chr13	3197638	3198655	1018	7.70037	3.36669		chr10	13894767	13895586	820	13895029	68.787	10.5513
chr11	9424092	9424407	70	2.93431	7.02147		chr13	3205760	3206208	449	6.17045	2.32701		chr10	13896867	13897439	573	13897087	48.7779	7.0513
chr11	9424870	9426297	4578	27.8174	457.81		chr13	3209017	3210391	1375	8.18535	2.47754		chr10	13916889	13917162	274	13916959	10.9089	4.75789
chr11	9427294	9428705	3566	24.1038	356.67		chr13	3373751	3374013	263	11.0115	3.92811		chr10	13975767	13977710	1944	13975999	87.2819	8.89507
chr11	9431731	9432948	3274	21.233	327.453		chr13	3504028	3505025	998	7.00238	3.0177		chr10	13978448	13983436	4989	13980107	131.298	11.8264
chr11	9453553	9454647	5039	40.2989	503.958		chr13	3565607	3566848	1242	5.49586	2.44838		chr10	14018051	14018514	464	14018222	37.59	7.47411
chr11	9467551	9468693	4180	29.0933	418.047		chr13	3569028	3571086	2059	5.87624	2.44113		chr10	14052937	14053426	490	14053168	25.3659	5.35447
chr11	9469303	9470340	4079	26.232	407.925		chr13	3617642	3617912	271	4.73644	2.21202		chr10	14056063	14057070	1008	14056283	23.2431	5.48669
chr11	9638057	9640047	3932	34.7752	393.256		chr13	3620976	3621784	809	4.74203	2.10986		chr10	14091451	14091944	494	14091727	14.2694	4.36441
chr11	9652410	9653501	2729	20.1048	272.998		chr13	3654940	3655666	727	6.23073	2.81036		chr10	14092279	14092840	562	14092684	20.5837	5.49732
chr11	9654114	9655286	4601	29.5378	460.114		chr13	4521525	4522684	1160	6.31421	2.46261		chr10	14095059	14097002	1944	14096721	149.518	19.6857
chr11	9663103	9664033	3571	26.1933	357.127		chr13	4709494	4709770	277	5.76049	2.5785		chr10	14097342	14102357	5016	14100256	365.843	29.7856
chr11	9697627	9698243	466	6.1421	46.677		chr13	4952162	4952409	248	5.28143	3.04554		chr10	14102789	14103851	1063	14103155	209.416	24.3828
chr11	9721790	9722401	443	6.39323	44.3896		chr13	5171259	5172049	791	6.96018	2.61516		chr10	14104900	14105385	486	14105156	74.6109	14.074
chr11	9733491	9735117	1316	12.3197	131.633		chr13	5264507	5265925	1419	6.76059	2.23367		chr10	14105657	14106446	790	14105891	25.5667	6.23029
chr11	9754566	9755392	1294	13.6242	129.429		chr13	5278443	5279217	775	8.55333	2.67695		chr10	14132644	14133202	559	14132865	11.5734	3.75663
chr11	9926972	9928006	2725	25.1338	272.53		chr13	5282361	5282608	248	4.4861	2.11678		chr10	14757326	14757632	307	14757508	15.0421	5.74911
chr11	10274028	10276169	2944	25.9726	294.417		chr13	5308019	5308532	514	5.38327	2.12249		chr10	14759823	14760305	483	14760064	37.7481	6.71578
chr11	10312036	10313237	3454	32.1561	345.409		chr13	5314051	5314606	556	4.64643	2.1801		chr10	14761018	14761359	342	14761194	12.5142	5.15438
chr11	10384461	10384803	137	4.76926	13.7721		chr13	5339827	5340150	324	8.63645	3.38396		chr10	14766341	14767189	849	14766932	78.2265	12.0595
chr11	10385823	10386083	184	7.26068	18.4127		chr13	5376275	5378110	1836	6.97979	2.92211		chr10	14770542	14770800	259	14770692	11.7032	4.95613
chr11	10486830	10487693	4597	52.6536	459.744		chr13	5384678	5385834	1157	5.67932	2.96971		chr10	14772161	14772459	299	14772378	6.50152	2.84886
chr11	10532680	10533044	295	6.51529	29.5233		chr13	5387373	5389073	1701	6.54847	2.95554		chr10	14861296	14861695	400	14861480	29.8311	5.49355
chr11	10538998	10539478	2907	40.7431	290.789		chr13	5440289	5440714	426	6.94478	2.89269		chr10	14862627	14864135	1509	14863600	239.659	20.3544
chr11	10543191	10544583	3896	37.2917	389.612		chr13	5442276	5442871	596	6.38072	2.92626		chr10	14885262	14885658	397	14885468	30.2189	6.66146
chr11	10558203	10559083	3465	34.2032	346.584		chr13	5503016	5503971	956	7.41254	2.37381		chr10	14885974	14886697	724	14886530	54.4139	13.0842
chr11	10591647	10592083	160	4.4286	16.0556		chr13	5506805	5507659	855	6.17784	2.92962		chr10	15222052	15222405	354	15222208	20.1727	4.58034
chr11	10595080	10596610	933	13.727	93.3723		chr13	5509101	5509348	248	6.30776	2.63651		chr10	15290293	15291282	990	15290664	20.4635	3.69301
chr11	10598756	10601320	4403	35.5826	440.376		chr13	5517838	5518559	722	8.34196	3.51571		chr10	15293011	15295517	2507	15293730	168.094	13.5006
chr11	10606233	10606892	88	3.49845	8.82233		chr13	5523204	5523919	716	5.00732	2.84992		chr10	15299162	15300448	1287	15300218	114.832	11.559
chr11	10607519	10608885	1381	14.6976	138.171		chr13	5525589	5526986	1398	7.02332	2.98657		chr10	15328892	15329185	294	15328977	12.2314	4.51206
chr11	10616160	10617947	3727	30.1156	372.791		chr13	5528142	5532632	4491	7.12775	3.31814		chr10	15331385	15332227	843	15331981	160.657	14.3956
chr11	10619970	10620534	3172	33.7391	317.219		chr13	5541445	5542747	1303	4.78499	2.80179		chr10	15333639	15334045	407	15333848	156.982	22.2598
chr11	10623834	10624961	4170	31.676	417.021		chr13	5547074	5548508	1435	6.27393	2.41285		chr10	15336021	15336378	358	15336170	51.1807	9.33226
chr11	10628193	10629798	3404	30.8286	340.441		chr13	5549584	5550635	1052	5.5808	2.34344		chr10	15337006	15339843	2838	15339106	208.689	13.2324
chr11	10637613	10638101	56	2.68917	5.65508		chr13	5558429	5560133	1705	9.73767	3.14652		chr10	15340442	15342821	2380	15341450	155.424	11.802
chr11	10648528	10650437	992	12.9248	99.2888		chr13	5561745	5565916	4172	7.48823	2.73897		chr10	15368141	15368780	640	15368446	70.059	6.79733
chr11	10659188	10660603	2338	22.3187	233.881		chr13	5567171	5569243	2073	4.91281	2.33671		chr10	15369043	15372587	3545	15372207	123.44	10.1999
chr11	10676224	10676522	287	9.46088	28.7185		chr13	5570380	5571732	1353	8.81695	3.06099		chr10	15429885	15431414	1530	15431204	35.7116	5.71469
chr11	10717490	10717892	691	16.4731	69.154		chr13	5574265	5574733	469	5.32478	2.47047		chr10	15438200	15438495	296	15438353	14.8416	3.73587
chr11	10718169	10718420	79	4.51658	7.92009		chr13	5576166	5577321	1156	6.59191	2.52575		chr10	15438687	15441678	2992	15440793	141.046	11.8672
chr11	10721714	10722011	119	5.72053	11.9574		chr13	5586496	5586875	380	9.97685	2.98998		chr10	15495667	15496239	573	15496092	21.3198	5.48741
chr11	10730258	10731085	1099	19.4907	109.908		chr13	5589333	5592184	2852	5.48284	2.30119		chr10	15525594	15528030	2437	15526598	266.706	23.4632
chr11	10737725	10738101	74	4.06844	7.46836		chr13	5594781	5595344	564	5.37126	2.45693		chr10	15528644	15528946	303	15528801	19.7449	5.72191
chr11	10754366	10754650	183	7.22208	18.3261		chr13	5602703	5603548	846	8.3674	3.12213		chr10	15529927	15530194	268	15530068	9.82982	3.96561
chr11	10754820	10755595	3708	40.8287	370.885		chr13	5658925	5659231	307	7.46922	3.1379		chr10	15533721	15536421	2701	15534118	137.957	12.21
chr11	10839282	10840155	2954	27.2102	295.476		chr13	5694660	5696000	1341	5.84248	2.6609		chr10	15590078	15591127	1050	15590647	25.5334	5.48148
chr11	10943683	10944106	1242	21.9658	124.273		chr13	5715595	5716000	406	10.001	3.93406		chr10	15592089	15592534	446	15592319	43.743	11.3
chr11	10948943	10950191	2930	23.5475	293.088		chr13	5845084	5846252	1169	8.60343	2.32225		chr10	15593714	15594289	576	15593963	70.1283	14.5802
chr11	11014865	11016269	2121	15.6446	212.148		chr13	5852456	5853257	802	7.1936	2.29178		chr10	15642922	15643234	313	15643062	10.5701	3.61571
chr11	11018798	11020113	3005	26.2101	300.583		chr13	5858170	5858550	381	4.99985	2.3203		chr10	15650421	15651689	1269	15651137	33.052	6.17179
chr11	11023466	11023764	410	7.58565	41.0702		chr13	5867237	5867666	430	8.07552	2.37559		chr10	15833031	15833812	782	15833595	31.4494	6.29803
chr11	11028955	11030202	3151	20.0487	315.117		chr13	5888051	5888394	344	5.91164	2.44535		chr10	15862754	15863089	336	15862933	9.19553	3.02543
chr11	11030927	11032155	3202	19.1425	320.259		chr13	6007817	6008914	1098	7.24754	3.46771		chr10	16001249	16002756	1508	16002228	129.47	15.1231
chr11	11035460	11035730	184	6.06159	18.4748		chr13	6379561	6381286	1726	7.97979	2.56244		chr10	16004306	16004896	591	16004531	144.95	19.405
chr11	11036294	11038386	664	7.47481	66.415		chr13	6432745	6433036	292	27.1263	2.73984		chr10	16066079	16067063	985	16066590	77.5159	11.3954
chr11	11120307	11121175	1138	11.9947	113.899		chr13	6503837	6504904	1068	4.83863	2.57238		chr10	16085899	16086400	502	16086095	12.5366	3.80556
chr11	11121520	11122635	2659	14.626	265.958		chr13	6661619	6662434	816	7.98554	2.80223		chr10	16101720	16102002	283	16101802	5.65656	2.93074
chr11	11149165	11149753	449	6.49464	44.9962		chr13	6743377	6743794	418	4.56766	2.1687		chr10	16102166	16102491	326	16102303	16.4221	4.70897
chr11	11170693	11172276	4464	31.0571	446.468		chr13	6747756	6751334	3579	7.73453	2.52499		chr10	16106294	16107228	935	16106765	29.5501	6.04987
chr11	11176343	11176846	932	11.4033	93.2547		chr13	6755281	6756828	1548	4.58727	2.02577		chr10	16145935	16147208	1274	16146853	84.2022	16.536
chr11	11178300	11179042	1205	12.9233	120.539		chr13	6763368	6763807	440	6.17696	2.34483		chr10	16147753	16148178	426	16147967	24.3531	7.73157
chr11	11248158	11249487	3064	17.8927	306.401		chr13	6771292	6771850	559	5.62432	2.2203		chr10	16174248	16176168	1921	16174842	165.477	24.5514
chr11	11254621	11255731	3127	17.0296	312.751		chr13	6790084	6791198	1115	7.91515	2.60672		chr10	16185849	16187512	1664	16186253	88.6624	13.8607
chr11	11256320	11257297	3343	25.8467	334.314		chr13	6806082	6808605	2524	5.6625	2.38549		chr10	16190900	16191921	1022	16191190	47.6478	8.85262
chr11	11338749	11340214	3727	20.6838	372.703		chr13	6915666	6916037	372	4.25366	2.00574		chr10	16199090	16199619	530	16199293	30.4866	8.92104
chr11	11341103	11342290	4060	25.5258	406.051		chr13	6962139	6964140	2002	6.22396	2.38067		chr10	16200280	16200809	530	16200521	48.4155	12.093
chr11	11346335	11347451	3390	21.0917	339.09		chr13	6973321	6973759	439	7.46514	2.72049		chr10	16201192	16201450	259	16201340	8.46394	3.75308
chr11	11348034	11348983	3513	23.0433	351.371		chr13	6977507	6977801	295	5.32611	2.40032		chr10	16202494	16202769	276	16202618	13.3414	5.35262
chr11	11376994	11377994	3396	21.779	339.621		chr13	7110472	7111551	1080	7.37721	3.02393		chr10	16202933	16204529	1597	16204162	99.6975	16.8463
chr11	11379559	11380432	3649	33.1234	364.909		chr13	7116242	7117315	1074	5.49286	2.51147		chr10	16210763	16211082	320	16210886	28.4017	8.52455
chr11	11388601	11389784	3557	18.5819	355.705		chr13	7134687	7135231	545	5.64927	2.47414		chr10	16213296	16213818	523	16213521	5.17795	2.45035
chr11	11395229	11396878	4537	27.2323	453.709		chr13	7204369	7204732	364	7.60781	2.59873		chr10	16216637	16217311	675	16217059	73.3883	13.9177
chr11	11444818	11445400	462	9.17585	46.2893		chr13	7217684	7219125	1442	4.39428	2.44151		chr10	16221820	16222662	843	16222135	41.4515	10.9035
chr11	11568075	11568448	392	9.50257	39.2752		chr13	7224239	7224956	718	8.0673	2.9657		chr10	16226622	16227165	544	16226877	38.073	10.3088
chr11	11569170	11570218	244	5.88478	24.4744		chr13	7227302	7229649	2348	7.61342	2.70609		chr10	16227321	16229202	1882	16228251	225.123	36.0806
chr11	11570377	11571556	3159	22.95	315.977		chr13	7323601	7324499	899	8.95918	3.8961		chr10	16229723	16230304	582	16229807	7.64983	3.73395
chr11	11571817	11572362	673	10.6999	67.3507		chr13	7325967	7327097	1131	9.27977	3.41246		chr10	16235295	16235799	505	16235483	10.1321	4.55964
chr11	11601428	11601716	288	6.68858	28.8431		chr13	7328119	7329939	1821	5.33545	2.82834		chr10	16281268	16281775	508	16281597	11.3755	4.81535
chr11	11605872	11606163	433	8.386	43.3083		chr13	7518689	7520527	1839	12.4561	3.60987		chr10	16296116	16297627	1512	16297238	56.8596	13.4807
chr11	11611906	11613125	3622	24.3716	362.288		chr13	7528445	7528720	276	11.5111	4.15166		chr10	16297911	16298598	688	16298366	39.582	9.95719
chr11	11623206	11624183	3757	26.9664	375.725		chr13	7709850	7710213	364	5.27115	2.53683		chr10	16298787	16301122	2336	16300329	484.811	51.2294
chr11	11635624	11636637	4661	36.0615	466.182		chr13	7716896	7717294	399	4.32398	2.31084		chr10	16301364	16302372	1009	16301654	277.495	42.2263
chr11	11653039	11654066	4158	25.1156	415.814		chr13	7721736	7722690	955	4.26008	2.23257		chr10	16302567	16303530	964	16303216	52.178	11.9837
chr11	11713566	11714798	1528	11.2013	152.883		chr13	7729707	7730133	427	5.88736	2.69113		chr10	16308723	16309035	313	16308824	6.21592	3.0703
chr11	11723165	11723481	81	2.60307	8.14175		chr13	7739057	7740708	1652	6.6094	2.84012		chr10	16309223	16310072	850	16309668	193.809	11.8631
chr11	11786769	11787886	3702	18.2505	370.3		chr13	7755541	7755849	309	4.28471	2.11527		chr10	16341615	16343690	2076	16341965	176.662	22.3031
chr11	11828947	11829744	429	5.20475	42.9066		chr13	7757859	7758115	257	4.43528	2.09355		chr10	16346780	16347448	669	16347174	41.1728	8.44242
chr11	11832547	11833795	2778	15.0524	277.821		chr13	7768911	7769991	1081	4.47702	2.08521		chr10	16348878	16349707	830	16349456	86.6455	18.0403
chr11	11836817	11837950	3820	22.1528	382.011		chr13	7780255	7780674	420	4.66754	2.12803		chr10	16349886	16350650	765	16350023	15.9145	5.94736
chr11	11842166	11844960	3896	23.642	389.659		chr13	7787389	7788417	1029	4.46334	2.07952		chr10	16351441	16351823	383	16351621	42.879	10.4906
chr11	11878092	11878638	290	5.15554	29.0983		chr13	7850290	7850537	248	6.25544	2.60235		chr10	16352049	16352643	595	16352227	22.3934	7.33508
chr11	11879962	11880700	515	5.94457	51.5236		chr13	7853001	7853290	290	4.36362	2.43207		chr10	16355054	16356289	1236	16355632	239.036	33.5551
chr11	11880861	11882736	3703	23.0753	370.394		chr13	7875017	7876442	1426	5.98388	2.54635		chr10	16384044	16384705	662	16384354	77.2812	16.6526
chr11	11883812	11885659	2823	17.9333	282.398		chr13	8010951	8011288	338	5.78818	2.4137		chr10	16385726	16386357	632	16385979	92.1021	18.8333
chr11	11972224	11973274	1814	7.54458	181.483		chr13	8022906	8023403	498	4.95649	2.81519		chr10	16386724	16387539	816	16387305	99.0248	19.8245
chr11	11999397	12000722	3802	19.4493	380.205		chr13	8431444	8432824	1381	5.21509	2.57918		chr10	16387771	16388033	263	16387903	13.3414	5.35262
chr11	12006552	12007715	3898	21.7648	389.893		chr13	8482946	8483860	915	5.22369	2.79015		chr10	16388992	16389460	469	16389222	51.9943	12.6877
chr11	12019495	12020909	3659	26.1811	365.98		chr13	8506836	8508161	1326	5.91232	2.84134		chr10	16391588	16391942	355	16391727	22.3934	7.33508
chr11	12027222	12028479	2530	16.3243	253.099		chr13	8567244	8568051	808	4.61938	2.04017		chr10	16392114	16392948	835	16392699	94.8579	19.2298
chr11	12042977	12044250	1127	9.08708	112.74		chr13	8584894	8585201	308	4.81789	2.33896		chr10	16394641	16395130	490	16394811	13.4872	4.84772
chr11	12047307	12048572	4208	24.8789	420.866		chr13	8632305	8633104	800	10.2866	3.37767		chr10	16401619	16402412	794	16401790	29.4393	8.72279
chr11	12064159	12064566	3398	18.9145	339.896		chr13	8662129	8663834	1706	4.86013	1.96778		chr10	16408581	16408849	269	16408629	5.88249	3.37017
chr11	12064782	12066630	3557	18.5819	355.705		chr13	8777009	8777796	788	9.80136	3.39333		chr10	16409327	16410217	891	16409696	84.6575	11.5143
chr11	12089484	12090599	3222	17.7955	322.288		chr13	8822601	8823712	1112	10.9691	4.19303		chr10	16413673	16413994	322	16413790	8.11344	3.71582
chr11	12094743	12095132	811	10.0691	81.139		chr13	8825118	8826031	914	6.41906	3.05955		chr10	16426850	16427594	745	16427099	53.2008	12.8859
chr11	12095516	12096719	3863	23.8416	386.37		chr13	8830572	8831891	1320	5.97163	2.99896		chr10	16427890	16428382	493	16428134	49.854	11.8709
chr11	12120376	12121411	254	5.47089	25.4943		chr13	8835750	8836631	882	8.86101	3.69539		chr10	16440057	16440689	633	16440379	44.2708	9.35044
chr11	12122060	12122292	97	3.43516	9.73376		chr13	8921518	8921803	286	4.71103	1.87122		chr10	16650843	16651534	692	16651042	21.5011	6.46229
chr11	12128321	12128577	96	4.35997	9.68102		chr13	8924250	8924682	433	4.97099	1.99345		chr10	16669916	16670174	259	16670022	9.37352	4.3614
chr11	12146758	12148610	2244	26.3413	224.476		chr13	8953601	8954176	576	5.32443	1.96476		chr10	16811998	16812277	280	16812091	15.0421	5.74911
chr11	12150538	12150909	89	4.1876	8.91409		chr13	9024347	9024630	284	6.60863	2.10945		chr10	16903581	16905104	1524	16904290	24.0526	5.40176
chr11	12151519	12152495	2646	34.0964	264.607		chr13	9166590	9167323	734	5.37073	2.43357		chr10	16942827	16944274	1448	16943957	85.8572	13.118
chr11	12164339	12165502	3794	31.0002	379.442		chr13	9215831	9216575	745	9.14155	3.01917		chr10	16952209	16952532	324	16952386	31.7316	5.97565
chr11	12169812	12171448	4092	24.7405	409.213		chr13	9249566	9250786	1221	5.42965	2.3527		chr10	17049196	17050099	904	17049884	62.61	12.5102
chr11	12172017	12174294	518	7.03028	51.8775		chr13	9316720	9317420	701	5.31855	2.30896		chr10	17060226	17060738	513	17060505	51.9943	12.6877
chr11	12174448	12175846	213	4.61536	21.3677		chr13	9332240	9332719	480	5.16725	2.27499		chr10	17061304	17061579	276	17061435	14.1842	5.55087
chr11	12192428	12193639	2083	18.6487	208.318		chr13	9346251	9350492	4242	8.28002	2.92447		chr10	17066858	17067470	613	17067220	72.2065	13.7729
chr11	12194511	12195131	1540	17.4371	154.05		chr13	9383015	9383399	385	6.45126	2.63933		chr10	17069921	17070530	610	17070134	62.6798	12.763
chr11	12203572	12204963	2071	21.9525	207.141		chr13	9391471	9392270	800	7.92708	3.01535		chr10	17075666	17080578	4913	17079355	242.241	19.7286
chr11	12323732	12324773	3042	21.5595	304.205		chr13	9442670	9443631	962	4.76426	2.01879		chr10	17111110	17111455	346	17111218	11.8576	3.83654
chr11	12390703	12391777	4135	36.5598	413.594		chr13	9448835	9449523	689	4.77057	2.23056		chr10	17113195	17114731	1537	17114105	62.9736	11.019
chr11	12409108	12409624	1141	23.7622	114.114		chr13	9466049	9466445	397	4.82075	2.00781		chr10	17118107	17119331	1225	17118945	213.941	28.9879
chr11	12410177	12410415	54	2.91538	5.494		chr13	9579458	9581378	1921	5.89085	1.82115		chr10	17179452	17179739	288	17179549	9.03313	4.08956
chr11	12418453	12418893	265	9.02084	26.5689		chr13	9738555	9739298	744	5.62725	2.43061		chr10	17196903	17197315	413	17197082	21.5989	4.74999
chr11	12426407	12427458	3552	34.9484	355.203		chr13	9742939	9743299	361	7.07553	2.58764		chr10	17205952	17206380	429	17206165	82.6027	17.4456
chr11	12446291	12447378	3762	29.3953	376.288		chr13	9794713	9795324	612	5.2603	2.07229		chr10	17206624	17206920	297	17206753	22.3934	7.33508
chr11	12469799	12471016	3102	29.7392	310.212		chr13	10087942	10094399	6458	7.31443	2.25394		chr10	17207230	17207617	388	17207389	54.4139	13.0842
chr11	12472169	12472486	339	8.32573	33.9715		chr13	10096863	10097685	823	5.82431	2.3137		chr10	17210108	17211111	1004	17210362	76.809	13.3977
chr11	12472683	12472929	229	6.68714	22.9438		chr13	10098931	10100089	1159	7.92243	2.42637		chr10	17211504	17212612	1109	17212059	62.8084	11.723
chr11	12514919	12517558	2202	21.0584	220.248		chr13	10102297	10104333	2037	9.07424	2.25595		chr10	17213952	17214582	631	17214337	33.8022	7.12088
chr11	12519499	12520856	4381	34.0352	438.116		chr13	10105632	10106201	570	6.7751	2.26088		chr10	17214832	17215260	429	17215030	42.5934	11.1017
chr11	12523788	12524196	93	3.19476	9.33831		chr13	10107374	10108768	1395	13.2886	2.71282		chr10	17353751	17354391	641	17354033	20.8536	4.97651
chr11	12535742	12536869	3001	25.0029	300.182		chr13	10113655	10115843	2189	7.76241	2.03129		chr10	17354765	17355427	663	17355191	49.1803	8.95852
chr11	12557579	12559197	4185	31.7604	418.544		chr13	10118760	10121039	2280	10.3672	2.14898		chr10	17356923	17357590	668	17357178	101.735	14.3566
chr11	12561802	12562149	1506	9.00565	150.64		chr13	10227372	10227756	385	4.40639	1.8472		chr10	17383822	17384694	873	17384304	89.1183	11.9046
chr11	12564588	12565903	3578	32.0458	357.822		chr13	10228795	10232516	3722	7.6886	2.15592		chr10	17385597	17385960	364	17385761	15.0519	5.16048
chr11	12569949	12571156	1516	17.1035	151.672		chr13	10236076	10236360	285	12.4406	2.54062		chr10	17397840	17398151	312	17397956	25.3495	7.92981
chr11	12571931	12573190	3630	32.7087	363.026		chr13	10240026	10240914	889	9.13433	2.26591		chr10	17409720	17410245	526	17409994	52.3989	8.16784
chr11	12573369	12574136	1813	18.9209	181.377		chr13	10245317	10247789	2473	8.35297	2.28759		chr10	17410444	17411026	583	17410862	13.2809	5.17437
chr11	12576740	12578204	4346	29.9544	434.648		chr13	10267560	10268083	524	5.74392	2.2006		chr10	17412113	17412910	798	17412362	143.817	22.2057
chr11	12578781	12579511	375	6.42204	37.5134		chr13	10269563	10270647	1085	5.53387	2.27495		chr10	17423201	17428137	4937	17425056	307.796	31.24
chr11	12602256	12603255	2311	21.7815	231.197		chr13	10280950	10281853	904	8.58781	2.58121		chr10	17429798	17430203	406	17429988	15.0421	5.74911
chr11	12613277	12614220	3145	22.8794	314.591		chr13	10283161	10284146	986	8.09057	2.34574		chr10	17448340	17449503	1164	17448537	50.1942	8.65209
chr11	12615465	12616471	3219	37.1168	321.912		chr13	10305275	10305526	252	10.604	2.79844		chr10	17451644	17453005	1362	17452541	124.267	14.8319
chr11	12630410	12630803	1975	35.4233	197.545		chr13	10306820	10308610	1791	8.73298	2.58123		chr10	17461998	17463395	1398	17462827	15.7884	3.82571
chr11	12640448	12641823	3680	25.5628	368.058		chr13	10586306	10586650	345	4.73534	1.80534		chr10	17477688	17478062	375	17477884	24.3531	7.73157
chr11	12642459	12644733	375	6.42204	37.5134		chr13	10621709	10622868	1160	10.9757	2.69271		chr10	17478346	17478832	487	17478580	41.2944	8.0397
chr11	12645181	12646419	4113	36.5697	411.386		chr13	10624470	10629711	5242	8.94964	2.41934		chr10	17481047	17481545	499	17481210	6.78991	2.82978
chr11	12661676	12662635	3185	23.9785	318.517		chr13	10632683	10634289	1607	9.37946	2.45862		chr10	17497755	17498076	322	17497939	13.3414	5.35262
chr11	12665693	12666965	2985	30.1896	298.523		chr13	10637164	10637465	302	6.02033	2.22574		chr10	17507365	17507735	371	17507549	30.1789	2.41309
chr11	12684411	12685450	4049	28.4604	404.988		chr13	10651805	10652168	364	6.79816	2.1285		chr10	17550017	17551114	1098	17550256	117.127	17.8635
chr11	12707888	12709083	4096	28.3874	409.659		chr13	10655983	10657095	1113	8.97814	2.46819		chr10	17554759	17555434	676	17555004	155.396	19.1804
chr11	12716850	12718151	4094	31.2536	409.421		chr13	10662426	10663386	961	11.8165	2.58944		chr10	17562900	17563970	1071	17563273	249.908	21.8839
chr11	12724455	12724805	973	20.3246	97.3054		chr13	10669086	10670655	1570	7.71442	2.40701		chr10	17585143	17585445	303	17585288	11.7032	4.95613
chr11	12725448	12726651	3456	46.4117	345.67		chr13	10672067	10675382	3316	8.26568	2.41868		chr10	17586467	17587392	926	17586725	97.8293	11.6205
chr11	12730680	12731223	984	19.4187	98.4186		chr13	10678279	10679509	1231	9.71609	2.61971		chr10	17619988	17620611	624	17620372	101.906	12.4333
chr11	12732325	12733066	3073	27.9876	307.308		chr13	10681140	10682239	1100	7.33378	2.42377		chr10	17625164	17626579	1416	17626142	202.28	21.3643
chr11	12735609	12736572	449	7.34306	44.9101		chr13	10687456	10690352	2897	9.16009	2.68841		chr10	17634272	17635047	776	17634527	43.2307	8.2694
chr11	12739455	12740282	2656	20.3373	265.601		chr13	10692253	10692585	333	4.46443	1.95899		chr10	17636329	17636706	378	17636523	57.1873	11.0252
chr11	12742249	12743198	1776	20.2162	177.692		chr13	10693791	10695573	1783	9.31917	2.30109		chr10	17636878	17637773	896	17637144	95.1263	8.12828
chr11	12748488	12749203	4273	42.6723	427.31		chr13	10698057	10699067	1011	5.36159	1.89491		chr10	17644519	17645233	715	17644836	24.8462	5.69772
chr11	12758055	12759159	2506	23.43	250.654		chr13	10701609	10701982	374	5.02977	1.88924		chr10	17647480	17649163	1684	17648621	183.181	17.6428
chr11	12760172	12761916	3238	23.0093	323.877		chr13	10711469	10713201	1733	9.59697	2.27641		chr10	17674915	17675699	785	17675466	106.246	17.6052
chr11	12764909	12765370	212	5.46444	21.2611		chr13	10744001	10747480	3480	9.64219	2.23722		chr10	17676074	17676354	281	17676201	18.6146	6.5421
chr11	12774139	12774927	3795	28.3045	379.512		chr13	10749138	10750329	1192	10.4359	2.30744		chr10	17698800	17701821	3022	17699295	194.832	19.2398
chr11	12776281	12776818	3308	33.0592	330.884		chr13	10775970	10776271	302	5.63073	1.90955		chr10	17723852	17724129	278	17723933	10.4716	3.58745
chr11	12777099	12777765	2320	28.3669	232.065		chr13	10778271	10778617	347	6.43651	1.95999		chr10	17756168	17756656	489	17756421	32.1405	8.13166
chr11	12778061	12778851	110	3.63217	11.0338		chr13	10800852	10801379	528	7.07226	2.12455		chr10	17757685	17758133	449	17757906	46.0647	11.6965
chr11	12842263	12843423	1886	16.9593	188.623		chr13	10805541	10805968	428	4.33194	1.7923		chr10	17760601	17761121	521	17760875	65.6144	14.8684
chr11	12844745	12845312	108	3.48899	10.8926		chr13	10825653	10826371	719	4.49494	1.73981		chr10	17762823	17763429	607	17763139	99.3596	12.7828
chr11	12845569	12847803	2484	20.3055	248.474		chr13	10972985	10973826	842	4.71046	2.02816		chr10	17791520	17792702	1183	17791771	48.2366	9.16219
chr11	12986231	12987373	5027	72.3867	502.7		chr13	10976049	10977479	1431	6.56557	2.41477		chr10	17798912	17799546	635	17799069	15.7625	5.15572
chr11	12998449	12999257	1824	27.5735	182.48		chr13	11160310	11161420	1111	5.11522	2.16851		chr10	17803229	17803659	431	17803433	56.8596	13.4807
chr11	13001719	13002697	3298	24.5761	329.809		chr13	11201160	11202279	1120	7.46353	3.15965		chr10	17805255	17805556	302	17805385	20.4797	6.93859
chr11	13076586	13078300	2980	31.6221	298.029		chr13	11397406	11398059	654	4.83864	2.38493		chr10	17815797	17816641	845	17816404	51.1855	8.75761
chr11	13078780	13079122	103	4.29169	10.3869		chr13	11403463	11405239	1777	5.46888	2.25331		chr10	17818525	17818947	423	17818722	5.93367	2.89814
chr11	13080604	13081514	4253	35.4704	425.353		chr13	11412112	11415113	3002	5.79588	2.53814		chr10	17833770	17834247	478	17833966	29.2109	7.66253
chr11	13090119	13091423	3173	23.0206	317.363		chr13	11466045	11466414	370	6.77627	3.01671		chr10	17836019	17836671	653	17836394	158.114	22.0503
chr11	13092315	13093454	4265	34.3578	426.573		chr13	11559147	11559933	787	4.46871	1.89866		chr10	17842202	17842545	344	17842400	11.9768	4.53497
chr11	13101777	13102370	2075	31.446	207.562		chr13	12191100	12191561	462	4.66364	2.49198		chr10	17945320	17946456	1137	17945908	14.1842	5.55087
chr11	13107501	13108485	3511	29.1531	351.148		chr13	12215221	12215956	736	5.09718	2.94182		chr10	18327853	18328457	605	18328226	15.0421	5.74911
chr11	13457139	13458662	3517	39.7139	351.751		chr13	12217669	12218012	344	7.07834	3.2412		chr10	18370411	18370731	321	18370529	16.801	6.1456
chr11	13460209	13461155	2686	31.4898	268.615		chr13	12362155	12363076	922	7.32932	3.21309		chr10	18416205	18417214	1010	18416906	77.7311	15.647
chr11	13468359	13469139	1021	16.0562	102.128		chr13	12377985	12378577	593	5.7119	2.87209		chr10	18420701	18420998	298	18420812	10.1321	4.55964
chr11	13551518	13552478	2103	23.3189	210.311		chr13	12611920	12612253	334	10.589	4.29591		chr10	18443552	18445190	1639	18444586	55.865	13.0978
chr11	13559237	13560554	2502	32.7326	250.293		chr13	12647720	12648570	851	10.249	3.81421		chr10	18458855	18459263	409	18459108	8.12047	3.1654
chr11	13567464	13568517	2471	26.7677	247.186		chr13	12652313	12653190	878	5.52295	3.0739		chr10	18459581	18459981	401	18459657	5.35747	2.75475
chr11	13585542	13586202	610	15.4014	61.0801		chr13	12656356	12656680	325	5.86488	3.06534		chr10	18506703	18507157	455	18506935	17.8063	6.04544
chr11	13589963	13590607	3028	48.8445	302.812		chr13	13272674	13272975	302	4.5869	2.17245		chr10	18509996	18510380	385	18510225	10.9089	4.75789
chr11	13614850	13615876	3229	34.6399	322.907		chr13	13283570	13283913	344	5.39212	2.26312		chr10	18512376	18513635	1260	18513384	27.3741	8.3263
chr11	13617191	13617578	196	7.16528	19.613		chr13	13285303	13286098	796	4.90296	2.05812		chr10	18514722	18515265	544	18515073	15.9145	5.94736
chr11	13623584	13624001	2243	38.9436	224.34		chr13	13287481	13287746	266	6.56138	2.45191		chr10	18515442	18516198	757	18515880	61.8263	14.2737
chr11	13639184	13639619	130	4.8655	13.0599		chr13	13308734	13309925	1192	8.4077	2.27092		chr10	18539048	18542411	3364	18539775	116.07	22.2035
chr11	13759335	13760586	3485	32.3663	348.503		chr13	13347767	13348747	981	4.98724	2.73034		chr10	18582956	18584326	1371	18583291	66.1565	12.9794
chr11	13872847	13873536	3218	40.1912	321.887		chr13	13355960	13356249	290	5.91684	2.64691		chr10	18584678	18585414	737	18584936	81.2648	17.2473
chr11	13895731	13896056	1052	22.4421	105.292		chr13	13426321	13427452	1132	7.16314	3.09533		chr10	18677838	18680113	2276	18678306	49.6664	11.5574
chr11	13898436	13899350	2623	37.7316	262.359		chr13	13433251	13435006	1756	8.64419	3.42363		chr10	18701943	18702487	545	18702256	70.7453	15.6614
chr11	13907434	13908513	2367	33.2563	236.725		chr13	13466632	13467649	1018	5.55829	2.3779		chr10	18706327	18706831	505	18706583	29.4393	8.72279
chr11	13908674	13910132	1813	21.5057	181.338		chr13	13528856	13529103	248	7.53305	3.19234		chr10	18715551	18717602	2052	18715888	88.8543	17.6209
chr11	13913213	13913703	88	3.89071	8.88954		chr13	13552816	13553729	914	6.01637	1.58913		chr10	18741730	18743014	1285	18742263	52.0232	11.2365
chr11	13955034	13956410	1527	21.6862	152.739		chr13	13563104	13563665	562	6.18548	2.39233		chr10	18746116	18746728	613	18746388	46.7322	10.321
chr11	13959099	13961230	1483	16.0876	148.39		chr13	13618797	13620037	1241	6.44586	3.13407		chr10	18748534	18749374	841	18748838	51.8163	12.6184
chr11	14979962	14980876	980	21.342	98.0572		chr13	13818583	13820249	1667	5.83954	2.18346		chr10	18803970	18804497	528	18804188	29.2109	7.66253
chr11	14984105	14985473	4289	37.7257	428.992		chr13	13832685	13833350	666	4.60429	2.26207		chr10	18812385	18813216	832	18812630	44.2477	10.5344
chr11	15495048	15496374	1731	25.5479	173.175		chr13	13860385	13861259	875	5.53072	2.15433		chr10	18817568	18818677	1110	18818001	45.4481	10.5173
chr11	15502923	15503206	137	6.16057	13.7283		chr13	13879558	13879936	379	4.47034	2.4791		chr10	18819025	18819398	374	18819295	7.21471	3.76666
chr11	15506076	15507141	938	18.0687	93.8202		chr13	13888565	13890448	1884	4.37001	2.07262		chr10	19198701	19199029	329	19198936	18.6672	1.9356
chr11	15508084	15508804	800	15.8121	80.0319		chr13	13992777	13994452	1676	9.20445	2.21502		chr10	19199221	19202183	2963	19201944	59.9424	2.43742
chr11	15509910	15510406	49	3.19733	4.99502		chr13	14037219	14038429	1211	5.50266	2.97928		chr11	21603	22024	422	21922	6.28719	2.7322
chr11	15518084	15518959	523	13.3444	52.3464		chr13	14073715	14077315	3601	6.73671	2.33899		chr11	22487	22967	481	22629	4.55952	2.42681
chr11	15519256	15519666	435	12.3211	43.5963		chr13	14092113	14095012	2900	6.39998	2.33767		chr11	39025	40141	1117	39817	22.3652	5.17166
chr11	15588164	15589121	2296	25.395	229.603		chr13	14118213	14119465	1253	4.62086	2.04913		chr11	41295	41574	280	41475	13.4486	4.7138
chr11	15830127	15831166	853	12.295	85.3211		chr13	14121713	14122468	756	10.1987	2.7527		chr11	69450	70063	614	69795	48.7779	7.0513
chr11	16438597	16439121	881	19.8018	88.116		chr13	14161117	14161883	767	5.09121	2.64672		chr11	76054	76636	583	76234	21.797	6.4115
chr11	16511037	16512068	3643	30.0964	364.301		chr13	14181663	14181997	335	4.69358	2.41474		chr11	81024	82739	1716	82152	102.808	17.3072
chr11	16512888	16514085	3553	42.1358	355.321		chr13	14914029	14914315	287	5.76131	2.86821		chr11	105790	106128	339	105973	53.07	3.61511
chr11	16519848	16520692	483	10.8893	48.3321		chr13	15353650	15354267	618	5.10325	2.94371		chr11	120935	121200	266	121059	12.5142	5.15438
chr11	16531647	16531940	132	4.17871	13.242		chr13	15989138	15989482	345	6.06872	2.85473		chr11	121437	121756	320	121606	13.5968	5.1564
chr11	16567351	16568052	747	14.3214	74.7884		chr13	16182883	16183876	994	5.63846	3.0052		chr11	125163	125605	443	125382	85.2806	14.3746
chr11	16576151	16577171	2639	21.8825	263.959		chr13	16206042	16207070	1029	4.40156	2.29015		chr11	126306	126726	421	126509	16.4221	4.70897
chr11	16588294	16589458	2725	29.2131	272.515		chr13	16215031	16215781	751	6.15247	2.43842		chr11	127846	128660	815	128385	254.381	36.8453
chr11	16593338	16594502	3252	40.5027	325.228		chr13	16238539	16239232	694	5.53645	2.7257		chr11	133293	136664	3372	134276	88.6187	13.0932
chr11	16595054	16595341	72	3.43176	7.20427		chr13	16243206	16243837	632	5.36547	2.43213		chr11	148188	148529	342	148357	27.1202	6.55232
chr11	16610498	16611624	4539	41.3591	453.952		chr13	16244964	16246036	1073	5.14831	2.25216		chr11	165362	166211	850	165905	47.6778	7.71407
chr11	16613596	16614975	1711	17.7144	171.199		chr13	16249925	16250528	604	6.30549	2.38341		chr11	166543	167148	606	166795	82.8385	14.0954
chr11	16615181	16615451	35	2.52666	3.55134		chr13	16274138	16274894	757	4.28954	2.49301		chr11	200594	202950	2357	202444	70.2599	8.77662
chr11	16617410	16617856	1071	19.1547	107.178		chr13	16284455	16284883	429	4.43967	2.15649		chr11	216077	218153	2077	216355	54.9355	8.60025
chr11	16624331	16626196	2954	27.2102	295.476		chr13	16362151	16363448	1298	6.56667	2.43146		chr11	218335	218748	414	218591	24.5417	5.08927
chr11	16628337	16629502	2779	26.044	277.907		chr13	16377059	16378366	1308	5.36319	2.48903		chr11	233845	234258	414	234068	54.4139	13.0842
chr11	16629849	16631356	2732	18.7457	273.25		chr13	16427941	16429140	1200	7.39663	2.58798		chr11	235938	236731	794	236268	205.432	19.1022
chr11	16635088	16636274	3680	23.8071	368.03		chr13	16441889	16442906	1018	5.441	2.28462		chr11	245948	246289	342	246091	9.86437	3.48194
chr11	16702440	16703645	2328	17.944	232.888		chr13	16453438	16455642	2205	8.33461	2.9914		chr11	327778	328246	469	328017	66.1565	12.9794
chr11	16838227	16839060	3056	29.4239	305.674		chr13	16596199	16597605	1407	7.14871	2.29395		chr11	330082	330577	496	330351	29.5501	6.04987
chr11	16844436	16844716	566	10.5479	56.6798		chr13	16609944	16610218	275	6.56361	2.44223		chr11	331782	332087	306	331913	9.82139	4.06583
chr11	16862446	16863961	4350	43.1322	435.031		chr13	16614295	16614856	562	6.81941	2.38094		chr11	415622	415949	328	415751	22.3934	7.33508
chr11	16865306	16866358	2503	21.0896	250.321		chr13	16618960	16619230	271	5.56988	2.62061		chr11	416444	416844	401	416645	27.3741	8.3263
chr11	16906390	16907219	1649	20.133	164.909		chr13	16624705	16625062	358	5.24642	2.60936		chr11	426320	427582	1263	426534	39.0957	6.02771
chr11	16916508	16917458	2349	23.1287	234.992		chr13	16635109	16636267	1159	9.48866	3.58832		chr11	430328	430782	455	430586	17.2238	4.48861
chr11	17013434	17013882	158	6.02289	15.8837		chr13	16651407	16652580	1174	4.86604	2.43084		chr11	529487	529845	359	529645	25.3495	7.92981
chr11	17022011	17022843	2817	27.7425	281.702		chr13	16674254	16675853	1600	7.15456	2.65932		chr11	530061	530642	582	530264	59.3306	13.8772
chr11	17029010	17029911	3028	48.8445	302.812		chr13	16678964	16679222	259	6.98319	2.68522		chr11	530957	531845	889	531274	68.1676	11.0259
chr11	17036830	17037748	2465	25.2205	246.51		chr13	16705485	16705732	248	7.51072	3.65041		chr11	533659	535707	2049	534792	354.944	34.6856
chr11	17045515	17046972	2915	29.0564	291.584		chr13	16839310	16840232	923	7.32785	2.68011		chr11	535955	536375	421	536168	84.5597	15.3251
chr11	17063412	17064326	2695	32.3522	269.568		chr13	17468310	17468689	380	4.86559	2.91978		chr11	550933	552811	1879	551273	63.9482	11.8625
chr11	17069368	17070419	3061	26.1414	306.195		chr13	17478958	17479242	285	7.86801	3.74479		chr11	552969	553524	556	553216	65.1641	13.8689
chr11	17072654	17074381	4408	31.3611	440.819		chr13	17489527	17490842	1316	5.25258	2.98182		chr11	555574	556526	953	556238	42.4197	9.69545
chr11	17082475	17083174	4006	26.1794	400.644		chr13	17596732	17597002	271	4.20311	2.64629		chr11	556681	560974	4294	557062	140.268	16.8005
chr11	17201740	17202106	470	10.4562	47.0101		chr13	17602024	17602271	248	6.44206	3.19255		chr11	579752	580096	345	579911	24.5055	6.88064
chr11	17202483	17202766	419	10.2074	41.9504		chr13	17708000	17709011	1012	5.44689	3.03989		chr11	582546	583068	523	582822	188.358	19.7109
chr11	17514025	17514702	165	5.20533	16.5988		chr13	17742386	17742968	583	4.74182	2.84789		chr11	614381	614774	394	614598	76.4514	15.4692
chr11	17563470	17563870	4179	51.8883	417.998		chr14	114382	114830	449	5.10559	2.98663		chr11	615152	615874	723	615357	38.073	10.3088
chr11	17564352	17564729	361	9.03523	36.1522		chr14	1607404	1608139	736	6.26484	2.52906		chr11	638056	638334	279	638228	10.9089	4.75789
chr11	17584446	17585239	3893	33.2353	389.373		chr14	1614456	1614989	534	6.20065	2.54247		chr11	646937	647407	471	647101	19.5409	6.74034
chr11	17608853	17609312	4276	57.5053	427.692		chr14	1793407	1795003	1597	5.74917	2.4121		chr11	656137	656596	460	656394	56.8596	13.4807
chr11	17609563	17609891	159	4.91885	15.9744		chr14	1796697	1797019	323	6.16497	2.48725		chr11	658536	658930	395	658754	17.7012	6.34385
chr11	17611875	17612232	910	13.4982	91.0005		chr14	1841516	1842003	488	7.1994	2.87916		chr11	659126	660030	905	659522	183.733	22.9331
chr11	17622539	17623186	4738	69.0864	473.889		chr14	1844381	1844645	265	4.31643	2.18371		chr11	678871	679201	331	679054	30.036	7.44114
chr11	17623527	17624033	4773	66.1063	477.305		chr14	1936082	1937087	1006	5.40891	2.21		chr11	694013	695753	1741	695366	85.3503	9.90183
chr11	17692803	17693747	3153	20.687	315.378		chr14	2000796	2001191	396	6.98974	2.4751		chr11	712867	713134	268	712981	15.9145	5.94736
chr11	17700602	17701968	3882	30.071	388.276		chr14	2196325	2196845	521	5.24762	2.41148		chr11	714734	715625	892	715035	60.5763	11.0716
chr11	17759192	17760187	3436	27.537	343.685		chr14	2203888	2204386	499	6.43665	2.37051		chr11	729787	730575	789	730034	52.2688	11.1029
chr11	18154047	18155078	4906	41.7189	490.699		chr14	2207821	2209221	1401	6.8853	2.8107		chr11	736531	736903	373	736738	33.6847	9.51577
chr11	18158333	18158603	148	5.6464	14.8976		chr14	2222677	2224057	1381	7.25321	2.63659		chr11	737135	738364	1230	737982	118.789	19.4073
chr11	18162439	18162703	472	12.9812	47.227		chr14	2225119	2227595	2477	6.47464	2.28884		chr11	780548	781084	537	780822	62.8084	11.723
chr11	18164033	18164890	3628	28.6351	362.882		chr14	2237374	2238052	679	4.93343	2.09385		chr11	794938	796740	1803	796092	12.7298	4.46588
chr11	18180819	18182355	4287	30.9209	428.759		chr14	2249061	2249326	266	5.84802	2.19538		chr11	797280	797540	261	797346	8.44686	3.33073
chr11	18183453	18184195	550	8.58606	55.0472		chr14	2256660	2257332	673	7.62098	2.37391		chr11	840567	841248	682	841022	64.3359	11.2146
chr11	18191306	18192212	2774	23.4746	277.476		chr14	2259860	2260609	750	5.86484	2.12032		chr11	865905	866202	298	866089	7.3899	3.34941
chr11	18237504	18238614	3554	25.9206	355.494		chr14	2276670	2276933	264	5.0937	2.21404		chr11	866984	868223	1240	867655	69.33	14.8386
chr11	18258658	18259458	2869	26.0751	286.991		chr14	2279005	2279513	509	4.65962	2.21247		chr11	869560	871188	1629	870642	30.2542	7.06341
chr11	18386509	18387501	4174	34.9845	417.482		chr14	2531638	2531984	347	5.02189	2.84695		chr11	890952	892533	1582	891834	89.1947	15.3199
chr11	18539350	18539765	916	11.7493	91.6633		chr14	2580553	2581062	510	9.60964	2.48188		chr11	923878	924340	463	924122	48.928	10.6337
chr11	18545478	18546132	1022	15.4373	102.239		chr14	3612860	3613872	1013	5.69	2.73345		chr11	933800	934522	723	934311	31.5324	7.44512
chr11	18580738	18581296	239	4.80185	23.9968		chr14	4373582	4374110	529	6.22619	2.88684		chr11	944239	944881	643	944531	23.0835	6.26062
chr11	18599483	18600741	4439	25.4955	443.969		chr14	4379667	4380896	1230	5.1181	2.63932		chr11	967571	968167	597	967949	34.2012	6.85837
chr11	18604265	18604660	1284	16.0781	128.442		chr14	5452019	5453550	1532	4.52696	2.66379		chr11	977087	977536	450	977335	27.729	6.23314
chr11	18605230	18605559	325	9.85436	32.5762		chr14	5460307	5460900	594	4.67151	2.46818		chr11	985045	985401	357	985184	11.7032	4.95613
chr11	18680479	18681128	959	8.82682	95.912		chr14	5519915	5520304	390	5.27633	2.52165		chr11	989704	990325	622	990171	27.3741	8.3263
chr11	18706558	18706973	475	11.5144	47.5455		chr14	5899156	5900664	1509	4.48994	2.49496		chr11	994528	994941	414	994739	4.11645	2.32129
chr11	18709295	18709583	379	10.0917	37.9787		chr14	5917201	5917556	356	5.79333	2.77937		chr11	999035	999663	629	999310	136.87	18.1913
chr11	18711905	18712639	4602	37.6084	460.276		chr14	6077337	6077906	570	4.74851	2.81076		chr11	1001617	1003977	2361	1003070	132.086	15.5178
chr11	18717045	18718025	1673	8.11595	167.338		chr14	6115986	6116292	307	6.99027	3.49008		chr11	1005514	1006111	598	1005861	95.5475	12.2609
chr11	18732559	18733427	1628	15.3962	162.804		chr14	6171544	6171820	277	5.29356	2.74378		chr11	1006723	1007335	613	1006812	10.8399	3.6221
chr11	18737143	18738285	4233	23.3509	423.31		chr14	6249403	6252417	3015	8.33453	3.38578		chr11	1014464	1015027	564	1014654	27.6085	6.31691
chr11	18776202	18776643	620	9.62075	62.0828		chr14	6263435	6264822	1388	7.71474	3.31607		chr11	1015183	1015574	392	1015412	17.1637	5.14037
chr11	18777871	18778365	1851	32.232	185.109		chr14	6271837	6272784	948	5.52311	3.10464		chr11	1019104	1019954	851	1019211	6.10073	2.63186
chr11	18795746	18796529	278	4.81794	27.8104		chr14	6284640	6285483	844	4.31306	2.46567		chr11	1025790	1027776	1987	1026389	75.9613	11.8298
chr11	18870074	18870954	857	11.7782	85.7599		chr14	6286949	6288628	1680	9.91609	3.54603		chr11	1028560	1031127	2568	1030746	120.471	18.8552
chr11	18955065	18955332	145	5.14353	14.5945		chr14	6316191	6317421	1231	5.83977	2.72081		chr11	1031481	1032027	547	1031791	98.6957	17.0452
chr11	19796882	19798152	1166	9.48184	116.666		chr14	6318699	6320083	1385	6.08402	2.802		chr11	1035022	1035314	293	1035194	14.1842	5.55087
chr11	19805629	19806260	3939	26.8339	393.942		chr14	6337052	6340342	3291	6.39528	2.85001		chr11	1037531	1037800	270	1037585	5.40576	2.77214
chr11	20022225	20022822	161	3.47284	16.1662		chr14	6426034	6426581	548	4.85196	2.49833		chr11	1043851	1045155	1305	1044705	56.0015	7.65141
chr11	20052793	20053908	3711	19.1297	371.138		chr14	6467541	6468721	1181	6.26899	2.76097		chr11	1045722	1046638	917	1046316	115.78	13.5223
chr11	20177505	20178316	3471	21.4394	347.161		chr14	6492932	6493906	975	4.4113	2.52731		chr11	1047050	1047745	696	1047325	25.2108	5.89922
chr11	20178751	20179885	4312	24.974	431.262		chr14	6610104	6610651	548	6.46471	3.1374		chr11	1049999	1051667	1669	1050676	140.033	18.5687
chr11	20182313	20182717	149	4.92542	14.9616		chr14	6923550	6925210	1661	7.25773	2.9084		chr11	1052532	1052835	304	1052652	23.1902	6.58592
chr11	20191913	20192854	2666	14.4645	266.611		chr14	6930101	6930543	443	4.81017	2.48797		chr11	1053340	1055668	2329	1053820	25.907	6.0872
chr11	20197953	20198318	60	2.27032	6.05429		chr14	6969837	6970842	1006	5.67685	2.63284		chr11	1057759	1059431	1673	1058421	47.2233	6.05205
chr11	20199147	20199711	296	5.18279	29.617		chr14	6981842	6982181	340	5.20644	2.64315		chr11	1067541	1068525	985	1068284	20.5799	5.86147
chr11	20199866	20200260	87	2.99728	8.79436		chr14	7088836	7089819	984	6.63906	3.15716		chr11	1069062	1071243	2182	1069968	93.1688	14.2746
chr11	20203425	20203830	158	3.70061	15.8594		chr14	7184145	7185671	1527	6.03237	2.93233		chr11	1141737	1142923	1187	1142334	73.8858	8.04212
chr11	20205258	20206093	895	10.4658	89.5022		chr14	7213447	7214214	768	14.067	4.5333		chr11	1152465	1152756	292	1152638	33.7893	6.53776
chr11	20225427	20225747	131	3.27481	13.1381		chr14	7279199	7280477	1279	6.93646	3.36942		chr11	1153065	1153546	482	1153319	6.88825	2.43701
chr11	20226837	20228071	431	6.25519	43.1213		chr14	7307982	7309215	1234	6.97689	3.11994		chr11	1163114	1163976	863	1163321	90.3038	16.6941
chr11	20245786	20246014	106	3.78999	10.6517		chr14	7371128	7371816	689	5.37574	2.34259		chr11	1169778	1171637	1860	1170313	110.351	10.0092
chr11	20246191	20246460	226	5.44204	22.6966		chr14	7377002	7377303	302	8.01393	2.91301		chr11	1187368	1188256	889	1188039	89.2261	9.548
chr11	20314330	20316052	3952	20.0266	395.245		chr14	7378911	7379709	799	6.99304	2.9704		chr11	1196919	1197523	605	1197213	124.983	10.8239
chr11	20318531	20318968	1129	17.0607	112.961		chr14	7390687	7391542	856	4.74533	2.35693		chr11	1199331	1199618	288	1199483	17.1992	5.04025
chr11	20337838	20338586	3046	14.7656	304.637		chr14	7394109	7394722	614	4.71013	2.33932		chr11	1283057	1283583	527	1283362	24.1783	4.32568
chr11	20340098	20340643	2628	15.5238	262.892		chr14	7457899	7458339	441	9.8362	3.61625		chr11	1285996	1286477	482	1286249	61.3421	7.87154
chr11	20344201	20344474	110	2.62875	11.0362		chr14	7468292	7468668	377	5.11548	2.45815		chr11	1313698	1313956	259	1313797	10.9089	4.75789
chr11	20371372	20372545	2891	11.0805	289.19		chr14	7485682	7486345	664	6.00061	3.23382		chr11	1389574	1389911	338	1389795	4.43915	2.1754
chr11	20375192	20376842	3520	15.8024	352.056		chr14	7494687	7495459	773	4.62059	2.75361		chr11	1391366	1393512	2147	1391793	180.016	12.9769
chr11	20377019	20377781	567	4.52033	56.7259		chr14	7599935	7600307	373	8.83176	1.47753		chr11	1404311	1405292	982	1404521	65.4494	11.3406
chr11	20593356	20594832	4074	61.3857	407.429		chr14	7604198	7604704	507	8.60223	1.93606		chr11	1411078	1411423	346	1411322	9.86686	2.66717
chr11	20596797	20597178	174	7.04066	17.4484		chr14	7700958	7701990	1033	4.45323	2.75231		chr11	1496716	1497409	694	1497091	141.934	14.8437
chr11	21645518	21646743	3634	22.1347	363.418		chr14	7705778	7706031	254	13.5978	4.89274		chr11	1497917	1499216	1300	1498972	115.435	12.0022
chr11	21650280	21651208	1615	12.1768	161.559		chr14	7728835	7729834	1000	11.2029	1.94452		chr11	1512810	1513111	302	1512962	18.778	4.4107
chr11	21665103	21665395	478	8.99157	47.8725		chr14	7880274	7880912	639	5.43057	1.92882		chr11	1513950	1515430	1481	1514735	232.443	16.2358
chr11	21667320	21669129	3711	20.0936	371.164		chr14	7941414	7941978	565	4.59179	2.46469		chr11	1516734	1517938	1205	1516976	58.2308	7.34684
chr11	21674596	21675596	1594	16.063	159.411		chr14	7943371	7946472	3102	7.33587	2.95737		chr11	1618021	1619106	1086	1618464	250.087	19.4305
chr11	21682513	21683705	4199	21.3452	419.915		chr14	8095549	8096055	507	7.27937	2.50637		chr11	1632350	1633112	763	1632759	17.6614	3.56448
chr11	21684094	21684552	232	4.99492	23.257		chr14	8097347	8097709	363	5.14903	2.32157		chr11	1633574	1634939	1366	1633944	361.011	43.6663
chr11	21689281	21689757	637	10.7528	63.7605		chr14	8115125	8115462	338	7.76905	2.71699		chr11	1636633	1637896	1264	1637236	45.4672	6.38774
chr11	21706029	21706503	259	6.65186	25.994		chr14	8150697	8150946	250	4.85164	1.72777		chr11	1651044	1651998	955	1651582	39.3136	7.40891
chr11	21719215	21719840	1298	10.1205	129.822		chr14	8158769	8161024	2256	13.6749	3.59211		chr11	1661098	1661489	392	1661265	74.6109	14.074
chr11	21724682	21725893	4159	21.2032	415.911		chr14	8162615	8163657	1043	6.6258	2.30297		chr11	1744020	1744298	279	1744183	10.9083	3.79014
chr11	21726526	21727091	1148	12.5269	114.842		chr14	8183245	8183626	382	8.44524	2.9777		chr11	1744523	1744792	270	1744608	13.8254	4.00072
chr11	21858102	21858973	1354	12.8139	135.456		chr14	8216120	8217291	1172	6.24242	2.65128		chr11	1788738	1789560	823	1789321	16.7537	3.41778
chr11	21967919	21968479	589	7.40039	58.9925		chr14	8232877	8233344	468	6.21256	2.61276		chr11	1792659	1793154	496	1792900	51.3281	6.34301
chr11	21969079	21969944	2891	18.7992	289.1		chr14	8234366	8235160	795	7.63677	2.56931		chr11	1793861	1795326	1466	1795020	112.808	10.4461
chr11	21983644	21984122	941	9.5447	94.1755		chr14	8236302	8237915	1614	5.29784	2.74674		chr11	1796577	1798203	1627	1797320	46.389	6.18427
chr11	21985471	21986347	3841	19.5863	384.103		chr14	8258964	8262812	3849	7.67177	2.41735		chr11	1804927	1805535	609	1805422	14.9829	4.57524
chr11	22731682	22733032	4000	39.8844	400.059		chr14	8286750	8288263	1514	6.30921	2.75599		chr11	1805743	1806103	361	1805940	74.115	12.62
chr11	22765527	22765910	90	3.77493	9.0463		chr14	8290400	8290897	498	5.4168	2.42422		chr11	1806753	1807474	722	1807017	41.5648	6.24045
chr11	22772959	22773288	890	16.7245	89.0889		chr14	8315734	8316934	1201	14.5277	3.10751		chr11	1817917	1818343	427	1818133	90.7893	17.4251
chr11	22786509	22787761	1146	16.6278	114.626		chr14	8317977	8318947	971	15.0418	3.12776		chr11	1820280	1821181	902	1820671	337.955	23.1304
chr11	22824805	22825457	240	4.68685	24.0376		chr14	8324496	8325065	570	8.85811	2.60514		chr11	1822945	1824482	1538	1823955	154.091	12.7333
chr11	22831890	22832303	1284	16.0781	128.442		chr14	8331659	8332209	551	5.46421	2.1536		chr11	1888793	1889539	747	1889305	150.432	16.8811
chr11	22836001	22836250	58	3.72002	5.84078		chr14	8417921	8418987	1067	4.38672	2.38823		chr11	1889694	1891398	1705	1891194	59.1992	9.17239
chr11	22839880	22840318	805	14.0404	80.5579		chr14	8427116	8427416	301	7.2728	2.53711		chr11	1891884	1892497	614	1892044	9.3825	4.11631
chr11	22840574	22840891	47	2.42082	4.7834		chr14	8433583	8434828	1246	8.85543	3.13471		chr11	1896548	1897202	655	1896970	124.805	23.3929
chr11	22905676	22907015	4417	24.2206	441.739		chr14	8494850	8495806	957	4.90563	2.29937		chr11	1929726	1930358	633	1930118	84.7965	10.6026
chr11	22908072	22909262	3696	19.4402	369.686		chr14	8555209	8556130	922	4.68682	1.57106		chr11	1932163	1932541	379	1932360	11.9083	3.70799
chr11	22915758	22916342	178	4.42022	17.8783		chr14	9110150	9110658	509	4.81657	2.48053		chr11	1950611	1951010	400	1950792	57.1887	8.97723
chr11	22922574	22923680	3707	20.1518	370.791		chr14	9145317	9147154	1838	6.99524	2.73847		chr11	1952739	1953164	426	1952989	15.9506	4.17467
chr11	22924371	22925142	2550	15.9853	255.091		chr14	9664932	9666633	1702	8.41983	2.94788		chr11	1957784	1958206	423	1957988	24.3531	7.73157
chr11	23093962	23094565	504	7.85563	50.4539		chr14	9796904	9797468	565	5.19506	2.43258		chr11	1968184	1968645	462	1968436	32.6095	9.31753
chr11	23094826	23096588	3422	22.806	342.229		chr14	9802284	9802542	259	4.56932	2.43775		chr11	1988990	1989475	486	1989208	50.5788	6.79118
chr11	23096775	23097158	255	4.90588	25.5826		chr14	9866649	9868309	1661	7.56971	2.87043		chr11	2004531	2006000	1470	2004985	192.59	14.3289
chr12	400621	401014	370	6.5886	37.0041		chr14	9990304	9990575	272	7.74296	2.45296		chr11	2017350	2018083	734	2017826	107.478	11.4388
chr12	401305	403679	2688	24.7822	268.857		chr14	10068341	10069514	1174	5.63088	2.41481		chr11	2030020	2030375	356	2030180	14.4853	4.0983
chr12	405784	406679	2258	19.9104	225.803		chr14	10124816	10125160	345	4.97688	2.31923		chr11	2031769	2032100	332	2031935	56.8596	13.4807
chr12	406857	408424	3655	21.5726	365.507		chr14	10138237	10138949	713	5.42453	2.32389		chr11	2082818	2083751	934	2083074	42.896	5.27952
chr12	414818	415905	2103	23.3189	210.311		chr14	10167172	10167691	520	4.48669	2.4319		chr11	2094601	2094916	316	2094733	27.9021	5.85471
chr12	416963	417709	2823	22.0363	282.388		chr14	10206364	10207053	690	5.69257	2.42228		chr11	2095170	2095442	273	2095284	11.7032	4.95613
chr12	420244	421542	3073	25.4252	307.35		chr14	10253173	10253950	778	5.71144	2.4809		chr11	2145358	2146701	1344	2145908	272.773	20.636
chr12	466953	467188	124	3.48166	12.4923		chr14	10271671	10272163	493	7.40683	2.50462		chr11	2177401	2177982	582	2177753	33.7893	6.53776
chr12	483781	485188	518	6.80437	51.886		chr14	10274985	10275902	918	5.78452	2.71088		chr11	2178418	2179179	762	2178855	83.2137	9.43159
chr12	491811	492842	3477	23.0637	347.752		chr14	10278648	10281106	2459	5.97964	2.4861		chr11	2180006	2180614	609	2180247	49.5514	7.89557
chr12	494309	495546	4032	26.8787	403.233		chr14	10283967	10286506	2540	5.68456	2.42636		chr11	2260433	2260867	435	2260660	40.6735	10.135
chr12	498821	499388	493	7.34355	49.3214		chr14	10335277	10337355	2079	5.90741	2.46395		chr11	2262439	2262775	337	2262565	17.7012	6.34385
chr12	509270	509560	261	8.62256	26.1794		chr14	10342272	10343718	1447	5.24242	2.4882		chr11	2279477	2280569	1093	2280226	24.4625	4.78484
chr12	1237854	1239164	3575	28.0299	357.548		chr14	10366441	10366901	461	5.36736	2.58904		chr11	2286413	2287155	743	2286824	39.0641	6.0981
chr12	1243454	1244514	4090	41.2917	409.017		chr14	10439747	10440049	303	4.94594	2.80722		chr11	2287583	2288685	1103	2288483	26.2092	4.50846
chr12	1251620	1251905	636	15.8415	63.6829		chr14	10442075	10442772	698	4.58222	2.83574		chr11	2289868	2292320	2453	2291710	319.417	23.8176
chr12	1253270	1253738	822	18.8212	82.2961		chr14	10444309	10444565	257	6.16927	3.265		chr11	2296259	2306902	10644	2299218	230.473	19.5231
chr12	1255340	1256576	3351	35.5059	335.139		chr14	10457910	10458282	373	7.0104	3.09021		chr11	2324384	2325683	1300	2325290	81.3198	8.75796
chr12	1257992	1259031	3041	29.3188	304.164		chr14	10525048	10525657	610	6.21924	2.66275		chr11	2341211	2342209	999	2341789	290.855	28.2776
chr12	1278869	1280155	3996	25.4474	399.637		chr14	10599272	10599953	682	4.94915	2.21323		chr11	2342561	2343272	712	2343062	65.6144	14.8684
chr12	1282838	1283345	378	6.01143	37.8726		chr14	10652472	10652830	359	4.32752	1.94787		chr11	2343434	2343855	422	2343636	21.4306	7.13683
chr12	1330069	1330396	968	15.0152	96.8138		chr14	10657093	10658088	996	9.98656	2.76033		chr11	2345811	2346662	852	2346474	67.3979	12.2812
chr12	1334075	1336376	4107	26.6481	410.705		chr14	10791018	10791540	523	5.58206	2.07824		chr11	2347302	2347758	457	2347528	31.3314	7.53618
chr12	1346006	1346965	2823	22.0363	282.388		chr14	10854073	10854848	776	4.7069	2.55976		chr11	2348694	2348964	271	2348839	12.5142	5.15438
chr12	1363608	1363945	230	5.94838	23.0755		chr14	10879398	10879796	399	7.02804	2.48731		chr11	2358292	2358761	470	2358514	66.8887	15.0666
chr12	1406828	1407154	581	13.1086	58.1176		chr14	10892981	10894925	1945	8.59983	2.64816		chr11	2359077	2359847	771	2359240	23.3677	7.53332
chr12	1520133	1521588	3803	20.4375	380.391		chr14	10911209	10912339	1131	8.16022	2.66834		chr11	2362305	2363451	1147	2362543	30.2189	6.66146
chr12	1609652	1610604	411	6.35539	41.1037		chr14	11036517	11038416	1900	7.0244	2.61462		chr11	2364162	2364503	342	2364360	16.0824	5.68982
chr12	1635364	1636464	772	8.37187	77.225		chr14	11046879	11049744	2866	6.69672	2.44199		chr11	2375377	2377429	2053	2376230	24.21	5.09538
chr12	1670798	1671027	117	4.25359	11.7527		chr14	11064823	11065356	534	4.39627	2.06362		chr11	2378458	2379169	712	2378924	13.1934	3.83863
chr12	1671743	1672255	153	5.51391	15.3061		chr14	11078998	11079644	647	6.40846	3.12908		chr11	2380961	2382522	1562	2382049	27.8851	5.40844
chr12	1692455	1693034	745	10.893	74.5515		chr14	11211657	11212105	449	4.47181	1.96592		chr11	2383100	2384680	1581	2384550	9.36128	3.06513
chr12	1723116	1723468	162	4.71876	16.2557		chr14	12353535	12354253	719	5.52271	2.01608		chr11	2385704	2388194	2491	2388022	16.8127	4.10579
chr12	1751607	1752584	1176	19.4725	117.683		chr14	12398735	12400006	1272	14.0572	3.47053		chr11	2389201	2391671	2471	2389692	173.684	14.6582
chr12	1753555	1754052	1149	19.1471	114.923		chr14	12438508	12438823	316	8.61136	2.59384		chr11	2401183	2402279	1097	2401979	92.9665	12.0025
chr12	1756972	1757343	1418	21.1705	141.868		chr14	12447618	12448296	679	4.69743	2.16118		chr11	2403506	2406412	2907	2405489	415.472	34.738
chr12	1760651	1761503	510	8.55178	51.0561		chr14	12450429	12450947	519	4.7226	2.17346		chr11	2407659	2408336	678	2407911	12.5468	3.50313
chr12	1764705	1765768	4659	45.559	465.985		chr14	12452260	12452590	331	5.22353	2.35109		chr11	2408751	2410691	1941	2409489	88.4878	11.3442
chr12	1819193	1819581	1714	31.903	171.43		chr14	12561697	12562382	686	4.37948	2.44125		chr11	2411490	2413466	1977	2411815	33.7016	6.41446
chr12	1835244	1836075	4258	53.6543	425.803		chr14	12648038	12649242	1205	5.23399	2.38758		chr11	2413815	2414166	352	2413961	30.2354	5.91969
chr12	1862644	1863024	299	5.9111	29.9081		chr14	12669475	12669926	452	4.67938	2.28053		chr11	2483365	2483664	300	2483523	19.5409	6.74034
chr12	1885784	1887211	1786	15.9587	178.693		chr14	12688933	12690201	1269	4.78278	2.0643		chr11	2484599	2485458	860	2485210	70.9442	10.7624
chr12	1939827	1940053	69	3.3544	6.95687		chr14	12816205	12817286	1082	4.26914	1.9864		chr11	2487415	2487719	305	2487611	9.45351	3.65418
chr12	2083864	2084772	3199	25.0539	319.976		chr14	12841636	12842041	406	21.9302	6.28317		chr11	2487909	2488325	417	2488115	30.1208	8.35693
chr12	2179561	2180063	364	10.7103	36.4836		chr14	12935476	12936118	643	4.54158	2.22011		chr11	2499650	2499998	349	2499801	12.8747	4.31122
chr12	2192207	2193105	261	6.4527	26.1851		chr14	12938931	12939329	399	5.46242	2.28401		chr11	2503232	2503673	442	2503572	14.1613	4.73025
chr12	2194930	2196559	1553	26.5224	155.313		chr14	12984760	12985866	1107	8.93114	2.92856		chr11	2503985	2504797	813	2504257	44.3752	7.12498
chr12	2203369	2205500	4151	36.6642	415.189		chr14	12993195	12993502	308	7.10575	2.71743		chr11	2625454	2625735	282	2625670	7.56635	3.05989
chr12	2228438	2229980	4255	33.7116	425.517		chr14	13148999	13149490	492	8.02163	2.52043		chr11	2653560	2654011	452	2653759	64.3458	14.6701
chr12	2231226	2231804	213	5.03399	21.323		chr14	13491003	13491332	330	4.61532	1.75228		chr11	2746831	2747404	574	2747148	17.9986	4.44693
chr12	2232068	2233215	2707	21.9418	270.753		chr14	13494385	13497037	2653	9.2517	2.39717		chr11	2749583	2749854	272	2749724	18.6146	6.5421
chr12	2254923	2256066	2958	24.7495	295.897		chr14	13564586	13564848	263	12.2375	3.93425		chr11	2755335	2755994	660	2755688	136.58	15.8077
chr12	2256866	2259293	3340	39.296	334.053		chr14	13571253	13572330	1078	5.59987	2.96014		chr11	2756400	2758446	2047	2758065	47.2233	6.05205
chr12	2294505	2295127	5190	70.6229	519.014		chr14	13583956	13584717	762	4.36943	2.39076		chr11	2787494	2788354	861	2787870	309.115	24.3627
chr12	2586106	2586423	460	12.7612	46.0095		chr14	13591157	13592075	919	9.10848	3.11671		chr11	2788688	2789388	701	2789141	105.395	16.6075
chr12	2592122	2592455	145	6.15897	14.5574		chr14	13609830	13610432	603	5.09298	1.9112		chr11	2790326	2791330	1005	2790514	29.4526	7.25706
chr12	2629505	2629830	295	7.15389	29.5866		chr14	13613049	13613323	275	8.32694	2.1072		chr11	2792626	2793654	1029	2793064	23.1173	4.65086
chr12	2685589	2685963	666	10.8306	66.6156		chr14	13624904	13627050	2147	12.5695	2.30544		chr11	2794431	2794775	345	2794619	11.893	3.26205
chr12	2965713	2967783	3637	25.351	363.779		chr14	13632359	13634674	2316	8.36827	2.11342		chr11	2795034	2795364	331	2795080	7.30701	2.62383
chr12	2968490	2968999	207	5.33425	20.7546		chr14	13636822	13637241	420	21.2999	3.34809		chr11	2797364	2798240	877	2797993	175.232	19.731
chr12	2981655	2982097	3143	42.3293	314.353		chr14	13639373	13641078	1706	8.7909	2.52958		chr11	2798945	2799534	590	2799134	7.01479	2.49314
chr12	3035052	3035938	2141	25.7289	214.19		chr14	13651414	13652688	1275	20.836	3.14873		chr11	2800531	2801112	582	2800868	50.9841	7.02051
chr12	3081562	3081848	91	3.07993	9.19958		chr14	13657495	13657773	279	7.15154	2.04903		chr11	2847972	2852737	4766	2852153	356.628	26.9536
chr12	3084713	3086190	2957	21.9508	295.709		chr14	13660644	13661956	1313	11.3654	3.20071		chr11	2894804	2896702	1899	2895034	72.0418	15.8596
chr12	3145401	3146718	1995	22.9928	199.506		chr14	13663945	13664627	683	4.40875	2.09044		chr11	2901435	2901796	362	2901615	9.37352	4.3614
chr12	3151923	3152858	4666	37.9971	466.673		chr14	13666730	13668180	1451	5.96169	1.9119		chr11	2911561	2911942	382	2911750	11.5564	3.905
chr12	3154602	3155029	131	4.78326	13.1476		chr14	13685065	13686738	1674	9.79402	2.17152		chr11	2912235	2912679	445	2912454	187.759	26.897
chr12	3157556	3158106	768	12.8017	76.8993		chr14	13718857	13719923	1067	13.6386	2.46093		chr11	2914535	2914994	460	2914777	41.1728	8.44242
chr12	3184999	3185970	2887	30.9034	288.764		chr14	13722033	13723128	1096	18.0825	2.96219		chr11	2941052	2941413	362	2941243	13.4952	4.41022
chr12	3249761	3250122	95	4.9492	9.52695		chr14	13768332	13768904	573	5.29354	1.97724		chr11	2942213	2942571	359	2942420	19.5801	6.40105
chr12	3325152	3326061	3392	27.2836	339.283		chr14	13772701	13773227	527	5.9223	1.86018		chr11	2961819	2963861	2043	2963495	45.7771	6.59502
chr12	3329115	3330130	4122	38.8932	412.259		chr14	13986578	13987064	487	10.7269	3.63415		chr11	2968051	2970593	2543	2969599	233.022	22.3985
chr12	3337205	3337517	231	5.74566	23.1271		chr14	13996169	13996644	476	5.58018	2.24993		chr11	2993452	2994619	1168	2993924	37.5257	7.45751
chr12	3342871	3343847	3516	27.6972	351.656		chr14	14000842	14001207	366	5.45485	2.36157		chr11	3002018	3002399	382	3002169	47.1106	8.57057
chr12	3353604	3353899	253	6.74492	25.3991		chr14	14021436	14021784	349	4.60337	1.91903		chr11	3020190	3020470	281	3020285	14.5367	5.104
chr12	3369510	3370680	4584	33.9566	458.493		chr14	14040464	14041137	674	4.79642	2.05648		chr11	3020823	3022626	1804	3021953	83.4618	10.1113
chr12	3386884	3388007	3090	22.5969	309.062		chr14	14070091	14071006	916	4.99889	1.92446		chr11	3044927	3045457	531	3045175	289.754	29.711
chr12	3388239	3389260	3987	29.3352	398.782		chr14	14106921	14108118	1198	4.85895	2.70559		chr11	3049043	3049495	453	3049282	99.2411	13.4002
chr12	3392846	3393912	2758	22.0307	275.887		chr14	14202356	14204586	2231	8.20834	3.51951		chr11	3051709	3052688	980	3052375	299.477	22.8792
chr12	3446556	3447714	3418	28.7407	341.809		chr14	14224908	14225243	336	6.3849	3.02691		chr11	3062051	3062540	490	3062186	13.1402	3.58275
chr12	3448844	3449874	2788	23.7358	278.888		chr14	14263343	14265657	2315	5.48202	2.64278		chr11	3062814	3064355	1542	3063061	64.208	8.90622
chr12	3457953	3458499	420	8.3506	42.0956		chr14	14269460	14270596	1137	6.30645	2.4514		chr11	3064992	3067191	2200	3066770	112.552	13.6092
chr12	3458866	3459157	84	4.02944	8.4791		chr14	14279897	14281890	1994	7.08319	3.24712		chr11	3069207	3069467	261	3069298	12.5364	4.20479
chr12	3459361	3459645	314	8.03637	31.4817		chr14	14356921	14357847	927	5.77597	3.0764		chr11	3069962	3070472	511	3070216	62.4205	9.91826
chr12	3460804	3461388	130	4.75013	13.0455		chr14	14487680	14488111	432	5.26561	2.60425		chr11	3070639	3071206	568	3070953	56.1904	8.87965
chr12	3744607	3744914	967	11.0872	96.7909		chr14	14729838	14730122	285	4.85905	2.41884		chr11	3071937	3074387	2451	3073790	258.926	21.0383
chr12	4708359	4708759	334	5.15704	33.4557		chr14	14748464	14749200	737	5.83236	2.44873		chr11	3079599	3082640	3042	3081298	168.065	12.1049
chr12	4815632	4816694	2719	19.9526	271.997		chr14	14793827	14795351	1525	6.78589	3.18863		chr11	3083594	3085529	1936	3083879	78.5319	10.3543
chr12	4818296	4819479	3869	28.7009	386.902		chr14	14808582	14809457	876	4.349	1.69309		chr11	3086156	3086432	277	3086342	3.79563	1.92036
chr12	4839666	4840135	129	4.61568	12.948		chr14	14819581	14820309	729	5.04952	2.15926		chr11	3086876	3087776	901	3087565	15.7884	3.82571
chr12	4880354	4881193	1309	13.6369	130.959		chr14	14853915	14855419	1505	10.8948	2.9167		chr11	3097089	3099081	1993	3097714	173.403	19.7156
chr12	4908831	4910020	3671	33.6273	367.172		chr14	14893207	14899200	5994	7.01299	3.22541		chr11	3099815	3101918	2104	3101680	247.801	33.5491
chr12	4911457	4911712	184	7.26068	18.4127		chr15	246915	248556	1642	6.61808	3.39581		chr11	3102155	3104366	2212	3103150	531.69	36.0663
chr12	4912239	4912961	3478	51.7354	347.836		chr15	291171	292446	1276	5.96711	3.24259		chr11	3139622	3140253	632	3139868	98.6937	10.4953
chr12	5006004	5006379	147	5.31452	14.7349		chr15	365483	366260	778	5.05872	2.73597		chr11	3194516	3194861	346	3194670	12.4154	3.19634
chr12	5007738	5009092	3614	37.6521	361.455		chr15	493464	493886	423	4.55358	2.72456		chr11	3213557	3213821	265	3213706	13.8528	4.8566
chr12	5147846	5148682	1793	22.6288	179.306		chr15	570639	571034	396	4.98582	2.95462		chr11	3227565	3227950	386	3227731	47.2365	11.8947
chr12	5150621	5152165	4041	38.3213	404.147		chr15	573699	574792	1094	7.33018	3.17999		chr11	3229783	3230129	347	3229950	18.6871	6.22324
chr12	5157100	5157331	81	3.75063	8.19959		chr15	575819	576691	873	7.17749	3.49695		chr11	3230991	3232164	1174	3231400	85.2372	9.57342
chr12	5188428	5189401	3580	40.1751	358.037		chr15	578189	579564	1376	4.98374	2.85227		chr11	3232883	3233765	883	3233102	28.0045	6.67833
chr12	5319931	5320724	225	6.85431	22.5265		chr15	609574	610433	860	5.74268	3.16327		chr11	3234670	3234957	288	3234798	8.11329	2.99487
chr12	5344785	5345035	341	6.1049	34.181		chr15	615529	616784	1256	6.63599	3.26808		chr11	3235509	3235851	343	3235654	12.5366	3.80556
chr12	5739539	5740242	260	5.96665	26.0329		chr15	618661	618993	333	6.74021	3.18855		chr11	3237169	3237674	506	3237308	10.5516	3.02577
chr12	5742033	5742475	230	5.94838	23.0755		chr15	695674	696171	498	7.5574	3.48186		chr11	3244189	3244548	360	3244355	18.6988	4.53769
chr12	5744494	5745059	134	4.30843	13.4405		chr15	710209	710767	559	4.93166	2.93304		chr11	3245476	3246985	1510	3246728	167.722	14.322
chr12	5789752	5791313	3892	25.6438	389.203		chr15	715739	716164	426	5.68367	3.13156		chr11	3247217	3248305	1089	3248003	20.799	3.49882
chr12	5824045	5825207	1933	18.4143	193.372		chr15	719993	720376	384	5.17033	3.01127		chr11	3249108	3250506	1399	3250058	57.1602	7.09587
chr12	5829697	5830432	2541	36.8459	254.103		chr15	763974	765153	1180	5.94722	3.08969		chr11	3275774	3276545	772	3276342	30.4662	4.77181
chr12	5891357	5891689	429	8.87648	42.9426		chr15	772641	773038	398	4.7844	2.6191		chr11	3278002	3278641	640	3278366	180.432	16.128
chr12	6014656	6016315	4395	36.3451	439.588		chr15	1146021	1147242	1222	4.52229	2.73226		chr11	3279668	3280301	634	3279981	205.675	17.6283
chr12	6430649	6432430	1768	22.4657	176.821		chr15	1362401	1363338	938	6.67011	3.1541		chr11	3355031	3355344	314	3355199	23.1331	5.26924
chr12	6438304	6439349	2725	39.2854	272.592		chr15	1492447	1493540	1094	5.07418	2.596		chr11	3380243	3380554	312	3380332	14.4089	3.49645
chr12	6442458	6442736	63	4.18039	6.31559		chr15	1499065	1499645	581	4.72284	2.83798		chr11	3381639	3382142	504	3381913	186.578	23.1852
chr12	6452720	6453739	1215	24.8623	121.576		chr15	1582210	1583354	1145	5.79544	2.8938		chr11	3393639	3394772	1134	3394448	408.176	30.3828
chr12	6464782	6465715	401	8.12182	40.1577		chr15	1589614	1591379	1766	6.53825	2.92297		chr11	3398038	3400821	2784	3398334	145.354	13.4737
chr12	6467745	6468442	716	17.1616	71.6324		chr15	1754428	1754873	446	4.25434	2.63859		chr11	3402290	3402641	352	3402461	46.6612	10.2975
chr12	6581976	6582880	2239	10.7922	223.978		chr15	1874715	1875676	962	7.09836	2.86799		chr11	3403124	3403932	809	3403369	141.394	20.3756
chr12	6995113	6995339	63	4.18039	6.31559		chr15	2063166	2063739	574	4.78105	2.3676		chr11	3404153	3404437	285	3404287	10.9089	4.75789
chr12	7027389	7028806	492	10.0117	49.2435		chr15	2120703	2121475	773	5.53748	2.65244		chr11	3405756	3406195	440	3406064	15.9145	5.94736
chr12	7064805	7065191	80	3.42628	8.09895		chr15	2339037	2340518	1482	6.50386	2.78753		chr11	3453692	3455411	1720	3454132	158.314	15.0273
chr12	7080370	7081051	426	8.94718	42.6315		chr15	2487375	2487801	427	5.07878	2.8286		chr11	3507320	3507690	371	3507545	7.00554	2.62549
chr12	7129228	7129664	1714	31.903	171.43		chr15	2693526	2694651	1126	5.5935	2.90121		chr11	3509513	3512562	3050	3509879	114.473	11.4999
chr12	7162613	7163456	983	14.4306	98.3874		chr15	2900558	2900909	352	4.11746	2.03874		chr11	3513057	3513588	532	3513295	15.2228	3.51597
chr12	7163866	7164308	203	4.67778	20.3701		chr15	2904956	2905372	417	5.22425	2.35478		chr11	3532272	3532722	451	3532499	26.734	5.02593
chr12	7171698	7172363	206	5.6052	20.6274		chr15	2913328	2914417	1090	5.40782	2.18706		chr11	3566400	3567398	999	3566871	98.6937	10.4953
chr12	7192596	7193661	1776	26.0152	177.623		chr15	2920120	2923970	3851	11.0835	3.02438		chr11	3567698	3568538	841	3568292	51.2944	8.397
chr12	7195681	7196149	399	10.3866	39.9984		chr15	2926618	2927030	413	4.60955	2.15149		chr11	3569587	3571704	2118	3570670	161.621	17.1603
chr12	7196748	7198156	3810	39.1581	381.012		chr15	2930735	2932380	1646	4.93864	2.25157		chr11	3581526	3582991	1466	3582447	167.439	17.334
chr12	7208911	7209981	2102	24.9583	210.241		chr15	2933865	2934845	981	4.87109	2.27245		chr11	3584774	3585116	343	3584940	13.1497	3.33947
chr12	7217392	7218041	78	3.22926	7.81184		chr15	2938437	2939942	1506	5.10601	2.29651		chr11	3587833	3588943	1111	3588261	30.4949	4.7763
chr12	7237039	7238278	2465	25.2205	246.51		chr15	2950139	2951469	1331	6.37926	2.51582		chr11	3589571	3602458	12888	3595055	452.485	27.4885
chr12	7239911	7241351	3971	33.7212	397.148		chr15	2956490	2957071	582	4.45873	2.02639		chr11	3881690	3882043	354	3881841	63.0831	14.4719
chr12	7257933	7259233	3983	47.1671	398.331		chr15	3012224	3012493	270	4.9005	2.11518		chr11	3882570	3883604	1035	3883285	51.3536	5.82228
chr12	7262631	7264501	3260	34.8909	326.09		chr15	3014034	3015996	1963	4.55084	2.0406		chr11	3903461	3904686	1226	3903847	73.3056	7.80518
chr12	7268491	7268938	140	5.48033	14.0706		chr15	3029677	3030672	996	4.71689	2.08178		chr11	3909332	3910077	746	3909730	94.537	10.116
chr12	7279417	7280379	1926	16.9567	192.699		chr15	3032235	3034793	2559	9.45302	2.739		chr11	3911013	3911807	795	3911577	40.5063	5.84411
chr12	7682511	7683630	4033	30.9157	403.362		chr15	3053112	3054205	1094	6.689	3.34889		chr11	3983228	3986683	3456	3985546	155.226	12.7943
chr12	7690346	7691292	3958	30.4934	395.806		chr15	3056698	3057739	1042	6.68186	2.47817		chr11	3986858	3987519	662	3987121	80.881	11.2626
chr12	7693047	7693840	895	20.0219	89.5224		chr15	3124860	3125138	279	7.59741	3.0948		chr11	3988363	3990561	2199	3989156	131.568	12.6227
chr12	7695898	7696628	304	9.44376	30.4058		chr15	3132051	3132298	248	7.16079	3.48977		chr11	3990857	3991222	366	3991022	19.9234	5.00884
chr12	7697671	7699138	2094	20.3354	209.415		chr15	3157191	3157942	752	6.87537	2.85368		chr11	3997469	4001082	3614	4000574	173.523	11.7884
chr12	7701222	7702064	648	10.8672	64.8472		chr15	3163202	3163735	534	10.3192	3.17912		chr11	4070486	4072132	1647	4071493	107.598	9.47417
chr12	7728936	7729817	1580	17.5894	158.082		chr15	3174506	3174894	389	4.70371	2.39147		chr11	4082062	4082451	390	4082262	10.9373	3.14862
chr12	7799547	7800751	3107	25.8718	310.727		chr15	3194767	3196308	1542	4.93729	2.11028		chr11	4110029	4110300	272	4110174	10.7014	3.18762
chr12	7802441	7803572	3016	25.0874	301.613		chr15	3240426	3240762	337	5.63019	2.60673		chr11	4111936	4112351	416	4112165	26.5579	4.27222
chr12	7902234	7902938	3026	41.9831	302.65		chr15	3260542	3261737	1196	5.74329	2.15669		chr11	4113084	4114089	1006	4113615	131.345	12.2522
chr12	7903140	7903457	143	5.30389	14.3355		chr15	3279107	3279858	752	4.25952	2.24067		chr11	4115333	4118988	3656	4118119	352.234	21.5895
chr12	7911558	7912188	344	7.43547	34.4936		chr15	3395049	3395576	528	5.80472	2.77445		chr11	4190045	4191700	1656	4190829	105.352	9.99172
chr12	7918549	7919841	3407	27.368	340.749		chr15	3460669	3461242	574	5.63806	2.6067		chr11	4191971	4192524	554	4192319	23.2431	5.48669
chr12	7920388	7921842	4532	41.753	453.241		chr15	3608811	3609082	272	8.43622	3.8758		chr11	4192890	4193177	288	4193074	17.9545	6.10306
chr12	7949071	7950614	3601	29.6913	360.142		chr15	3634125	3635052	928	5.22868	3.02272		chr11	4197097	4198169	1073	4197341	106.853	10.6911
chr12	7971833	7973560	3634	27.8029	363.418		chr15	3748535	3749156	622	5.62131	2.7019		chr11	4269697	4270408	712	4270058	12.2571	2.64986
chr12	7987127	7988067	3646	31.6804	364.685		chr15	3753517	3753846	330	4.63028	2.63788		chr11	4273122	4273489	368	4273317	59.9363	7.80648
chr12	8330142	8330635	110	5.50051	11.0966		chr15	3765370	3767045	1676	5.63975	2.72515		chr11	4273843	4274285	443	4274056	123.361	11.6416
chr12	8476026	8477106	4018	30.8313	401.847		chr15	3768963	3770063	1101	5.42383	3.03028		chr11	4274910	4275885	976	4275619	28.4386	4.71532
chr12	8514265	8514538	144	3.88436	14.4827		chr15	3804051	3804298	248	6.54305	2.98939		chr11	4281000	4282382	1383	4281798	51.5434	6.24757
chr12	8516314	8516589	110	4.63627	11.0712		chr15	3852258	3853017	760	5.46841	2.30411		chr11	4325992	4326476	485	4326022	6.2158	2.87132
chr12	8519264	8519826	981	11.3377	98.1698		chr15	3877360	3877689	330	5.78213	2.31375		chr11	4327104	4327529	426	4327305	26.6965	6.83838
chr12	8523376	8524252	2346	21.0328	234.606		chr15	3991937	3992746	810	4.3031	2.01128		chr11	4970550	4971671	1122	4970796	98.4904	9.27009
chr12	8529373	8530719	2485	18.1418	248.551		chr15	4095908	4096443	536	6.42323	2.53419		chr11	4985073	4986765	1693	4985374	67.8971	10.7967
chr12	8531583	8532098	412	5.88458	41.2346		chr15	4108136	4108772	637	4.19842	2.05001		chr11	4988910	4989247	338	4989081	18.941	3.50323
chr12	8536698	8536930	117	4.26217	11.7819		chr15	4314719	4316487	1769	5.90335	2.44285		chr11	4993132	4993676	545	4993447	12.4479	2.7902
chr12	8538893	8539188	48	2.22444	4.88094		chr15	4459672	4460132	461	8.40851	3.25972		chr11	5001899	5003656	1758	5002767	154.17	15.6919
chr12	8543723	8546373	2947	21.0908	294.731		chr15	4655526	4655779	254	5.01555	2.18678		chr11	5003973	5005867	1895	5005427	52.578	5.5804
chr12	8619328	8620488	3532	22.3857	353.244		chr15	4669016	4669990	975	4.91642	2.12208		chr11	5047694	5049444	1751	5048302	63.8017	5.80631
chr12	8621966	8623362	3788	30.4689	378.828		chr15	4984189	4985013	825	4.6371	2.71575		chr11	5050596	5051521	926	5051086	73.7899	8.52918
chr12	8702243	8702549	909	18.2354	90.9279		chr15	5025532	5027097	1566	11.7988	2.76047		chr11	5069377	5069832	456	5069638	17.699	3.9398
chr12	8703991	8704246	96	3.88932	9.68639		chr15	5035810	5037319	1510	5.55488	2.06286		chr11	5126798	5127071	274	5126962	20.5799	5.86147
chr12	8708956	8709186	90	4.24311	9.0648		chr15	5053630	5054271	642	5.53074	2.16319		chr11	5205407	5206057	651	5205830	33.1337	8.28804
chr12	8710093	8710682	936	16.3663	93.6098		chr15	5055862	5056841	980	8.8672	2.48507		chr11	5206501	5208605	2105	5207844	344.33	31.9705
chr12	8714766	8715804	4472	35.177	447.248		chr15	5077802	5078518	717	6.10197	2.15169		chr11	5210205	5211512	1308	5211136	71.7804	7.51882
chr12	8722511	8722920	197	5.25427	19.703		chr15	5080825	5085813	4989	12.2355	3.20821		chr11	5229379	5230673	1295	5229821	11.1124	2.98533
chr12	8726384	8727987	3411	19.9933	341.185		chr15	5092368	5092902	535	9.09079	2.84829		chr11	5231716	5236326	4611	5234586	290.869	19.496
chr12	8733215	8734387	960	11.3151	96.0784		chr15	5096398	5097479	1082	6.08249	2.2649		chr11	5248740	5251231	2492	5250654	196.145	18.491
chr12	8742863	8743217	986	18.8624	98.6029		chr15	5100993	5101780	788	4.78263	2.09415		chr11	5292054	5292650	597	5292430	23.2431	5.48669
chr12	8749900	8750470	4428	42.4023	442.88		chr15	5103407	5105980	2574	6.05784	2.36413		chr11	5299266	5304179	4914	5300512	198.931	17.9137
chr12	8790640	8791277	627	12.7739	62.771		chr15	5117508	5118664	1157	5.38213	3.07143		chr11	5317724	5320270	2547	5318920	188.358	11.649
chr12	8808295	8808796	121	4.28242	12.1484		chr15	5120852	5122485	1634	15.4826	3.33028		chr11	5320574	5321204	631	5320948	122.877	13.4866
chr12	8824766	8825237	358	6.26347	35.8361		chr15	5128015	5128552	538	8.6781	2.64134		chr11	5321421	5322155	735	5321609	82.4565	13.7701
chr12	8825773	8826074	20	2.11173	2.08429		chr15	5133145	5133645	501	8.45588	2.90896		chr11	5323706	5325081	1376	5324033	55.1969	8.78207
chr12	8840441	8840826	354	8.99553	35.4703		chr15	5135911	5137471	1561	7.30817	2.4495		chr11	5334793	5335425	633	5335204	20.9479	4.91443
chr12	8906341	8906588	65	3.35386	6.5122		chr15	5144173	5145262	1090	10.4132	2.98401		chr11	5335631	5336882	1252	5336598	67.3054	7.24034
chr12	8906770	8908249	743	8.18988	74.3905		chr15	5152102	5152688	587	7.37823	2.79146		chr11	5394641	5395455	815	5395248	63.262	8.50749
chr12	9026638	9027171	498	7.53202	49.8238		chr15	5156056	5161170	5115	7.37433	2.58338		chr11	5396179	5396874	696	5396631	33.3621	4.90116
chr12	9051310	9051580	122	3.53077	12.2668		chr15	5165483	5165804	322	12.9351	4.4945		chr11	5397964	5398232	269	5398121	5.43722	2.01287
chr12	9053981	9054447	2876	27.6971	287.604		chr15	5184938	5185370	433	4.62842	2.5487		chr11	5400403	5400899	497	5400667	68.2034	9.24551
chr12	9055673	9056126	408	6.15987	40.8386		chr15	5193326	5194093	768	8.43767	2.85455		chr11	5415678	5416321	644	5416153	27.3099	6.01426
chr12	9059588	9060794	2472	14.9085	247.296		chr15	5209291	5210109	819	5.52061	2.3751		chr11	5419445	5419971	527	5419789	23.0736	5.08221
chr12	9069023	9070001	3431	22.6613	343.1		chr15	5219637	5220549	913	4.80864	2.3971		chr11	5431576	5433057	1482	5432652	175.584	17.1496
chr12	9074805	9075887	2299	27.237	229.909		chr15	5225832	5226760	929	4.98799	2.55926		chr11	5444835	5447307	2473	5445561	262.259	18.0455
chr12	9076165	9077796	1550	18.4074	155.037		chr15	5231234	5231584	351	8.0478	2.95089		chr11	5449911	5451101	1191	5450556	376.43	23.3343
chr12	9078230	9078955	358	7.93194	35.8052		chr15	5238150	5239346	1197	7.89868	2.54839		chr11	5452402	5453407	1006	5452949	57.1887	8.97723
chr12	9081736	9083287	1250	13.7685	125.079		chr15	5240949	5241429	481	4.54446	2.33979		chr11	5454601	5455575	975	5455262	189.33	16.0153
chr12	9092188	9093334	3917	27.7881	391.769		chr15	5249822	5250093	272	6.2843	2.87227		chr11	5461707	5462171	465	5461938	167.154	19.0863
chr12	9109674	9111866	3573	25.8996	357.344		chr15	5251876	5252220	345	9.82228	3.50276		chr11	5462378	5463087	710	5462868	68.2034	9.24551
chr12	9118836	9119551	1387	16.7687	138.711		chr15	5274327	5276038	1712	8.16815	2.95901		chr11	5463489	5463841	353	5463643	8.6489	3.08563
chr12	9121614	9121884	329	4.0179	32.9303		chr15	5332971	5333351	381	5.27543	2.07578		chr11	5777703	5778447	745	5778192	237.927	24.4791
chr12	9135347	9136349	3533	20.0811	353.391		chr15	5346769	5347203	435	5.63804	2.05487		chr11	5781911	5782801	891	5782146	43.2645	4.96626
chr12	9138042	9139109	3179	19.5077	317.973		chr15	5372202	5374227	2026	13.3648	2.93222		chr11	5873770	5874347	578	5874172	11.1461	3.39285
chr12	9142728	9143144	89	2.76265	8.94468		chr15	5378668	5379697	1030	5.13984	2.25342		chr11	5875574	5875961	388	5875768	62.7345	10.4516
chr12	9147019	9148064	1120	10.4725	112.076		chr15	5401812	5402932	1121	5.03944	2.01164		chr11	5877137	5877586	450	5877368	107.576	19.1439
chr12	9210174	9210806	210	4.97252	21.0511		chr15	5423866	5424600	735	4.87696	2.16188		chr11	5877866	5878234	369	5878061	55.5056	12.4465
chr12	9217203	9217982	1641	14.8413	164.145		chr15	5462130	5462471	342	4.82794	2.33259		chr11	5878810	5879210	401	5879016	51.4449	8.07708
chr12	9229492	9230807	3369	24.0093	336.901		chr15	5464383	5464880	498	6.92889	2.57414		chr11	5968354	5969020	667	5968689	8.83435	2.51641
chr12	9241903	9242557	76	2.69712	7.60143		chr15	5467103	5467394	292	5.4053	2.19036		chr11	5969239	5970609	1371	5969338	11.3902	2.84036
chr12	9244300	9247328	2219	17.052	221.975		chr15	5468584	5468968	385	4.49953	2.08171		chr11	5970983	5971708	726	5971254	39.9137	6.09862
chr12	9260190	9261166	3149	17.8188	314.971		chr15	5497912	5498385	474	4.59677	2.07123		chr11	5972987	5973782	796	5973526	10.3993	2.85145
chr12	9261787	9262381	569	7.3927	56.9735		chr15	5500552	5501026	475	4.77616	2.32604		chr11	5975306	5975732	427	5975530	13.9857	3.90241
chr12	9292671	9294205	4316	25.1507	431.625		chr15	5506475	5506957	483	6.36949	2.3618		chr11	5976144	5976402	259	5976318	5.65656	2.93074
chr12	9327381	9328312	2973	19.7924	297.339		chr15	5546898	5548260	1363	8.14413	2.64111		chr11	5976936	5977284	349	5977096	14.4853	4.0983
chr12	9382720	9384281	2788	16.9852	278.812		chr15	5551915	5554380	2466	7.0593	2.34313		chr11	5978853	5979119	267	5978994	9.93998	3.90765
chr12	10094591	10095075	204	4.55666	20.426		chr15	5559699	5560625	927	8.67243	2.50602		chr11	5989214	5989476	263	5989387	10.0112	3.2232
chr12	10115130	10116288	4159	31.2737	415.9		chr15	5565014	5566844	1831	8.19553	2.36968		chr11	5989705	5990019	315	5989859	19.2728	5.12258
chr12	10126629	10127276	2395	20.4554	239.524		chr15	5576142	5579551	3410	8.58452	2.48468		chr11	5990980	5991712	733	5991198	41.5158	7.70248
chr12	10131493	10132766	2627	18.842	262.759		chr15	5583691	5584437	747	5.98488	2.04186		chr11	5992926	5993351	426	5993159	21.0986	6.31964
chr12	10152638	10153413	4388	50.4906	438.885		chr15	5613440	5614103	664	7.63444	2.58286		chr11	5993752	5994503	752	5994030	80.8562	11.712
chr12	10161192	10161559	1692	23.7691	169.254		chr15	5622461	5625060	2600	6.69597	2.52351		chr11	5998695	5999319	625	5998939	191.534	20.9972
chr12	10914008	10915347	3270	24.6081	327.097		chr15	5653736	5654176	441	6.0925	2.62824		chr11	6030644	6031139	496	6030924	14.1633	3.81695
chr12	10929546	10929832	70	3.04089	7.07864		chr15	5733753	5736067	2315	6.78104	2.37562		chr11	6031768	6032198	431	6031962	19.0061	4.20078
chr12	10979580	10980413	215	5.53286	21.5238		chr15	5747925	5748252	328	7.54489	3.18431		chr11	6057388	6057974	587	6057630	65.2008	8.99104
[truncated: 15,489 more rows]
