# Supplementary material for: The genome-wide transcriptional regulatory landscape of ecdysone in the silkworm
Source: Epigenetics Chromatin. 2018 Aug 27;11:48. doi: 10.1186/s13072-018-0216-y (PMC6109983; doi:10.1186/s13072-018-0216-y)
Supplement: Supplementary file 4 — Additional file 4. Putative DREs (enhancers) and promoters were defined through modification-based prediction. [file 13072_2018_216_MOESM4_ESM.xlsx]

## Sheet: enhancer and promoter elements
enhancer(DRE)								promoter
Chr	Start	End	Name	Raw_name	fold_enrichment	-log10(pvalue)		Chr	Start	End	Name	Raw_name	fold_enrichment	-log10(pvalue)
chr1	317228	318669	20E_enhancer_1	20E-H3K4me1.highQuaily_peak_1	3.43486	7.74703		chr1	91722	93018	20E_promoter_1	20E-H3K4me3.highQuaily_peak_2	36.0334	375.178
chr1	851014	851412	20E_enhancer_2	20E-H3K4me1.highQuaily_peak_2	3.30917	8.54545		chr1	486589	488069	20E_promoter_2	20E-H3K4me3.highQuaily_peak_5	31.4675	233.59
chr1	852496	853245	20E_enhancer_3	20E-H3K4me1.highQuaily_peak_3	2.93452	6.86752		chr1	498186	498463	20E_promoter_3	20E-H3K4me3.highQuaily_peak_8	66.503	478.631
chr1	1435271	1435539	20E_enhancer_4	20E-H3K4me1.highQuaily_peak_7	3.42255	7.58372		chr1	539803	540782	20E_promoter_4	20E-H3K4me3.highQuaily_peak_10	35.5189	398.912
chr1	1771824	1772113	20E_enhancer_5	20E-H3K4me1.highQuaily_peak_8	2.59555	6.21489		chr1	541801	543128	20E_promoter_5	20E-H3K4me3.highQuaily_peak_11	37.063	389.725
chr1	1943935	1945414	20E_enhancer_6	20E-H3K4me1.highQuaily_peak_10	2.75935	6.94738		chr1	922226	922656	20E_promoter_6	20E-H3K4me3.highQuaily_peak_12	3.88932	11.504
chr1	1960713	1961141	20E_enhancer_7	20E-H3K4me1.highQuaily_peak_11	2.33777	5.21375		chr1	946223	946453	20E_promoter_7	20E-H3K4me3.highQuaily_peak_13	4.00371	12.1625
chr1	1973433	1974243	20E_enhancer_8	20E-H3K4me1.highQuaily_peak_12	2.70613	5.37759		chr1	1272680	1273832	20E_promoter_8	20E-H3K4me3.highQuaily_peak_15	26.3356	284.941
chr1	1976027	1977167	20E_enhancer_9	20E-H3K4me1.highQuaily_peak_13	2.4388	4.96826		chr1	1273613	1273832	20E_promoter_9	20E-H3K4me3.highQuaily_peak_15	26.3356	284.941
chr1	2095634	2096364	20E_enhancer_10	20E-H3K4me1.highQuaily_peak_15	2.89641	9.3028		chr1	1423306	1423473	20E_promoter_10	20E-H3K4me3.highQuaily_peak_20	3.54288	6.95646
chr1	2210024	2210410	20E_enhancer_11	20E-H3K4me1.highQuaily_peak_17	1.87058	4.21844		chr1	1428619	1429605	20E_promoter_11	20E-H3K4me3.highQuaily_peak_22	33.4024	338.517
chr1	2222533	2224739	20E_enhancer_12	20E-H3K4me1.highQuaily_peak_18	2.54148	7.23672		chr1	1432385	1433369	20E_promoter_12	20E-H3K4me3.highQuaily_peak_23	38.9071	380.994
chr1	2245706	2247386	20E_enhancer_13	20E-H3K4me1.highQuaily_peak_19	2.10305	5.11199		chr1	1743555	1744131	20E_promoter_13	20E-H3K4me3.highQuaily_peak_24	10.5651	53.7417
chr1	2250237	2250777	20E_enhancer_14	20E-H3K4me1.highQuaily_peak_20	2.64899	7.62417		chr1	1743588	1744131	20E_promoter_14	20E-H3K4me3.highQuaily_peak_24	10.5651	53.7417
chr1	2255812	2257659	20E_enhancer_15	20E-H3K4me1.highQuaily_peak_21	2.96495	8.27208		chr1	1744532	1744736	20E_promoter_15	20E-H3K4me3.highQuaily_peak_25	27.6344	173.826
chr1	2361710	2362573	20E_enhancer_16	20E-H3K4me1.highQuaily_peak_22	2.38042	6.05632		chr1	1744532	1745528	20E_promoter_16	20E-H3K4me3.highQuaily_peak_25	27.6344	173.826
chr1	2365806	2368263	20E_enhancer_17	20E-H3K4me1.highQuaily_peak_23	2.15106	5.9278		chr1	1753427	1754305	20E_promoter_17	20E-H3K4me3.highQuaily_peak_27	30.9191	332.084
chr1	2532960	2534028	20E_enhancer_18	20E-H3K4me1.highQuaily_peak_24	2.10958	4.41415		chr1	1817134	1818126	20E_promoter_18	20E-H3K4me3.highQuaily_peak_29	32.7866	357.774
chr1	2545058	2546122	20E_enhancer_19	20E-H3K4me1.highQuaily_peak_25	2.935	7.05649		chr1	1826720	1826750	20E_promoter_19	20E-H3K4me3.highQuaily_peak_31	15.7835	104.089
chr1	2551894	2552517	20E_enhancer_20	20E-H3K4me1.highQuaily_peak_26	3.73786	17.8224		chr1	1827064	1827644	20E_promoter_20	20E-H3K4me3.highQuaily_peak_32	13.391	152.094
chr1	2570090	2571159	20E_enhancer_21	20E-H3K4me1.highQuaily_peak_27	2.12743	6.31921		chr1	1912219	1912445	20E_promoter_21	20E-H3K4me3.highQuaily_peak_35	4.07431	8.99644
chr1	2585251	2587194	20E_enhancer_22	20E-H3K4me1.highQuaily_peak_28	3.53885	16.3013		chr1	2190171	2190750	20E_promoter_22	20E-H3K4me3.highQuaily_peak_40	19.188	311.279
chr1	2600421	2601595	20E_enhancer_23	20E-H3K4me1.highQuaily_peak_29	2.39211	5.07332		chr1	2191075	2191318	20E_promoter_23	20E-H3K4me3.highQuaily_peak_41	3.32994	11.3283
chr1	2648037	2648774	20E_enhancer_24	20E-H3K4me1.highQuaily_peak_30	3.10974	7.53541		chr1	2377325	2378607	20E_promoter_24	20E-H3K4me3.highQuaily_peak_49	18.4724	331.214
chr1	2729957	2730875	20E_enhancer_25	20E-H3K4me1.highQuaily_peak_31	2.42949	6.27954		chr1	2424809	2425745	20E_promoter_25	20E-H3K4me3.highQuaily_peak_51	19.3496	385.157
chr1	2740634	2741598	20E_enhancer_26	20E-H3K4me1.highQuaily_peak_32	2.45971	5.76095		chr1	2802286	2803568	20E_promoter_26	20E-H3K4me3.highQuaily_peak_57	25.6389	398.473
chr1	2765888	2766188	20E_enhancer_27	20E-H3K4me1.highQuaily_peak_33	4.19189	14.1708		chr1	3121322	3122417	20E_promoter_27	20E-H3K4me3.highQuaily_peak_66	47.169	360.801
chr1	2767392	2770000	20E_enhancer_28	20E-H3K4me1.highQuaily_peak_34	2.58176	7.87292		chr1	3124120	3125207	20E_promoter_28	20E-H3K4me3.highQuaily_peak_67	21.2646	118.994
chr1	2827900	2828557	20E_enhancer_29	20E-H3K4me1.highQuaily_peak_35	2.15378	6.06415		chr1	3163829	3164100	20E_promoter_29	20E-H3K4me3.highQuaily_peak_69	20.7086	159.632
chr1	2883981	2884439	20E_enhancer_30	20E-H3K4me1.highQuaily_peak_36	2.09276	4.44607		chr1	3164638	3166129	20E_promoter_30	20E-H3K4me3.highQuaily_peak_70	38.2052	262.862
chr1	2958197	2959377	20E_enhancer_31	20E-H3K4me1.highQuaily_peak_37	2.37901	6.51345		chr1	3714537	3715241	20E_promoter_31	20E-H3K4me3.highQuaily_peak_75	24.1885	180.685
chr1	2960761	2961766	20E_enhancer_32	20E-H3K4me1.highQuaily_peak_38	2.27543	6.46181		chr1	3765024	3765677	20E_promoter_32	20E-H3K4me3.highQuaily_peak_77	3.78999	12.4774
chr1	2971285	2971985	20E_enhancer_33	20E-H3K4me1.highQuaily_peak_39	2.94561	5.82071		chr1	4236342	4237617	20E_promoter_33	20E-H3K4me3.highQuaily_peak_84	31.972	372.473
chr1	3051147	3051668	20E_enhancer_34	20E-H3K4me1.highQuaily_peak_40	2.12922	6.21083		chr1	4365045	4365730	20E_promoter_34	20E-H3K4me3.highQuaily_peak_86	37.3395	324.409
chr1	3064095	3066402	20E_enhancer_35	20E-H3K4me1.highQuaily_peak_41	3.12946	11.9881		chr1	4437649	4438098	20E_promoter_35	20E-H3K4me3.highQuaily_peak_87	7.14079	23.3421
chr1	3069533	3070328	20E_enhancer_36	20E-H3K4me1.highQuaily_peak_42	1.97145	4.35266		chr1	4632547	4632838	20E_promoter_36	20E-H3K4me3.highQuaily_peak_88	42.0866	433.578
chr1	3071502	3073112	20E_enhancer_37	20E-H3K4me1.highQuaily_peak_43	2.11744	5.261		chr1	4762683	4764384	20E_promoter_37	20E-H3K4me3.highQuaily_peak_99	20.2435	252.422
chr1	3129447	3130743	20E_enhancer_38	20E-H3K4me1.highQuaily_peak_45	2.7915	5.38725		chr1	4991695	4992212	20E_promoter_38	20E-H3K4me3.highQuaily_peak_105	22.1733	303.554
chr1	3142357	3142872	20E_enhancer_39	20E-H3K4me1.highQuaily_peak_46	3.16432	6.90007		chr1	4993056	4993775	20E_promoter_39	20E-H3K4me3.highQuaily_peak_106	32.8423	252.101
chr1	3264230	3266193	20E_enhancer_40	20E-H3K4me1.highQuaily_peak_47	2.6885	6.87763		chr1	5017188	5018249	20E_promoter_40	20E-H3K4me3.highQuaily_peak_108	31.229	308.822
chr1	3277151	3277951	20E_enhancer_41	20E-H3K4me1.highQuaily_peak_48	2.88952	5.6109		chr1	5807780	5809130	20E_promoter_41	20E-H3K4me3.highQuaily_peak_111	29.7369	337.184
chr1	3289909	3290470	20E_enhancer_42	20E-H3K4me1.highQuaily_peak_49	2.5457	5.54265		chr1	6120286	6121356	20E_promoter_42	20E-H3K4me3.highQuaily_peak_113	37.5395	384.815
chr1	3322589	3323288	20E_enhancer_43	20E-H3K4me1.highQuaily_peak_50	2.43013	4.74875		chr1	6406025	6406815	20E_promoter_43	20E-H3K4me3.highQuaily_peak_125	21.4212	110.352
chr1	3465919	3466565	20E_enhancer_44	20E-H3K4me1.highQuaily_peak_51	2.71727	5.12189		chr1	6445121	6446370	20E_promoter_44	20E-H3K4me3.highQuaily_peak_126	31.3767	284.751
chr1	3886586	3886871	20E_enhancer_45	20E-H3K4me1.highQuaily_peak_52	2.65071	5.13252		chr1	6464729	6464873	20E_promoter_45	20E-H3K4me3.highQuaily_peak_129	29.6973	180.676
chr1	3910934	3913201	20E_enhancer_46	20E-H3K4me1.highQuaily_peak_53	2.70468	6.26695		chr1	6466084	6467029	20E_promoter_46	20E-H3K4me3.highQuaily_peak_130	5.64781	21.0938
chr1	3944191	3945993	20E_enhancer_47	20E-H3K4me1.highQuaily_peak_54	2.69532	4.81685		chr1	6659661	6659818	20E_promoter_47	20E-H3K4me3.highQuaily_peak_134	23.2215	204.722
chr1	3959794	3963642	20E_enhancer_48	20E-H3K4me1.highQuaily_peak_55	2.82135	5.66089		chr1	6660760	6661728	20E_promoter_48	20E-H3K4me3.highQuaily_peak_135	24.9715	199.996
chr1	3976076	3976975	20E_enhancer_49	20E-H3K4me1.highQuaily_peak_56	2.30424	4.81541		chr1	6747758	6749922	20E_promoter_49	20E-H3K4me3.highQuaily_peak_137	30.1053	253.389
chr1	4007613	4007909	20E_enhancer_50	20E-H3K4me1.highQuaily_peak_57	2.97478	5.34851		chr1	6757238	6757483	20E_promoter_50	20E-H3K4me3.highQuaily_peak_139	2.88666	5.90124
chr1	4010199	4010629	20E_enhancer_51	20E-H3K4me1.highQuaily_peak_58	3.80549	8.63282		chr1	6817428	6818668	20E_promoter_51	20E-H3K4me3.highQuaily_peak_140	31.8447	273.595
chr1	4037468	4038582	20E_enhancer_52	20E-H3K4me1.highQuaily_peak_59	2.66585	5.14171		chr1	7048982	7049317	20E_promoter_52	20E-H3K4me3.highQuaily_peak_143	31.7357	194.724
chr1	4039857	4042414	20E_enhancer_53	20E-H3K4me1.highQuaily_peak_60	3.13649	6.68072		chr1	7050074	7051156	20E_promoter_53	20E-H3K4me3.highQuaily_peak_144	24.3275	182.136
chr1	4145251	4145937	20E_enhancer_54	20E-H3K4me1.highQuaily_peak_61	2.59458	5.09444		chr1	7492992	7494048	20E_promoter_54	20E-H3K4me3.highQuaily_peak_150	31.1146	307.275
chr1	4282604	4283453	20E_enhancer_55	20E-H3K4me1.highQuaily_peak_63	2.85389	5.83698		chr1	8507527	8507753	20E_promoter_55	20E-H3K4me3.highQuaily_peak_154	4.40669	11.3185
chr1	4631475	4631750	20E_enhancer_56	20E-H3K4me1.highQuaily_peak_65	2.94404	7.01549		chr1	8508041	8508948	20E_promoter_56	20E-H3K4me3.highQuaily_peak_155	17.1588	132.769
chr1	4645299	4646788	20E_enhancer_57	20E-H3K4me1.highQuaily_peak_66	2.84361	6.71852		chr1	9026958	9027307	20E_promoter_57	20E-H3K4me3.highQuaily_peak_164	19.2831	261.381
chr1	4652311	4654041	20E_enhancer_58	20E-H3K4me1.highQuaily_peak_67	3.01617	8.66143		chr1	9027778	9029173	20E_promoter_58	20E-H3K4me3.highQuaily_peak_165	22.8339	283.181
chr1	4657921	4658337	20E_enhancer_59	20E-H3K4me1.highQuaily_peak_68	2.34872	4.88281		chr1	9031611	9031914	20E_promoter_59	20E-H3K4me3.highQuaily_peak_166	6.83286	35.9562
chr1	4662575	4663321	20E_enhancer_60	20E-H3K4me1.highQuaily_peak_69	2.45457	5.11413		chr1	9032611	9033625	20E_promoter_60	20E-H3K4me3.highQuaily_peak_167	7.02173	48.6165
chr1	4761714	4761992	20E_enhancer_61	20E-H3K4me1.highQuaily_peak_70	2.57007	6.04359		chr1	9039957	9041158	20E_promoter_61	20E-H3K4me3.highQuaily_peak_168	20.461	231.291
chr1	4777866	4778158	20E_enhancer_62	20E-H3K4me1.highQuaily_peak_71	2.45531	4.83449		chr1	9138370	9139546	20E_promoter_62	20E-H3K4me3.highQuaily_peak_172	35.9851	280.055
chr1	4946399	4947370	20E_enhancer_63	20E-H3K4me1.highQuaily_peak_73	2.51767	5.2409		chr1	9219151	9219946	20E_promoter_63	20E-H3K4me3.highQuaily_peak_177	25.0209	196.266
chr1	4949899	4950398	20E_enhancer_64	20E-H3K4me1.highQuaily_peak_74	3.17077	9.63342		chr1	9304594	9305883	20E_promoter_64	20E-H3K4me3.highQuaily_peak_180	39.0326	382.644
chr1	4959089	4959753	20E_enhancer_65	20E-H3K4me1.highQuaily_peak_75	2.78567	6.6241		chr1	9345428	9345832	20E_promoter_65	20E-H3K4me3.highQuaily_peak_183	11.6835	56.6702
chr1	5033556	5034897	20E_enhancer_66	20E-H3K4me1.highQuaily_peak_76	2.28105	4.49209		chr1	9780015	9781112	20E_promoter_66	20E-H3K4me3.highQuaily_peak_191	13.8283	254.519
chr1	5788098	5788869	20E_enhancer_67	20E-H3K4me1.highQuaily_peak_77	2.33264	4.22332		chr1	9868137	9869720	20E_promoter_67	20E-H3K4me3.highQuaily_peak_194	26.3101	243.802
chr1	5814730	5815042	20E_enhancer_68	20E-H3K4me1.highQuaily_peak_78	2.7351	5.60227		chr1	9934653	9935462	20E_promoter_68	20E-H3K4me3.highQuaily_peak_196	37.4503	355.762
chr1	5914978	5915244	20E_enhancer_69	20E-H3K4me1.highQuaily_peak_79	2.4329	5.11344		chr1	9961850	9962089	20E_promoter_69	20E-H3K4me3.highQuaily_peak_200	4.57614	13.3742
chr1	6041732	6042827	20E_enhancer_70	20E-H3K4me1.highQuaily_peak_80	2.52152	4.6933		chr1	9962552	9963846	20E_promoter_70	20E-H3K4me3.highQuaily_peak_201	29.312	324.672
chr1	6068949	6069223	20E_enhancer_71	20E-H3K4me1.highQuaily_peak_81	2.4516	6.14535		chr1	9968668	9968707	20E_promoter_71	20E-H3K4me3.highQuaily_peak_202	3.17138	10.2144
chr1	6124104	6124602	20E_enhancer_72	20E-H3K4me1.highQuaily_peak_82	2.14199	4.13841		chr1	10277795	10278906	20E_promoter_72	20E-H3K4me3.highQuaily_peak_213	21.8299	243.152
chr1	6481142	6482051	20E_enhancer_73	20E-H3K4me1.highQuaily_peak_83	3.08425	5.56284		chr1	10437209	10438332	20E_promoter_73	20E-H3K4me3.highQuaily_peak_219	25.4053	310.02
chr1	6504804	6505185	20E_enhancer_74	20E-H3K4me1.highQuaily_peak_84	2.621	4.49827		chr1	10444495	10444642	20E_promoter_74	20E-H3K4me3.highQuaily_peak_221	30.8802	279.629
chr1	6635180	6636197	20E_enhancer_75	20E-H3K4me1.highQuaily_peak_85	2.56109	4.77758		chr1	10445168	10445774	20E_promoter_75	20E-H3K4me3.highQuaily_peak_222	7.90696	36.641
chr1	7293820	7295140	20E_enhancer_76	20E-H3K4me1.highQuaily_peak_86	2.77899	5.21165		chr1	10470073	10471185	20E_promoter_76	20E-H3K4me3.highQuaily_peak_224	30.246	234.882
chr1	7318086	7318808	20E_enhancer_77	20E-H3K4me1.highQuaily_peak_87	2.78933	4.43216		chr1	10571994	10572759	20E_promoter_77	20E-H3K4me3.highQuaily_peak_226	42.5279	350.105
chr1	7375141	7375920	20E_enhancer_78	20E-H3K4me1.highQuaily_peak_88	2.7117	4.60408		chr1	10856488	10856554	20E_promoter_78	20E-H3K4me3.highQuaily_peak_242	38.7422	411.731
chr1	7545619	7545904	20E_enhancer_79	20E-H3K4me1.highQuaily_peak_89	2.63841	4.24128		chr1	10876414	10877395	20E_promoter_79	20E-H3K4me3.highQuaily_peak_244	13.731	66.9649
chr1	7684465	7685269	20E_enhancer_80	20E-H3K4me1.highQuaily_peak_91	3.0418	7.68652		chr1	10893300	10893713	20E_promoter_80	20E-H3K4me3.highQuaily_peak_245	5.71279	16.9335
chr1	7700370	7701241	20E_enhancer_81	20E-H3K4me1.highQuaily_peak_92	3.14591	7.18344		chr1	10919908	10920973	20E_promoter_81	20E-H3K4me3.highQuaily_peak_246	43.675	325.973
chr1	7748276	7748700	20E_enhancer_82	20E-H3K4me1.highQuaily_peak_93	2.7447	7.02494		chr1	10923514	10923601	20E_promoter_82	20E-H3K4me3.highQuaily_peak_247	5.75634	19.4501
chr1	8512196	8513073	20E_enhancer_83	20E-H3K4me1.highQuaily_peak_94	3.17666	7.1821		chr1	11353251	11354276	20E_promoter_83	20E-H3K4me3.highQuaily_peak_255	22.9086	217.565
chr1	8540593	8540918	20E_enhancer_84	20E-H3K4me1.highQuaily_peak_95	2.32852	4.62433		chr1	11575944	11577462	20E_promoter_84	20E-H3K4me3.highQuaily_peak_267	25.7525	276.175
chr1	8844024	8844317	20E_enhancer_85	20E-H3K4me1.highQuaily_peak_96	3.21211	7.6269		chr1	11577709	11577754	20E_promoter_85	20E-H3K4me3.highQuaily_peak_268	12.828	60.0632
chr1	8846327	8847664	20E_enhancer_86	20E-H3K4me1.highQuaily_peak_97	2.75247	5.24556		chr1	11639608	11640566	20E_promoter_86	20E-H3K4me3.highQuaily_peak_271	41.0875	292.127
chr1	8854458	8856875	20E_enhancer_87	20E-H3K4me1.highQuaily_peak_98	2.47296	5.27208		chr1	11667310	11668971	20E_promoter_87	20E-H3K4me3.highQuaily_peak_276	18.0222	128.624
chr1	8859260	8859568	20E_enhancer_88	20E-H3K4me1.highQuaily_peak_99	2.87799	7.27162		chr1	12008331	12009374	20E_promoter_88	20E-H3K4me3.highQuaily_peak_286	51.4848	327.277
chr1	8983212	8984048	20E_enhancer_89	20E-H3K4me1.highQuaily_peak_100	2.41077	5.47554		chr1	12050622	12051983	20E_promoter_89	20E-H3K4me3.highQuaily_peak_292	19.8246	190.659
chr1	9041241	9041810	20E_enhancer_90	20E-H3K4me1.highQuaily_peak_102	2.25995	4.34582		chr1	12059134	12059713	20E_promoter_90	20E-H3K4me3.highQuaily_peak_293	10.5358	50.5091
chr1	9057703	9058189	20E_enhancer_91	20E-H3K4me1.highQuaily_peak_103	2.45259	4.75971		chr1	12059134	12060339	20E_promoter_91	20E-H3K4me3.highQuaily_peak_293	10.5358	50.5091
chr1	9086654	9087923	20E_enhancer_92	20E-H3K4me1.highQuaily_peak_104	3.12106	10.357		chr1	12297744	12297893	20E_promoter_92	20E-H3K4me3.highQuaily_peak_296	8.14076	24.3
chr1	9089911	9090233	20E_enhancer_93	20E-H3K4me1.highQuaily_peak_105	3.50111	8.18813		chr1	12299028	12299505	20E_promoter_93	20E-H3K4me3.highQuaily_peak_297	38.2836	221.705
chr1	9091416	9092388	20E_enhancer_94	20E-H3K4me1.highQuaily_peak_106	3.49998	9.45041		chr1	12420226	12420746	20E_promoter_94	20E-H3K4me3.highQuaily_peak_298	7.50125	34.2059
chr1	9113478	9113754	20E_enhancer_95	20E-H3K4me1.highQuaily_peak_107	4.03678	10.016		chr1	12428513	12429462	20E_promoter_95	20E-H3K4me3.highQuaily_peak_299	39.1488	278.305
chr1	9178654	9179206	20E_enhancer_96	20E-H3K4me1.highQuaily_peak_110	2.57983	4.62938		chr1	12480493	12481554	20E_promoter_96	20E-H3K4me3.highQuaily_peak_302	29.2627	154.601
chr1	9249325	9249815	20E_enhancer_97	20E-H3K4me1.highQuaily_peak_111	2.18877	4.66953		chr1	13253531	13254655	20E_promoter_97	20E-H3K4me3.highQuaily_peak_310	28.1404	267.62
chr1	9263625	9264031	20E_enhancer_98	20E-H3K4me1.highQuaily_peak_113	2.17349	4.63136		chr1	13337464	13338909	20E_promoter_98	20E-H3K4me3.highQuaily_peak_312	31.337	338.251
chr1	9266520	9266789	20E_enhancer_99	20E-H3K4me1.highQuaily_peak_114	2.89053	8.02132		chr1	13373872	13375038	20E_promoter_99	20E-H3K4me3.highQuaily_peak_314	25.8459	357.121
chr1	9300440	9301757	20E_enhancer_100	20E-H3K4me1.highQuaily_peak_115	2.50055	5.08918		chr1	13408144	13408693	20E_promoter_100	20E-H3K4me3.highQuaily_peak_317	21.1578	298.804
chr1	9379039	9379310	20E_enhancer_101	20E-H3K4me1.highQuaily_peak_117	2.70983	7.14709		chr1	13409212	13409930	20E_promoter_101	20E-H3K4me3.highQuaily_peak_318	27.3038	277.307
chr1	9382065	9382392	20E_enhancer_102	20E-H3K4me1.highQuaily_peak_118	2.15336	5.08597		chr1	13580775	13581064	20E_promoter_102	20E-H3K4me3.highQuaily_peak_325	4.05703	12.6248
chr1	9411731	9412482	20E_enhancer_103	20E-H3K4me1.highQuaily_peak_119	2.23223	4.35173		chr1	13581501	13582089	20E_promoter_103	20E-H3K4me3.highQuaily_peak_326	6.8117	26.6118
chr1	9425897	9426802	20E_enhancer_104	20E-H3K4me1.highQuaily_peak_120	2.31506	4.97002		chr1	14154287	14154999	20E_promoter_104	20E-H3K4me3.highQuaily_peak_328	9.90092	32.8497
chr1	9822299	9822640	20E_enhancer_105	20E-H3K4me1.highQuaily_peak_121	2.0767	4.12896		chr1	14249007	14250341	20E_promoter_105	20E-H3K4me3.highQuaily_peak_331	29.2263	376.515
chr1	9826997	9827613	20E_enhancer_106	20E-H3K4me1.highQuaily_peak_122	2.36798	5.47767		chr1	14481573	14482575	20E_promoter_106	20E-H3K4me3.highQuaily_peak_341	14.7435	297.986
chr1	9850605	9851724	20E_enhancer_107	20E-H3K4me1.highQuaily_peak_124	2.18203	4.61614		chr1	15128789	15130321	20E_promoter_107	20E-H3K4me3.highQuaily_peak_343	31.3404	350.078
chr1	9936969	9938346	20E_enhancer_108	20E-H3K4me1.highQuaily_peak_125	2.2968	4.82371		chr1	15293734	15294963	20E_promoter_108	20E-H3K4me3.highQuaily_peak_350	19.3357	170.862
chr1	9989954	9991362	20E_enhancer_109	20E-H3K4me1.highQuaily_peak_127	2.4829	6.11388		chr1	15430342	15431773	20E_promoter_109	20E-H3K4me3.highQuaily_peak_356	51.7189	453.169
chr1	10011151	10011819	20E_enhancer_110	20E-H3K4me1.highQuaily_peak_128	2.65026	6.58367		chr1	15538897	15539452	20E_promoter_110	20E-H3K4me3.highQuaily_peak_357	19.1913	123.308
chr1	10282554	10282828	20E_enhancer_111	20E-H3K4me1.highQuaily_peak_129	2.59315	6.53414		chr1	15703968	15704365	20E_promoter_111	20E-H3K4me3.highQuaily_peak_363	8.9097	33.8107
chr1	10442346	10443286	20E_enhancer_112	20E-H3K4me1.highQuaily_peak_130	2.47692	5.01406		chr1	15719074	15719320	20E_promoter_112	20E-H3K4me3.highQuaily_peak_365	4.02528	12.5158
chr1	10466139	10466487	20E_enhancer_113	20E-H3K4me1.highQuaily_peak_132	2.20037	4.92095		chr1	16198315	16199054	20E_promoter_113	20E-H3K4me3.highQuaily_peak_370	23.5953	191.94
chr1	10589936	10590601	20E_enhancer_114	20E-H3K4me1.highQuaily_peak_134	2.22962	4.43317		chr1	16217158	16217679	20E_promoter_114	20E-H3K4me3.highQuaily_peak_371	8.7579	40.0509
chr1	10650215	10650759	20E_enhancer_115	20E-H3K4me1.highQuaily_peak_135	2.53176	5.98942		chr1	16338480	16339119	20E_promoter_115	20E-H3K4me3.highQuaily_peak_375	15.6889	102.96
chr1	10675086	10677459	20E_enhancer_116	20E-H3K4me1.highQuaily_peak_136	2.32147	5.44753		chr1	16364670	16365319	20E_promoter_116	20E-H3K4me3.highQuaily_peak_376	11.0655	91.0162
chr1	10680628	10681355	20E_enhancer_117	20E-H3K4me1.highQuaily_peak_137	2.27357	5.3714		chr1	16424259	16425321	20E_promoter_117	20E-H3K4me3.highQuaily_peak_379	35.2062	271.926
chr1	10693863	10694117	20E_enhancer_118	20E-H3K4me1.highQuaily_peak_138	2.98034	6.7032		chr1	16430213	16430640	20E_promoter_118	20E-H3K4me3.highQuaily_peak_380	4.8805	21.4962
chr1	10695185	10696029	20E_enhancer_119	20E-H3K4me1.highQuaily_peak_139	3.82833	9.67398		chr1	16479717	16479857	20E_promoter_119	20E-H3K4me3.highQuaily_peak_382	30.7221	251.363
chr1	10700820	10701409	20E_enhancer_120	20E-H3K4me1.highQuaily_peak_140	3.16015	10.3693		chr1	16628485	16630755	20E_promoter_120	20E-H3K4me3.highQuaily_peak_384	42.1858	346.603
chr1	10780233	10781121	20E_enhancer_121	20E-H3K4me1.highQuaily_peak_141	2.42346	5.12383		chr1	17085622	17086162	20E_promoter_121	20E-H3K4me3.highQuaily_peak_397	5.35935	22.3696
chr1	10793484	10793762	20E_enhancer_122	20E-H3K4me1.highQuaily_peak_142	2.30785	5.0649		chr1	17290478	17292226	20E_promoter_122	20E-H3K4me3.highQuaily_peak_400	10.9923	61.5867
chr1	10851972	10852601	20E_enhancer_123	20E-H3K4me1.highQuaily_peak_143	2.42653	5.08839		chr1	17300103	17300880	20E_promoter_123	20E-H3K4me3.highQuaily_peak_401	8.51822	53.4668
chr1	10937245	10938262	20E_enhancer_124	20E-H3K4me1.highQuaily_peak_144	2.69177	4.6069		chr1	17311677	17312854	20E_promoter_124	20E-H3K4me3.highQuaily_peak_403	30.3138	296.488
chr1	11075809	11077017	20E_enhancer_125	20E-H3K4me1.highQuaily_peak_145	2.37086	5.44013		chr1	17328398	17328502	20E_promoter_125	20E-H3K4me3.highQuaily_peak_404	8.89691	41.0658
chr1	11250557	11251166	20E_enhancer_126	20E-H3K4me1.highQuaily_peak_146	2.28362	5.01226		chr1	17518385	17518586	20E_promoter_126	20E-H3K4me3.highQuaily_peak_408	8.5808	26.3738
chr1	11428891	11430604	20E_enhancer_127	20E-H3K4me1.highQuaily_peak_147	2.57946	6.25142		chr1	17527082	17528223	20E_promoter_127	20E-H3K4me3.highQuaily_peak_410	41.806	303.697
chr1	11440697	11441250	20E_enhancer_128	20E-H3K4me1.highQuaily_peak_148	2.8794	6.12079		chr1	17527082	17528396	20E_promoter_128	20E-H3K4me3.highQuaily_peak_410	41.806	303.697
chr1	11442254	11442980	20E_enhancer_129	20E-H3K4me1.highQuaily_peak_149	2.53971	4.78949		chr1	17527378	17528435	20E_promoter_129	20E-H3K4me3.highQuaily_peak_410	41.806	303.697
chr1	11463268	11463594	20E_enhancer_130	20E-H3K4me1.highQuaily_peak_151	2.61227	4.77736		chr1	17528799	17529089	20E_promoter_130	20E-H3K4me3.highQuaily_peak_411	5.28049	12.0754
chr1	11467957	11468441	20E_enhancer_131	20E-H3K4me1.highQuaily_peak_152	2.65668	5.72541		chr1	17529552	17529678	20E_promoter_131	20E-H3K4me3.highQuaily_peak_412	23.1022	111.849
chr1	11561099	11561714	20E_enhancer_132	20E-H3K4me1.highQuaily_peak_153	3.47538	9.77457		chr1	18595998	18596549	20E_promoter_132	20E-H3K4me3.highQuaily_peak_421	3.26318	7.58348
chr1	11581979	11584307	20E_enhancer_133	20E-H3K4me1.highQuaily_peak_155	3.35937	8.33043		chr1	18655444	18656319	20E_promoter_133	20E-H3K4me3.highQuaily_peak_428	35.0456	263.589
chr1	11591452	11591700	20E_enhancer_134	20E-H3K4me1.highQuaily_peak_156	3.03522	6.15543		chr1	19195481	19197589	20E_promoter_134	20E-H3K4me3.highQuaily_peak_431	36.4708	241.98
chr1	11647702	11648161	20E_enhancer_135	20E-H3K4me1.highQuaily_peak_157	2.9073	5.17785		chr1	19206087	19207313	20E_promoter_135	20E-H3K4me3.highQuaily_peak_432	30.8747	278.542
chr1	11708570	11708989	20E_enhancer_136	20E-H3K4me1.highQuaily_peak_159	2.58452	5.55327		chr1	19721484	19721730	20E_promoter_136	20E-H3K4me3.highQuaily_peak_436	12.1011	44.3858
chr1	11719085	11719461	20E_enhancer_137	20E-H3K4me1.highQuaily_peak_160	2.76795	6.13196		chr1	20975969	20976600	20E_promoter_137	20E-H3K4me3.highQuaily_peak_440	23.9822	117.776
chr1	11728955	11729427	20E_enhancer_138	20E-H3K4me1.highQuaily_peak_161	2.63978	6.47001		chr1	21186968	21188279	20E_promoter_138	20E-H3K4me3.highQuaily_peak_443	32.343	176.972
chr1	11745163	11746012	20E_enhancer_139	20E-H3K4me1.highQuaily_peak_163	2.52921	5.62843		chr1	21380418	21380626	20E_promoter_139	20E-H3K4me3.highQuaily_peak_445	38.8199	328.373
chr1	11818779	11819466	20E_enhancer_140	20E-H3K4me1.highQuaily_peak_164	2.70575	5.4485		chr1	21555201	21555845	20E_promoter_140	20E-H3K4me3.highQuaily_peak_446	31.8969	208.055
chr1	11820879	11823209	20E_enhancer_141	20E-H3K4me1.highQuaily_peak_165	2.97798	6.38886		chr1	21595920	21596945	20E_promoter_141	20E-H3K4me3.highQuaily_peak_450	26.8425	137.468
chr1	11871669	11873436	20E_enhancer_142	20E-H3K4me1.highQuaily_peak_166	2.17624	4.61067		chr1	22022018	22023288	20E_promoter_142	20E-H3K4me3.highQuaily_peak_453	24.8412	131.449
chr1	12036280	12036811	20E_enhancer_143	20E-H3K4me1.highQuaily_peak_167	2.58557	4.96244		chr1	22237175	22237683	20E_promoter_143	20E-H3K4me3.highQuaily_peak_455	5.06047	11.2419
chr1	12046293	12047564	20E_enhancer_144	20E-H3K4me1.highQuaily_peak_168	2.9288	6.45675		chr10	9373	10573	20E_promoter_144	20E-H3K4me3.highQuaily_peak_457	31.0002	203.332
chr1	12048685	12049514	20E_enhancer_145	20E-H3K4me1.highQuaily_peak_169	2.50675	5.09183		chr10	79603	80880	20E_promoter_145	20E-H3K4me3.highQuaily_peak_461	53.0593	432.934
chr1	12129072	12129615	20E_enhancer_146	20E-H3K4me1.highQuaily_peak_170	2.58252	6.17759		chr10	543330	544504	20E_promoter_146	20E-H3K4me3.highQuaily_peak_464	36.1409	281.687
chr1	12271755	12273473	20E_enhancer_147	20E-H3K4me1.highQuaily_peak_171	2.84947	5.65193		chr10	547839	548419	20E_promoter_147	20E-H3K4me3.highQuaily_peak_465	25.8345	187.287
chr1	12275188	12275662	20E_enhancer_148	20E-H3K4me1.highQuaily_peak_172	2.6602	4.93993		chr10	598821	599049	20E_promoter_148	20E-H3K4me3.highQuaily_peak_467	17.9595	141.861
chr1	12281233	12281665	20E_enhancer_149	20E-H3K4me1.highQuaily_peak_173	3.05167	6.31727		chr10	1316183	1317536	20E_promoter_149	20E-H3K4me3.highQuaily_peak_468	30.1233	271.399
chr1	12417584	12417851	20E_enhancer_150	20E-H3K4me1.highQuaily_peak_174	3.96983	8.87524		chr10	1373676	1375428	20E_promoter_150	20E-H3K4me3.highQuaily_peak_470	32.3607	378.683
chr1	12661586	12662623	20E_enhancer_151	20E-H3K4me1.highQuaily_peak_176	2.64316	5.13829		chr10	1483131	1484279	20E_promoter_151	20E-H3K4me3.highQuaily_peak_474	29.4453	332.635
chr1	12716562	12716969	20E_enhancer_152	20E-H3K4me1.highQuaily_peak_177	2.92255	4.87433		chr10	1483434	1484279	20E_promoter_152	20E-H3K4me3.highQuaily_peak_474	29.4453	332.635
chr1	12938266	12939239	20E_enhancer_153	20E-H3K4me1.highQuaily_peak_178	2.56972	4.1825		chr10	1509348	1510573	20E_promoter_153	20E-H3K4me3.highQuaily_peak_477	23.9506	267.298
chr1	13011059	13012530	20E_enhancer_154	20E-H3K4me1.highQuaily_peak_179	2.83188	5.14597		chr10	1741986	1742017	20E_promoter_154	20E-H3K4me3.highQuaily_peak_479	18.0109	236.653
chr1	13249734	13250154	20E_enhancer_155	20E-H3K4me1.highQuaily_peak_180	2.58921	4.28818		chr10	1742966	1743210	20E_promoter_155	20E-H3K4me3.highQuaily_peak_480	3.67799	11.0382
chr1	13256764	13257951	20E_enhancer_156	20E-H3K4me1.highQuaily_peak_182	2.59834	5.4099		chr10	1744217	1744286	20E_promoter_156	20E-H3K4me3.highQuaily_peak_481	28.7407	344.786
chr1	13264619	13265021	20E_enhancer_157	20E-H3K4me1.highQuaily_peak_183	2.74832	4.39411		chr10	1745122	1746993	20E_promoter_157	20E-H3K4me3.highQuaily_peak_481	28.7407	344.786
chr1	13330177	13332294	20E_enhancer_158	20E-H3K4me1.highQuaily_peak_184	2.65444	5.82905		chr10	1820115	1821206	20E_promoter_158	20E-H3K4me3.highQuaily_peak_482	32.5117	380.498
chr1	13344647	13345711	20E_enhancer_159	20E-H3K4me1.highQuaily_peak_187	3.37165	9.40216		chr10	1826713	1827158	20E_promoter_159	20E-H3K4me3.highQuaily_peak_483	4.89921	22.962
chr1	13348978	13352852	20E_enhancer_160	20E-H3K4me1.highQuaily_peak_188	2.93322	8.96448		chr10	2142211	2143055	20E_promoter_160	20E-H3K4me3.highQuaily_peak_488	32.5366	408.954
chr1	13356753	13357593	20E_enhancer_161	20E-H3K4me1.highQuaily_peak_189	2.48309	7.33188		chr10	2199046	2199899	20E_promoter_161	20E-H3K4me3.highQuaily_peak_490	33.8923	432.4
chr1	13514701	13515705	20E_enhancer_162	20E-H3K4me1.highQuaily_peak_190	3.08614	7.08651		chr10	2414343	2414729	20E_promoter_162	20E-H3K4me3.highQuaily_peak_493	17.6016	76.4053
chr1	13516790	13518409	20E_enhancer_163	20E-H3K4me1.highQuaily_peak_191	2.68255	6.27183		chr10	2433593	2434087	20E_promoter_163	20E-H3K4me3.highQuaily_peak_494	8.14076	24.3
chr1	13527302	13527749	20E_enhancer_164	20E-H3K4me1.highQuaily_peak_192	2.44088	5.82759		chr10	2461076	2462196	20E_promoter_164	20E-H3K4me3.highQuaily_peak_495	32.1298	294.117
chr1	14167477	14167758	20E_enhancer_165	20E-H3K4me1.highQuaily_peak_193	3.10063	6.33797		chr10	2509553	2510010	20E_promoter_165	20E-H3K4me3.highQuaily_peak_498	18.8022	165.038
chr1	14175894	14182538	20E_enhancer_166	20E-H3K4me1.highQuaily_peak_194	3.0258	6.70197		chr10	2511798	2511853	20E_promoter_166	20E-H3K4me3.highQuaily_peak_499	21.5738	215.163
chr1	14213150	14213582	20E_enhancer_167	20E-H3K4me1.highQuaily_peak_196	3.31832	6.8525		chr10	2517652	2518821	20E_promoter_167	20E-H3K4me3.highQuaily_peak_500	24.7064	372.516
chr1	14288381	14288981	20E_enhancer_168	20E-H3K4me1.highQuaily_peak_199	2.57999	5.31571		chr10	2770694	2772044	20E_promoter_168	20E-H3K4me3.highQuaily_peak_503	37.3575	504.58
chr1	14493637	14493889	20E_enhancer_169	20E-H3K4me1.highQuaily_peak_201	2.5169	21.9063		chr10	2771157	2772749	20E_promoter_169	20E-H3K4me3.highQuaily_peak_503	37.3575	504.58
chr1	15278332	15279229	20E_enhancer_170	20E-H3K4me1.highQuaily_peak_202	2.76355	4.96979		chr10	2771700	2772749	20E_promoter_170	20E-H3K4me3.highQuaily_peak_503	37.3575	504.58
chr1	15378989	15379469	20E_enhancer_171	20E-H3K4me1.highQuaily_peak_203	2.65875	5.89023		chr10	2880532	2882302	20E_promoter_171	20E-H3K4me3.highQuaily_peak_506	28.221	265.896
chr1	15383344	15384614	20E_enhancer_172	20E-H3K4me1.highQuaily_peak_204	2.37766	5.05844		chr10	2887667	2887768	20E_promoter_172	20E-H3K4me3.highQuaily_peak_507	5.89205	39.5641
chr1	15478421	15480268	20E_enhancer_173	20E-H3K4me1.highQuaily_peak_205	2.37228	4.60153		chr10	2892763	2892888	20E_promoter_173	20E-H3K4me3.highQuaily_peak_508	31.1916	392.268
chr1	15491657	15491919	20E_enhancer_174	20E-H3K4me1.highQuaily_peak_206	3.78121	8.4466		chr10	2893794	2894939	20E_promoter_174	20E-H3K4me3.highQuaily_peak_509	23.0913	321.588
chr1	15537539	15538205	20E_enhancer_175	20E-H3K4me1.highQuaily_peak_207	3.22258	7.64184		chr10	2906685	2908107	20E_promoter_175	20E-H3K4me3.highQuaily_peak_510	22.4824	374.803
chr1	15546708	15547787	20E_enhancer_176	20E-H3K4me1.highQuaily_peak_209	3.96088	12.1552		chr10	2934101	2934221	20E_promoter_176	20E-H3K4me3.highQuaily_peak_511	14.1797	133.146
chr1	15593015	15593539	20E_enhancer_177	20E-H3K4me1.highQuaily_peak_210	2.40002	5.18261		chr10	2935803	2936401	20E_promoter_177	20E-H3K4me3.highQuaily_peak_512	19.8187	271.958
chr1	15848597	15849097	20E_enhancer_178	20E-H3K4me1.highQuaily_peak_211	2.74019	4.99041		chr10	2936678	2937246	20E_promoter_178	20E-H3K4me3.highQuaily_peak_512	19.8187	271.958
chr1	15943431	15944632	20E_enhancer_179	20E-H3K4me1.highQuaily_peak_212	2.37006	5.14403		chr10	2937705	2938847	20E_promoter_179	20E-H3K4me3.highQuaily_peak_513	29.8582	443.182
chr1	16007581	16007902	20E_enhancer_180	20E-H3K4me1.highQuaily_peak_213	2.54354	5.66605		chr10	2963443	2964256	20E_promoter_180	20E-H3K4me3.highQuaily_peak_514	11.5872	133.688
chr1	16048465	16049587	20E_enhancer_181	20E-H3K4me1.highQuaily_peak_214	2.72872	6.00702		chr10	2973487	2973982	20E_promoter_181	20E-H3K4me3.highQuaily_peak_516	19.7488	283.855
chr1	16055919	16056529	20E_enhancer_182	20E-H3K4me1.highQuaily_peak_215	2.19418	4.19006		chr10	2974613	2975787	20E_promoter_182	20E-H3K4me3.highQuaily_peak_517	25.4562	339.926
chr1	16132380	16133086	20E_enhancer_183	20E-H3K4me1.highQuaily_peak_216	2.5367	5.32888		chr10	3008521	3009121	20E_promoter_183	20E-H3K4me3.highQuaily_peak_519	8.49312	67.0106
chr1	16208561	16210416	20E_enhancer_184	20E-H3K4me1.highQuaily_peak_217	2.67948	5.06678		chr10	3009815	3010518	20E_promoter_184	20E-H3K4me3.highQuaily_peak_520	25.1294	321.288
chr1	16274592	16274873	20E_enhancer_185	20E-H3K4me1.highQuaily_peak_218	2.94693	6.53464		chr10	3011603	3011994	20E_promoter_185	20E-H3K4me3.highQuaily_peak_521	3.27207	10.8585
chr1	16277606	16278351	20E_enhancer_186	20E-H3K4me1.highQuaily_peak_219	2.99243	7.27278		chr10	3012584	3013618	20E_promoter_186	20E-H3K4me3.highQuaily_peak_522	20.6891	289.344
chr1	16279659	16280591	20E_enhancer_187	20E-H3K4me1.highQuaily_peak_220	2.95409	6.87328		chr10	3026160	3026563	20E_promoter_187	20E-H3K4me3.highQuaily_peak_524	31.7776	369.376
chr1	16283377	16283860	20E_enhancer_188	20E-H3K4me1.highQuaily_peak_221	2.41592	4.79381		chr10	3027236	3028421	20E_promoter_188	20E-H3K4me3.highQuaily_peak_525	46.8922	456.734
chr1	16302697	16303229	20E_enhancer_189	20E-H3K4me1.highQuaily_peak_222	2.79436	5.19634		chr10	3707072	3707155	20E_promoter_189	20E-H3K4me3.highQuaily_peak_530	35.0985	392.525
chr1	16329573	16330072	20E_enhancer_190	20E-H3K4me1.highQuaily_peak_223	3.64037	8.37127		chr10	3707072	3707821	20E_promoter_190	20E-H3K4me3.highQuaily_peak_530	35.0985	392.525
chr1	16341503	16342385	20E_enhancer_191	20E-H3K4me1.highQuaily_peak_225	2.57121	4.91662		chr10	3746746	3747608	20E_promoter_191	20E-H3K4me3.highQuaily_peak_531	21.6476	200.799
chr1	16676422	16677346	20E_enhancer_192	20E-H3K4me1.highQuaily_peak_226	3.28005	6.6422		chr10	3772284	3773243	20E_promoter_192	20E-H3K4me3.highQuaily_peak_535	39.0326	382.644
chr1	16678607	16679745	20E_enhancer_193	20E-H3K4me1.highQuaily_peak_227	3.25032	6.47148		chr10	3777841	3778067	20E_promoter_193	20E-H3K4me3.highQuaily_peak_536	4.86893	13.2034
chr1	17008724	17009327	20E_enhancer_194	20E-H3K4me1.highQuaily_peak_228	2.36781	4.17783		chr10	3778602	3778917	20E_promoter_194	20E-H3K4me3.highQuaily_peak_537	7.41146	27.973
chr1	17050200	17051902	20E_enhancer_195	20E-H3K4me1.highQuaily_peak_229	2.56709	5.64509		chr10	3779447	3779977	20E_promoter_195	20E-H3K4me3.highQuaily_peak_538	6.29787	21.9015
chr1	17064701	17065670	20E_enhancer_196	20E-H3K4me1.highQuaily_peak_230	2.87324	5.37462		chr10	3793838	3795158	20E_promoter_196	20E-H3K4me3.highQuaily_peak_541	34.266	442.095
chr1	17086401	17086889	20E_enhancer_197	20E-H3K4me1.highQuaily_peak_232	2.33712	4.60045		chr10	3916716	3916907	20E_promoter_197	20E-H3K4me3.highQuaily_peak_542	29.1717	343.845
chr1	17125298	17125818	20E_enhancer_198	20E-H3K4me1.highQuaily_peak_233	2.4688	4.40286		chr10	3917781	3919014	20E_promoter_198	20E-H3K4me3.highQuaily_peak_543	23.5873	358.179
chr1	17185363	17185997	20E_enhancer_199	20E-H3K4me1.highQuaily_peak_234	3.01017	5.62122		chr10	3922395	3923447	20E_promoter_199	20E-H3K4me3.highQuaily_peak_544	28.0667	378.322
chr1	17268462	17269648	20E_enhancer_200	20E-H3K4me1.highQuaily_peak_235	2.83632	7.30483		chr10	3923575	3923935	20E_promoter_200	20E-H3K4me3.highQuaily_peak_544	28.0667	378.322
chr1	17285852	17287079	20E_enhancer_201	20E-H3K4me1.highQuaily_peak_237	3.50698	9.75698		chr10	3924119	3925829	20E_promoter_201	20E-H3K4me3.highQuaily_peak_545	21.3684	218.758
chr1	17303747	17304314	20E_enhancer_202	20E-H3K4me1.highQuaily_peak_239	2.88143	7.78848		chr10	3929449	3929622	20E_promoter_202	20E-H3K4me3.highQuaily_peak_546	4.69263	19.6794
chr1	17332239	17333665	20E_enhancer_203	20E-H3K4me1.highQuaily_peak_240	2.72403	5.09187		chr10	3930220	3931301	20E_promoter_203	20E-H3K4me3.highQuaily_peak_547	27.2323	375.488
chr1	17335247	17337006	20E_enhancer_204	20E-H3K4me1.highQuaily_peak_241	3.07391	6.00857		chr10	3999619	4000079	20E_promoter_204	20E-H3K4me3.highQuaily_peak_549	33.3121	365.615
chr1	17343126	17343590	20E_enhancer_205	20E-H3K4me1.highQuaily_peak_243	3.07694	7.20176		chr10	4000683	4001724	20E_promoter_205	20E-H3K4me3.highQuaily_peak_550	30.0922	381.166
chr1	17486386	17487125	20E_enhancer_206	20E-H3K4me1.highQuaily_peak_244	2.72481	5.12251		chr10	4125412	4127264	20E_promoter_206	20E-H3K4me3.highQuaily_peak_554	34.0059	450.722
chr1	17491732	17492604	20E_enhancer_207	20E-H3K4me1.highQuaily_peak_245	2.77034	4.62087		chr10	4129791	4130815	20E_promoter_207	20E-H3K4me3.highQuaily_peak_555	31.2685	376.569
chr1	17589498	17589826	20E_enhancer_208	20E-H3K4me1.highQuaily_peak_246	2.91362	6.22749		chr10	4130786	4130815	20E_promoter_208	20E-H3K4me3.highQuaily_peak_555	31.2685	376.569
chr1	17778728	17779496	20E_enhancer_209	20E-H3K4me1.highQuaily_peak_247	3.11818	5.743		chr10	4132951	4133086	20E_promoter_209	20E-H3K4me3.highQuaily_peak_556	31.4404	398.937
chr1	18060121	18060369	20E_enhancer_210	20E-H3K4me1.highQuaily_peak_248	3.26736	6.36737		chr10	4183640	4184642	20E_promoter_210	20E-H3K4me3.highQuaily_peak_559	27.7134	393.673
chr1	18317889	18319036	20E_enhancer_211	20E-H3K4me1.highQuaily_peak_249	2.09344	4.62104		chr10	4212836	4213769	20E_promoter_211	20E-H3K4me3.highQuaily_peak_562	21.7093	269.243
chr1	18413111	18414252	20E_enhancer_212	20E-H3K4me1.highQuaily_peak_250	3.06759	5.59989		chr10	4213395	4213769	20E_promoter_212	20E-H3K4me3.highQuaily_peak_562	21.7093	269.243
chr1	18648048	18649007	20E_enhancer_213	20E-H3K4me1.highQuaily_peak_251	2.76092	4.50027		chr10	4226477	4227205	20E_promoter_213	20E-H3K4me3.highQuaily_peak_564	44.4631	329.502
chr1	19071773	19072896	20E_enhancer_214	20E-H3K4me1.highQuaily_peak_252	2.66389	4.89416		chr10	4243973	4245251	20E_promoter_214	20E-H3K4me3.highQuaily_peak_565	32.1368	441.61
chr1	19170871	19172248	20E_enhancer_215	20E-H3K4me1.highQuaily_peak_254	2.62588	4.86734		chr10	4286406	4288206	20E_promoter_215	20E-H3K4me3.highQuaily_peak_567	31.904	398.105
chr1	19192923	19195072	20E_enhancer_216	20E-H3K4me1.highQuaily_peak_255	3.06149	7.21656		chr10	4286994	4288206	20E_promoter_216	20E-H3K4me3.highQuaily_peak_567	31.904	398.105
chr1	19218970	19219247	20E_enhancer_217	20E-H3K4me1.highQuaily_peak_256	3.41783	6.9185		chr10	4291597	4292158	20E_promoter_217	20E-H3K4me3.highQuaily_peak_569	8.58606	57.072
chr1	19278819	19279291	20E_enhancer_218	20E-H3K4me1.highQuaily_peak_257	3.14489	6.04259		chr10	4806327	4807163	20E_promoter_218	20E-H3K4me3.highQuaily_peak_580	9.63621	82.0402
chr1	19312684	19313536	20E_enhancer_219	20E-H3K4me1.highQuaily_peak_258	3.10004	6.3031		chr10	4969486	4970652	20E_promoter_219	20E-H3K4me3.highQuaily_peak_584	17.6863	310.739
chr1	19599334	19599744	20E_enhancer_220	20E-H3K4me1.highQuaily_peak_259	3.13773	5.63871		chr10	5033284	5033591	20E_promoter_220	20E-H3K4me3.highQuaily_peak_590	22.6467	393.905
chr1	21243669	21245721	20E_enhancer_221	20E-H3K4me1.highQuaily_peak_260	2.92407	5.00007		chr10	5034257	5035584	20E_promoter_221	20E-H3K4me3.highQuaily_peak_591	27.4843	439.195
chr1	21319112	21319413	20E_enhancer_222	20E-H3K4me1.highQuaily_peak_261	2.6498	6.1813		chr10	5037397	5039655	20E_promoter_222	20E-H3K4me3.highQuaily_peak_592	16.5981	272.472
chr1	21359475	21360666	20E_enhancer_223	20E-H3K4me1.highQuaily_peak_262	2.67529	5.49511		chr10	5106312	5107453	20E_promoter_223	20E-H3K4me3.highQuaily_peak_593	19.5532	359.846
chr1	22077295	22077669	20E_enhancer_224	20E-H3K4me1.highQuaily_peak_264	3.01357	5.19045		chr10	5113025	5114179	20E_promoter_224	20E-H3K4me3.highQuaily_peak_594	26.7151	415.737
chr1	22305552	22306052	20E_enhancer_225	20E-H3K4me1.highQuaily_peak_265	2.99118	5.09591		chr10	5231096	5231293	20E_promoter_225	20E-H3K4me3.highQuaily_peak_597	19.3513	275.825
chr10	53766	54262	20E_enhancer_226	20E-H3K4me1.highQuaily_peak_266	2.97302	5.79711		chr10	5309662	5309699	20E_promoter_226	20E-H3K4me3.highQuaily_peak_604	27.4146	387.774
chr10	81706	82821	20E_enhancer_227	20E-H3K4me1.highQuaily_peak_268	3.64862	9.77044		chr10	5310832	5311962	20E_promoter_227	20E-H3K4me3.highQuaily_peak_605	32.7127	339.978
chr10	111438	113881	20E_enhancer_228	20E-H3K4me1.highQuaily_peak_270	3.02736	6.6947		chr10	5318054	5319552	20E_promoter_228	20E-H3K4me3.highQuaily_peak_607	20.2874	281.289
chr10	118763	119218	20E_enhancer_229	20E-H3K4me1.highQuaily_peak_271	2.79311	5.35708		chr10	5600541	5601579	20E_promoter_229	20E-H3K4me3.highQuaily_peak_611	26.8917	377.497
chr10	157079	157550	20E_enhancer_230	20E-H3K4me1.highQuaily_peak_272	1.56611	4.84557		chr10	5600541	5601605	20E_promoter_230	20E-H3K4me3.highQuaily_peak_611	26.8917	377.497
chr10	465074	466029	20E_enhancer_231	20E-H3K4me1.highQuaily_peak_273	2.80405	5.0398		chr10	5612008	5612825	20E_promoter_231	20E-H3K4me3.highQuaily_peak_612	13.2408	97.8333
chr10	571819	572577	20E_enhancer_232	20E-H3K4me1.highQuaily_peak_274	2.5729	4.41064		chr10	5624335	5625340	20E_promoter_232	20E-H3K4me3.highQuaily_peak_616	19.8187	271.958
chr10	629171	629547	20E_enhancer_233	20E-H3K4me1.highQuaily_peak_276	2.73346	5.16602		chr10	5970866	5971827	20E_promoter_233	20E-H3K4me3.highQuaily_peak_619	35.3733	427.499
chr10	633510	634038	20E_enhancer_234	20E-H3K4me1.highQuaily_peak_277	2.66007	4.87352		chr10	5971988	5972088	20E_promoter_234	20E-H3K4me3.highQuaily_peak_620	6.9779	32.7903
chr10	1076055	1076659	20E_enhancer_235	20E-H3K4me1.highQuaily_peak_278	2.59176	5.46463		chr10	6097124	6098076	20E_promoter_235	20E-H3K4me3.highQuaily_peak_623	14.5468	163.861
chr10	1081188	1081634	20E_enhancer_236	20E-H3K4me1.highQuaily_peak_279	2.53496	4.78568		chr10	6134651	6135154	20E_promoter_236	20E-H3K4me3.highQuaily_peak_625	18.1343	286.648
chr10	1157769	1158555	20E_enhancer_237	20E-H3K4me1.highQuaily_peak_280	2.5339	4.64033		chr10	6135328	6136345	20E_promoter_237	20E-H3K4me3.highQuaily_peak_626	21.2146	269.986
chr10	1330218	1330945	20E_enhancer_238	20E-H3K4me1.highQuaily_peak_281	2.70505	6.51324		chr10	6135389	6136345	20E_promoter_238	20E-H3K4me3.highQuaily_peak_626	21.2146	269.986
chr10	1335506	1335824	20E_enhancer_239	20E-H3K4me1.highQuaily_peak_282	2.32681	5.66377		chr10	6137496	6137689	20E_promoter_239	20E-H3K4me3.highQuaily_peak_627	35.7487	425.914
chr10	1337366	1340188	20E_enhancer_240	20E-H3K4me1.highQuaily_peak_283	2.45296	5.48595		chr10	6142074	6142645	20E_promoter_240	20E-H3K4me3.highQuaily_peak_629	24.0799	341.259
chr10	1355796	1357425	20E_enhancer_241	20E-H3K4me1.highQuaily_peak_284	2.65867	5.90819		chr10	6142987	6143380	20E_promoter_241	20E-H3K4me3.highQuaily_peak_630	13.1772	119.093
chr10	1364818	1369354	20E_enhancer_242	20E-H3K4me1.highQuaily_peak_285	2.4256	5.4666		chr10	6380516	6381649	20E_promoter_242	20E-H3K4me3.highQuaily_peak_633	21.3913	182.286
chr10	1421767	1423700	20E_enhancer_243	20E-H3K4me1.highQuaily_peak_286	2.29916	5.91554		chr10	6410392	6410511	20E_promoter_243	20E-H3K4me3.highQuaily_peak_635	21.779	342.584
chr10	1440041	1443422	20E_enhancer_244	20E-H3K4me1.highQuaily_peak_287	2.40234	6.28586		chr10	6410392	6410527	20E_promoter_244	20E-H3K4me3.highQuaily_peak_635	21.779	342.584
chr10	1448005	1448581	20E_enhancer_245	20E-H3K4me1.highQuaily_peak_288	2.65552	6.09309		chr10	6425189	6426491	20E_promoter_245	20E-H3K4me3.highQuaily_peak_636	30.3363	416.404
chr10	1452199	1455531	20E_enhancer_246	20E-H3K4me1.highQuaily_peak_289	2.42574	7.23567		chr10	6435675	6437291	20E_promoter_246	20E-H3K4me3.highQuaily_peak_637	10.2965	86.9358
chr10	1504735	1505064	20E_enhancer_247	20E-H3K4me1.highQuaily_peak_290	2.30397	4.92303		chr10	6438671	6440830	20E_promoter_247	20E-H3K4me3.highQuaily_peak_638	22.6978	330.354
chr10	1652740	1653036	20E_enhancer_248	20E-H3K4me1.highQuaily_peak_292	2.16744	4.83955		chr10	6595222	6596831	20E_promoter_248	20E-H3K4me3.highQuaily_peak_645	26.8214	253.968
chr10	1654232	1654768	20E_enhancer_249	20E-H3K4me1.highQuaily_peak_293	2.51212	4.75653		chr10	6599885	6600223	20E_promoter_249	20E-H3K4me3.highQuaily_peak_646	3.74948	16.7123
chr10	1672334	1672906	20E_enhancer_250	20E-H3K4me1.highQuaily_peak_294	2.577	6.14114		chr10	6727007	6728348	20E_promoter_250	20E-H3K4me3.highQuaily_peak_648	23.2342	358.596
chr10	1750477	1750725	20E_enhancer_251	20E-H3K4me1.highQuaily_peak_296	2.57453	5.99319		chr10	6762845	6764179	20E_promoter_251	20E-H3K4me3.highQuaily_peak_654	19.5147	332.279
chr10	1761337	1764222	20E_enhancer_252	20E-H3K4me1.highQuaily_peak_297	2.81245	7.39898		chr10	6832572	6832675	20E_promoter_252	20E-H3K4me3.highQuaily_peak_656	24.4196	311.38
chr10	1772112	1773472	20E_enhancer_253	20E-H3K4me1.highQuaily_peak_298	2.70908	7.13423		chr10	6833593	6834872	20E_promoter_253	20E-H3K4me3.highQuaily_peak_657	29.5954	394.269
chr10	1850340	1850588	20E_enhancer_254	20E-H3K4me1.highQuaily_peak_300	2.86023	6.27989		chr10	6842865	6843663	20E_promoter_254	20E-H3K4me3.highQuaily_peak_658	27.7495	372.393
chr10	1880809	1883726	20E_enhancer_255	20E-H3K4me1.highQuaily_peak_301	2.9266	8.1409		chr10	6844154	6844175	20E_promoter_255	20E-H3K4me3.highQuaily_peak_658	27.7495	372.393
chr10	1907558	1907960	20E_enhancer_256	20E-H3K4me1.highQuaily_peak_302	2.10496	4.49158		chr10	6844900	6845388	20E_promoter_256	20E-H3K4me3.highQuaily_peak_659	27.9474	313.997
chr10	1967472	1967894	20E_enhancer_257	20E-H3K4me1.highQuaily_peak_303	2.19307	4.58277		chr10	6845669	6846270	20E_promoter_257	20E-H3K4me3.highQuaily_peak_660	17.7119	157.584
chr10	1998908	1999943	20E_enhancer_258	20E-H3K4me1.highQuaily_peak_304	2.62627	4.35724		chr10	6874967	6876094	20E_promoter_258	20E-H3K4me3.highQuaily_peak_662	9.8424	94.0609
chr10	2102431	2103744	20E_enhancer_259	20E-H3K4me1.highQuaily_peak_305	2.59532	7.13348		chr10	6968776	6970147	20E_promoter_259	20E-H3K4me3.highQuaily_peak_667	33.6613	411.333
chr10	2117468	2117773	20E_enhancer_260	20E-H3K4me1.highQuaily_peak_306	2.27921	4.51183		chr10	6977017	6978587	20E_promoter_260	20E-H3K4me3.highQuaily_peak_669	26.2742	379.718
chr10	2126144	2127362	20E_enhancer_261	20E-H3K4me1.highQuaily_peak_307	3.05365	6.12538		chr10	7229350	7230515	20E_promoter_261	20E-H3K4me3.highQuaily_peak_670	28.6699	435.709
chr10	2179242	2185578	20E_enhancer_262	20E-H3K4me1.highQuaily_peak_308	2.50233	7.00848		chr10	7312458	7312890	20E_promoter_262	20E-H3K4me3.highQuaily_peak_676	4.32857	23.2823
chr10	2196334	2196652	20E_enhancer_263	20E-H3K4me1.highQuaily_peak_309	2.32241	5.60378		chr10	7822884	7823739	20E_promoter_263	20E-H3K4me3.highQuaily_peak_677	41.2917	412.573
chr10	2279311	2279620	20E_enhancer_264	20E-H3K4me1.highQuaily_peak_311	2.94144	7.86388		chr10	7826373	7827865	20E_promoter_264	20E-H3K4me3.highQuaily_peak_678	31.9516	452.48
chr10	2342560	2343706	20E_enhancer_265	20E-H3K4me1.highQuaily_peak_312	2.87136	4.9836		chr10	7869640	7870023	20E_promoter_265	20E-H3K4me3.highQuaily_peak_680	24.352	328.44
chr10	2349407	2350553	20E_enhancer_266	20E-H3K4me1.highQuaily_peak_314	2.60934	6.23897		chr10	7870710	7871808	20E_promoter_266	20E-H3K4me3.highQuaily_peak_681	28.153	327.342
chr10	2688774	2689387	20E_enhancer_267	20E-H3K4me1.highQuaily_peak_316	3.11151	8.90048		chr10	7878347	7879211	20E_promoter_267	20E-H3K4me3.highQuaily_peak_683	3.82754	13.4144
chr10	2713725	2714660	20E_enhancer_268	20E-H3K4me1.highQuaily_peak_317	3.45446	8.05957		chr10	8477960	8478118	20E_promoter_268	20E-H3K4me3.highQuaily_peak_685	16.1003	190.659
chr10	2737010	2738003	20E_enhancer_269	20E-H3K4me1.highQuaily_peak_318	2.43461	5.58628		chr10	8630687	8631940	20E_promoter_269	20E-H3K4me3.highQuaily_peak_689	22.0162	379.567
chr10	2794354	2795625	20E_enhancer_270	20E-H3K4me1.highQuaily_peak_319	3.36061	6.81188		chr10	8633914	8634529	20E_promoter_270	20E-H3K4me3.highQuaily_peak_690	22.3215	229.849
chr10	2842300	2843728	20E_enhancer_271	20E-H3K4me1.highQuaily_peak_320	3.04845	6.99046		chr10	8634736	8636188	20E_promoter_271	20E-H3K4me3.highQuaily_peak_691	30.5609	366.616
chr10	2846645	2848517	20E_enhancer_272	20E-H3K4me1.highQuaily_peak_321	2.52405	4.55858		chr10	8674153	8676166	20E_promoter_272	20E-H3K4me3.highQuaily_peak_693	21.4256	304.24
chr10	2850964	2853972	20E_enhancer_273	20E-H3K4me1.highQuaily_peak_322	2.96768	9.14946		chr10	8702690	8703858	20E_promoter_273	20E-H3K4me3.highQuaily_peak_697	23.6312	339.338
chr10	2856604	2862094	20E_enhancer_274	20E-H3K4me1.highQuaily_peak_323	3.64066	10.5264		chr10	8729023	8729360	20E_promoter_274	20E-H3K4me3.highQuaily_peak_702	8.11518	55.8542
chr10	2866334	2867178	20E_enhancer_275	20E-H3K4me1.highQuaily_peak_324	2.49488	5.2694		chr10	8733749	8735946	20E_promoter_275	20E-H3K4me3.highQuaily_peak_705	23.6413	402.59
chr10	2966809	2967381	20E_enhancer_276	20E-H3K4me1.highQuaily_peak_327	2.02737	4.41931		chr10	8738637	8739941	20E_promoter_276	20E-H3K4me3.highQuaily_peak_706	24.38	383.901
chr10	3031554	3032658	20E_enhancer_277	20E-H3K4me1.highQuaily_peak_329	2.41242	5.06732		chr10	8978622	8979850	20E_promoter_277	20E-H3K4me3.highQuaily_peak_710	32.0138	426.834
chr10	3199054	3200888	20E_enhancer_278	20E-H3K4me1.highQuaily_peak_330	2.62608	5.10495		chr10	8993400	8994681	20E_promoter_278	20E-H3K4me3.highQuaily_peak_712	31.2737	419.534
chr10	3539921	3540221	20E_enhancer_279	20E-H3K4me1.highQuaily_peak_331	2.97749	5.11335		chr10	9013512	9014228	20E_promoter_279	20E-H3K4me3.highQuaily_peak_716	15.3543	131.328
chr10	3602235	3603120	20E_enhancer_280	20E-H3K4me1.highQuaily_peak_332	3.17781	6.35348		chr10	9031785	9033324	20E_promoter_280	20E-H3K4me3.highQuaily_peak_718	27.7904	351.118
chr10	3648868	3649330	20E_enhancer_281	20E-H3K4me1.highQuaily_peak_333	2.78569	4.61665		chr10	9061069	9061216	20E_promoter_281	20E-H3K4me3.highQuaily_peak_721	19.4113	303.395
chr10	3767253	3767687	20E_enhancer_282	20E-H3K4me1.highQuaily_peak_335	1.53556	9.199		chr10	9064996	9066082	20E_promoter_282	20E-H3K4me3.highQuaily_peak_722	31.3366	320.001
chr10	3780073	3780532	20E_enhancer_283	20E-H3K4me1.highQuaily_peak_336	2.42053	4.37152		chr10	9120546	9121568	20E_promoter_283	20E-H3K4me3.highQuaily_peak_726	26.7972	371.876
chr10	3893977	3894341	20E_enhancer_284	20E-H3K4me1.highQuaily_peak_338	2.98933	5.13953		chr10	9129587	9129757	20E_promoter_284	20E-H3K4me3.highQuaily_peak_727	33.3501	422.99
chr10	3959920	3960911	20E_enhancer_285	20E-H3K4me1.highQuaily_peak_339	2.37126	6.57478		chr10	9285561	9286177	20E_promoter_285	20E-H3K4me3.highQuaily_peak_728	3.84321	18.5311
chr10	3966086	3967706	20E_enhancer_286	20E-H3K4me1.highQuaily_peak_340	2.51364	8.4041		chr10	9316491	9318450	20E_promoter_286	20E-H3K4me3.highQuaily_peak_729	21.6934	309.698
chr10	4011810	4012071	20E_enhancer_287	20E-H3K4me1.highQuaily_peak_341	2.9555	6.92935		chr10	9331895	9333227	20E_promoter_287	20E-H3K4me3.highQuaily_peak_731	22.5988	410.424
chr10	4048602	4049539	20E_enhancer_288	20E-H3K4me1.highQuaily_peak_342	2.46596	7.04333		chr10	9333031	9333508	20E_promoter_288	20E-H3K4me3.highQuaily_peak_731	22.5988	410.424
chr10	4079009	4080170	20E_enhancer_289	20E-H3K4me1.highQuaily_peak_343	3.37603	10.157		chr10	9397541	9398568	20E_promoter_289	20E-H3K4me3.highQuaily_peak_734	31.4887	370.133
chr10	4095684	4096349	20E_enhancer_290	20E-H3K4me1.highQuaily_peak_344	2.57404	6.77987		chr10	9415093	9416263	20E_promoter_290	20E-H3K4me3.highQuaily_peak_736	27.3399	386.302
chr10	4111471	4112292	20E_enhancer_291	20E-H3K4me1.highQuaily_peak_345	2.42794	5.27489		chr10	9468851	9469262	20E_promoter_291	20E-H3K4me3.highQuaily_peak_742	8.10904	55.2946
chr10	4114810	4116794	20E_enhancer_292	20E-H3K4me1.highQuaily_peak_346	2.49531	7.97961		chr10	9479062	9479403	20E_promoter_292	20E-H3K4me3.highQuaily_peak_744	19.4098	316.523
chr10	4167552	4167843	20E_enhancer_293	20E-H3K4me1.highQuaily_peak_347	1.96186	4.19536		chr10	9514821	9516296	20E_promoter_293	20E-H3K4me3.highQuaily_peak_746	27.5697	421.392
chr10	4169593	4171722	20E_enhancer_294	20E-H3K4me1.highQuaily_peak_348	2.50651	5.90995		chr10	9527915	9528223	20E_promoter_294	20E-H3K4me3.highQuaily_peak_751	4.3924	18.6963
chr10	4180986	4181922	20E_enhancer_295	20E-H3K4me1.highQuaily_peak_349	2.10502	4.64875		chr10	9528460	9528814	20E_promoter_295	20E-H3K4me3.highQuaily_peak_752	3.50776	11.1417
chr10	4188518	4188867	20E_enhancer_296	20E-H3K4me1.highQuaily_peak_350	2.2708	6.02073		chr10	9529040	9530215	20E_promoter_296	20E-H3K4me3.highQuaily_peak_753	21.6948	387.141
chr10	4209345	4210152	20E_enhancer_297	20E-H3K4me1.highQuaily_peak_351	2.45143	5.1024		chr10	9564559	9566684	20E_promoter_297	20E-H3K4me3.highQuaily_peak_755	23.8447	276.36
chr10	4221929	4222302	20E_enhancer_298	20E-H3K4me1.highQuaily_peak_354	2.24356	5.75074		chr10	9615926	9617158	20E_promoter_298	20E-H3K4me3.highQuaily_peak_767	50.2044	514.254
chr10	4268352	4268898	20E_enhancer_299	20E-H3K4me1.highQuaily_peak_355	2.1236	5.81201		chr10	9624233	9625345	20E_promoter_299	20E-H3K4me3.highQuaily_peak_768	27.0316	272.043
chr10	4278211	4278597	20E_enhancer_300	20E-H3K4me1.highQuaily_peak_356	3.11124	6.4708		chr10	9699531	9700449	20E_promoter_300	20E-H3K4me3.highQuaily_peak_774	5.94524	44.0172
chr10	4293606	4294014	20E_enhancer_301	20E-H3K4me1.highQuaily_peak_357	2.63101	5.44122		chr10	9700095	9700449	20E_promoter_301	20E-H3K4me3.highQuaily_peak_774	5.94524	44.0172
chr10	4316093	4317265	20E_enhancer_302	20E-H3K4me1.highQuaily_peak_358	2.79332	6.37512		chr10	9729177	9729316	20E_promoter_302	20E-H3K4me3.highQuaily_peak_779	10.341	35.0868
chr10	4318629	4319351	20E_enhancer_303	20E-H3K4me1.highQuaily_peak_359	2.49284	5.75141		chr10	9757654	9758804	20E_promoter_303	20E-H3K4me3.highQuaily_peak_780	23.5287	286.142
chr10	4362325	4364663	20E_enhancer_304	20E-H3K4me1.highQuaily_peak_360	3.15481	6.40668		chr10	9855371	9855978	20E_promoter_304	20E-H3K4me3.highQuaily_peak_785	29.7539	216.425
chr10	4787811	4788165	20E_enhancer_305	20E-H3K4me1.highQuaily_peak_361	2.4035	4.87418		chr10	9856240	9856526	20E_promoter_305	20E-H3K4me3.highQuaily_peak_786	8.90353	38.84
chr10	4798874	4799399	20E_enhancer_306	20E-H3K4me1.highQuaily_peak_362	2.12187	5.11612		chr10	9902789	9903961	20E_promoter_306	20E-H3K4me3.highQuaily_peak_790	16.3403	235.638
chr10	4813091	4813712	20E_enhancer_307	20E-H3K4me1.highQuaily_peak_363	2.44654	8.02483		chr10	9934821	9935102	20E_promoter_307	20E-H3K4me3.highQuaily_peak_795	25.5103	280.941
chr10	4966414	4967511	20E_enhancer_308	20E-H3K4me1.highQuaily_peak_365	2.17364	4.53099		chr10	10104445	10105624	20E_promoter_308	20E-H3K4me3.highQuaily_peak_800	21.6862	155.003
chr10	4973716	4974884	20E_enhancer_309	20E-H3K4me1.highQuaily_peak_366	2.16558	5.79041		chr10	10117282	10119048	20E_promoter_309	20E-H3K4me3.highQuaily_peak_801	14.7586	167.457
chr10	5000034	5001068	20E_enhancer_310	20E-H3K4me1.highQuaily_peak_367	1.99099	5.03296		chr10	10120933	10122301	20E_promoter_310	20E-H3K4me3.highQuaily_peak_802	27.3858	214.665
chr10	5014329	5014669	20E_enhancer_311	20E-H3K4me1.highQuaily_peak_368	2.30324	7.53331		chr10	10186646	10187287	20E_promoter_311	20E-H3K4me3.highQuaily_peak_806	36.899	354.792
chr10	5025731	5027363	20E_enhancer_312	20E-H3K4me1.highQuaily_peak_369	2.99058	6.54095		chr10	10215956	10216260	20E_promoter_312	20E-H3K4me3.highQuaily_peak_809	26.7523	312.116
chr10	5036530	5037326	20E_enhancer_313	20E-H3K4me1.highQuaily_peak_371	2.76239	12.6765		chr10	10220117	10220979	20E_promoter_313	20E-H3K4me3.highQuaily_peak_810	32.7943	334.867
chr10	5073800	5074597	20E_enhancer_314	20E-H3K4me1.highQuaily_peak_372	2.60068	5.10973		chr10	10272684	10273735	20E_promoter_314	20E-H3K4me3.highQuaily_peak_812	28.246	373.164
chr10	5083667	5084520	20E_enhancer_315	20E-H3K4me1.highQuaily_peak_373	2.46241	5.90799		chr10	10275933	10276209	20E_promoter_315	20E-H3K4me3.highQuaily_peak_813	23.9149	320.968
chr10	5104053	5104476	20E_enhancer_316	20E-H3K4me1.highQuaily_peak_374	1.79806	4.22317		chr10	10283088	10284184	20E_promoter_316	20E-H3K4me3.highQuaily_peak_814	18.6639	311.396
chr10	5118380	5118954	20E_enhancer_317	20E-H3K4me1.highQuaily_peak_376	2.37358	7.67971		chr10	10326455	10327708	20E_promoter_317	20E-H3K4me3.highQuaily_peak_817	20.7407	348.396
chr10	5152687	5153669	20E_enhancer_318	20E-H3K4me1.highQuaily_peak_378	2.58015	5.03425		chr10	11173554	11174601	20E_promoter_318	20E-H3K4me3.highQuaily_peak_832	30.5779	400.75
chr10	5252036	5254607	20E_enhancer_319	20E-H3K4me1.highQuaily_peak_380	2.49803	7.40429		chr10	11181434	11182258	20E_promoter_319	20E-H3K4me3.highQuaily_peak_833	23.605	314.298
chr10	5262795	5263296	20E_enhancer_320	20E-H3K4me1.highQuaily_peak_381	2.55835	4.51299		chr10	11309817	11309974	20E_promoter_320	20E-H3K4me3.highQuaily_peak_834	31.7544	398.416
chr10	5268680	5269854	20E_enhancer_321	20E-H3K4me1.highQuaily_peak_382	3.04642	5.78604		chr10	11310597	11311979	20E_promoter_321	20E-H3K4me3.highQuaily_peak_835	20.1151	291.719
chr10	5277262	5277570	20E_enhancer_322	20E-H3K4me1.highQuaily_peak_383	2.77375	5.15816		chr10	11345860	11347020	20E_promoter_322	20E-H3K4me3.highQuaily_peak_840	13.8194	143.766
chr10	5447585	5447990	20E_enhancer_323	20E-H3K4me1.highQuaily_peak_384	2.52937	5.28905		chr10	11451326	11452802	20E_promoter_323	20E-H3K4me3.highQuaily_peak_844	17.7951	220.941
chr10	5581612	5581934	20E_enhancer_324	20E-H3K4me1.highQuaily_peak_385	2.24192	4.74866		chr10	11511801	11513179	20E_promoter_324	20E-H3K4me3.highQuaily_peak_846	14.1828	187.015
chr10	5615208	5615472	20E_enhancer_325	20E-H3K4me1.highQuaily_peak_386	2.60594	5.18396		chr10	11739560	11740868	20E_promoter_325	20E-H3K4me3.highQuaily_peak_852	23.8708	372.608
chr10	5742012	5744501	20E_enhancer_326	20E-H3K4me1.highQuaily_peak_387	2.93917	7.71497		chr10	11749772	11751353	20E_promoter_326	20E-H3K4me3.highQuaily_peak_854	25.9684	405.682
chr10	5752327	5753452	20E_enhancer_327	20E-H3K4me1.highQuaily_peak_388	3.18105	8.2929		chr10	11922482	11923335	20E_promoter_327	20E-H3K4me3.highQuaily_peak_858	35.5189	398.912
chr10	5763534	5764132	20E_enhancer_328	20E-H3K4me1.highQuaily_peak_389	2.34803	5.38136		chr10	11925063	11926176	20E_promoter_328	20E-H3K4me3.highQuaily_peak_859	24.4444	314.435
chr10	5778786	5779437	20E_enhancer_329	20E-H3K4me1.highQuaily_peak_390	3.14923	6.55771		chr10	11957511	11958672	20E_promoter_329	20E-H3K4me3.highQuaily_peak_862	25.9116	398.327
chr10	5780668	5780950	20E_enhancer_330	20E-H3K4me1.highQuaily_peak_391	3.54755	11.1952		chr10	11998819	11999618	20E_promoter_330	20E-H3K4me3.highQuaily_peak_866	31.7548	344.442
chr10	5801327	5801788	20E_enhancer_331	20E-H3K4me1.highQuaily_peak_392	2.73021	5.70881		chr10	12074473	12075511	20E_promoter_331	20E-H3K4me3.highQuaily_peak_870	6.34387	111.7
chr10	5868199	5869011	20E_enhancer_332	20E-H3K4me1.highQuaily_peak_393	2.98049	5.12584		chr10	12089268	12090423	20E_promoter_332	20E-H3K4me3.highQuaily_peak_872	36.3471	350.377
chr10	5942988	5944695	20E_enhancer_333	20E-H3K4me1.highQuaily_peak_394	3.5136	7.33737		chr10	12453911	12454369	20E_promoter_333	20E-H3K4me3.highQuaily_peak_873	8.80057	67.034
chr10	5978776	5980331	20E_enhancer_334	20E-H3K4me1.highQuaily_peak_397	2.81351	8.17683		chr10	12787981	12789720	20E_promoter_334	20E-H3K4me3.highQuaily_peak_876	20.4902	350.893
chr10	5981591	5982113	20E_enhancer_335	20E-H3K4me1.highQuaily_peak_398	2.16792	4.91742		chr10	12796916	12797343	20E_promoter_335	20E-H3K4me3.highQuaily_peak_877	4.14754	25.1319
chr10	5985325	5992521	20E_enhancer_336	20E-H3K4me1.highQuaily_peak_399	2.68605	8.99066		chr10	12797736	12798805	20E_promoter_336	20E-H3K4me3.highQuaily_peak_878	16.9045	303.721
chr10	6003008	6005009	20E_enhancer_337	20E-H3K4me1.highQuaily_peak_400	2.16545	4.81266		chr10	13158748	13158872	20E_promoter_337	20E-H3K4me3.highQuaily_peak_895	17.2712	220.923
chr10	6057303	6057723	20E_enhancer_338	20E-H3K4me1.highQuaily_peak_401	3.02185	5.95833		chr10	13159570	13161048	20E_promoter_338	20E-H3K4me3.highQuaily_peak_896	27.3435	455.538
chr10	6073673	6074099	20E_enhancer_339	20E-H3K4me1.highQuaily_peak_402	2.46392	6.18282		chr10	13400255	13400277	20E_promoter_339	20E-H3K4me3.highQuaily_peak_897	26.0805	321.618
chr10	6105019	6105324	20E_enhancer_340	20E-H3K4me1.highQuaily_peak_404	2.3053	5.58383		chr10	13400426	13401595	20E_promoter_340	20E-H3K4me3.highQuaily_peak_897	26.0805	321.618
chr10	6107588	6108600	20E_enhancer_341	20E-H3K4me1.highQuaily_peak_405	2.80577	8.09788		chr10	13725783	13726325	20E_promoter_341	20E-H3K4me3.highQuaily_peak_898	32.8828	303.543
chr10	6112160	6113484	20E_enhancer_342	20E-H3K4me1.highQuaily_peak_406	2.64987	9.40883		chr10	13749669	13750526	20E_promoter_342	20E-H3K4me3.highQuaily_peak_902	19.3534	302.081
chr10	6119818	6120981	20E_enhancer_343	20E-H3K4me1.highQuaily_peak_407	2.28692	5.34172		chr10	13756254	13756636	20E_promoter_343	20E-H3K4me3.highQuaily_peak_904	6.51529	31.4586
chr10	6150102	6150568	20E_enhancer_344	20E-H3K4me1.highQuaily_peak_409	2.85253	8.09853		chr10	13870789	13871870	20E_promoter_344	20E-H3K4me3.highQuaily_peak_909	26.7202	196.228
chr10	6166349	6167657	20E_enhancer_345	20E-H3K4me1.highQuaily_peak_411	2.46331	5.57112		chr10	13882163	13882913	20E_promoter_345	20E-H3K4me3.highQuaily_peak_911	21.2893	271.348
chr10	6169221	6170541	20E_enhancer_346	20E-H3K4me1.highQuaily_peak_412	3.53408	10.3044		chr10	13896844	13897893	20E_promoter_346	20E-H3K4me3.highQuaily_peak_913	22.4688	260.494
chr10	6201797	6202192	20E_enhancer_347	20E-H3K4me1.highQuaily_peak_413	2.1416	5.19265		chr10	14863273	14864298	20E_promoter_347	20E-H3K4me3.highQuaily_peak_919	28.8792	354.854
chr10	6205280	6206120	20E_enhancer_348	20E-H3K4me1.highQuaily_peak_414	2.13026	5.33944		chr10	15268298	15269089	20E_promoter_348	20E-H3K4me3.highQuaily_peak_921	23.4678	312.514
chr10	6567865	6571135	20E_enhancer_349	20E-H3K4me1.highQuaily_peak_417	2.37892	8.57675		chr10	15299624	15300777	20E_promoter_349	20E-H3K4me3.highQuaily_peak_923	33.0275	445.447
chr10	6575908	6576753	20E_enhancer_350	20E-H3K4me1.highQuaily_peak_418	1.86817	4.65119		chr10	15333639	15334017	20E_promoter_350	20E-H3K4me3.highQuaily_peak_925	35.7457	271.404
chr10	6580857	6583322	20E_enhancer_351	20E-H3K4me1.highQuaily_peak_419	3.13835	8.58089		chr10	15342122	15342845	20E_promoter_351	20E-H3K4me3.highQuaily_peak_928	42.8257	497.923
chr10	6585666	6587724	20E_enhancer_352	20E-H3K4me1.highQuaily_peak_420	2.46441	7.42426		chr10	15371170	15372985	20E_promoter_352	20E-H3K4me3.highQuaily_peak_932	28.322	451.023
chr10	6588997	6592270	20E_enhancer_353	20E-H3K4me1.highQuaily_peak_421	2.91	6.7796		chr10	16004280	16005343	20E_promoter_353	20E-H3K4me3.highQuaily_peak_941	28.3792	338.796
chr10	6615905	6616993	20E_enhancer_354	20E-H3K4me1.highQuaily_peak_423	2.07256	4.38531		chr10	16146638	16147237	20E_promoter_354	20E-H3K4me3.highQuaily_peak_945	22.4323	146.393
chr10	6630546	6634017	20E_enhancer_355	20E-H3K4me1.highQuaily_peak_424	3.51867	16.3368		chr10	16174507	16175235	20E_promoter_355	20E-H3K4me3.highQuaily_peak_947	56.4573	393.03
chr10	6640259	6640567	20E_enhancer_356	20E-H3K4me1.highQuaily_peak_425	2.93619	8.97352		chr10	16175659	16176561	20E_promoter_356	20E-H3K4me3.highQuaily_peak_948	29.7491	240.537
chr10	6645406	6645802	20E_enhancer_357	20E-H3K4me1.highQuaily_peak_426	2.50869	5.78448		chr10	16185284	16186524	20E_promoter_357	20E-H3K4me3.highQuaily_peak_949	29.5642	382.544
chr10	6649048	6649808	20E_enhancer_358	20E-H3K4me1.highQuaily_peak_427	2.6966	6.26673		chr10	16298824	16298968	20E_promoter_358	20E-H3K4me3.highQuaily_peak_956	41.2816	336.532
chr10	6693827	6694349	20E_enhancer_359	20E-H3K4me1.highQuaily_peak_428	1.95098	4.8416		chr10	16301818	16301970	20E_promoter_359	20E-H3K4me3.highQuaily_peak_957	4.18039	8.09809
chr10	6697573	6697897	20E_enhancer_360	20E-H3K4me1.highQuaily_peak_429	3.33668	10.3528		chr10	16302965	16303878	20E_promoter_360	20E-H3K4me3.highQuaily_peak_958	41.7175	254.792
chr10	6732756	6734778	20E_enhancer_361	20E-H3K4me1.highQuaily_peak_431	2.52342	7.94738		chr10	16341696	16343789	20E_promoter_361	20E-H3K4me3.highQuaily_peak_960	35.2062	271.926
chr10	6738684	6741798	20E_enhancer_362	20E-H3K4me1.highQuaily_peak_432	2.16272	6.30679		chr10	16352007	16352942	20E_promoter_362	20E-H3K4me3.highQuaily_peak_963	27.2825	140.552
chr10	6744449	6745239	20E_enhancer_363	20E-H3K4me1.highQuaily_peak_433	2.94396	9.49514		chr10	16384098	16384724	20E_promoter_363	20E-H3K4me3.highQuaily_peak_965	38.2836	221.705
chr10	6749398	6751689	20E_enhancer_364	20E-H3K4me1.highQuaily_peak_434	2.55656	9.24985		chr10	16426820	16427576	20E_promoter_364	20E-H3K4me3.highQuaily_peak_967	21.782	103.082
chr10	6753298	6754863	20E_enhancer_365	20E-H3K4me1.highQuaily_peak_435	2.40165	7.61034		chr10	16427789	16428930	20E_promoter_365	20E-H3K4me3.highQuaily_peak_968	52.7444	370.183
chr10	6760573	6761900	20E_enhancer_366	20E-H3K4me1.highQuaily_peak_436	2.04933	5.13743		chr10	16429091	16429108	20E_promoter_366	20E-H3K4me3.highQuaily_peak_969	3.98071	7.94884
chr10	6794352	6795308	20E_enhancer_367	20E-H3K4me1.highQuaily_peak_437	2.88484	5.04456		chr10	17070176	17070545	20E_promoter_367	20E-H3K4me3.highQuaily_peak_977	19.7046	148.711
chr10	6797031	6797530	20E_enhancer_368	20E-H3K4me1.highQuaily_peak_438	2.58991	7.89978		chr10	17205996	17206381	20E_promoter_368	20E-H3K4me3.highQuaily_peak_984	17.3816	75.0516
chr10	6813952	6817019	20E_enhancer_369	20E-H3K4me1.highQuaily_peak_439	3.16184	6.88926		chr10	17206619	17206949	20E_promoter_369	20E-H3K4me3.highQuaily_peak_985	25.9624	131.342
chr10	6821925	6822701	20E_enhancer_370	20E-H3K4me1.highQuaily_peak_440	2.39528	6.39062		chr10	17211836	17212668	20E_promoter_370	20E-H3K4me3.highQuaily_peak_986	20.4619	94.4715
chr10	6829924	6830464	20E_enhancer_371	20E-H3K4me1.highQuaily_peak_441	2.18903	5.08254		chr10	17356872	17357744	20E_promoter_371	20E-H3K4me3.highQuaily_peak_989	24.9448	283.03
chr10	6879508	6882893	20E_enhancer_372	20E-H3K4me1.highQuaily_peak_443	2.36021	5.66751		chr10	17384290	17384704	20E_promoter_372	20E-H3K4me3.highQuaily_peak_991	29.0566	326.589
chr10	6887936	6888333	20E_enhancer_373	20E-H3K4me1.highQuaily_peak_444	2.32554	4.80431		chr10	17385311	17386246	20E_promoter_373	20E-H3K4me3.highQuaily_peak_992	44.0857	367.214
chr10	6909285	6912483	20E_enhancer_374	20E-H3K4me1.highQuaily_peak_445	2.09859	5.35548		chr10	17397912	17398165	20E_promoter_374	20E-H3K4me3.highQuaily_peak_993	33.2231	183.472
chr10	6923485	6927165	20E_enhancer_375	20E-H3K4me1.highQuaily_peak_446	2.31854	6.7057		chr10	17412109	17413016	20E_promoter_375	20E-H3K4me3.highQuaily_peak_995	37.6729	331.322
chr10	6934706	6936139	20E_enhancer_376	20E-H3K4me1.highQuaily_peak_447	2.47204	7.28572		chr10	17427466	17428607	20E_promoter_376	20E-H3K4me3.highQuaily_peak_998	34.6399	325.768
chr10	6942532	6944634	20E_enhancer_377	20E-H3K4me1.highQuaily_peak_448	2.58494	9.76759		chr10	17452249	17453337	20E_promoter_377	20E-H3K4me3.highQuaily_peak_1001	41.1337	454.708
chr10	6946337	6948321	20E_enhancer_378	20E-H3K4me1.highQuaily_peak_449	2.1458	5.63494		chr10	17462606	17463528	20E_promoter_378	20E-H3K4me3.highQuaily_peak_1002	24.3104	258.467
chr10	6949765	6950323	20E_enhancer_379	20E-H3K4me1.highQuaily_peak_450	2.05912	5.13559		chr10	17478284	17479213	20E_promoter_379	20E-H3K4me3.highQuaily_peak_1004	31.6865	315.027
chr10	6957340	6958780	20E_enhancer_380	20E-H3K4me1.highQuaily_peak_451	2.50888	8.31413		chr10	17554750	17555728	20E_promoter_380	20E-H3K4me3.highQuaily_peak_1012	31.7358	342.198
chr10	7301500	7302599	20E_enhancer_381	20E-H3K4me1.highQuaily_peak_454	3.5831	7.39844		chr10	17586446	17587565	20E_promoter_381	20E-H3K4me3.highQuaily_peak_1014	26.5299	287.875
chr10	7305682	7306676	20E_enhancer_382	20E-H3K4me1.highQuaily_peak_455	2.56915	5.51994		chr10	17625848	17627081	20E_promoter_382	20E-H3K4me3.highQuaily_peak_1016	42.007	423.695
chr10	7885954	7887345	20E_enhancer_383	20E-H3K4me1.highQuaily_peak_458	2.5888	5.78115		chr10	17647903	17649176	20E_promoter_383	20E-H3K4me3.highQuaily_peak_1020	33.4261	369.429
chr10	8457959	8459288	20E_enhancer_384	20E-H3K4me1.highQuaily_peak_459	3.11103	9.3862		chr10	17675039	17676333	20E_promoter_384	20E-H3K4me3.highQuaily_peak_1021	25.5973	162.842
chr10	8462304	8462738	20E_enhancer_385	20E-H3K4me1.highQuaily_peak_460	3.41305	10.879		chr10	17698273	17699089	20E_promoter_385	20E-H3K4me3.highQuaily_peak_1022	30.8058	353.971
chr10	8468590	8470258	20E_enhancer_386	20E-H3K4me1.highQuaily_peak_461	3.67233	12.8617		chr10	17700832	17701963	20E_promoter_386	20E-H3K4me3.highQuaily_peak_1023	33.4024	338.517
chr10	8483194	8487698	20E_enhancer_387	20E-H3K4me1.highQuaily_peak_463	2.59569	9.19251		chr10	17723910	17724189	20E_promoter_387	20E-H3K4me3.highQuaily_peak_1024	21.8382	172.119
chr10	8489465	8491244	20E_enhancer_388	20E-H3K4me1.highQuaily_peak_464	2.08611	4.95485		chr10	17752550	17752827	20E_promoter_388	20E-H3K4me3.highQuaily_peak_1025	5.72053	13.7943
chr10	8493416	8494485	20E_enhancer_389	20E-H3K4me1.highQuaily_peak_465	2.95567	12.3097		chr10	17762826	17763481	20E_promoter_389	20E-H3K4me3.highQuaily_peak_1028	33.5222	368.761
chr10	8496156	8496586	20E_enhancer_390	20E-H3K4me1.highQuaily_peak_466	2.13685	4.9387		chr10	17791053	17791454	20E_promoter_390	20E-H3K4me3.highQuaily_peak_1029	31.5562	260.718
chr10	8502615	8503585	20E_enhancer_391	20E-H3K4me1.highQuaily_peak_467	3.03231	9.71994		chr10	17791388	17792809	20E_promoter_391	20E-H3K4me3.highQuaily_peak_1029	31.5562	260.718
chr10	8511366	8511811	20E_enhancer_392	20E-H3K4me1.highQuaily_peak_468	2.5856	6.73267		chr10	17816051	17817094	20E_promoter_392	20E-H3K4me3.highQuaily_peak_1032	17.442	214.547
chr10	8514185	8514938	20E_enhancer_393	20E-H3K4me1.highQuaily_peak_469	2.64077	6.13391		chr10	17833739	17834268	20E_promoter_393	20E-H3K4me3.highQuaily_peak_1033	9.19101	39.1518
chr10	8517802	8530437	20E_enhancer_394	20E-H3K4me1.highQuaily_peak_470	3.1061	10.9126		chr10	17834232	17834268	20E_promoter_394	20E-H3K4me3.highQuaily_peak_1033	9.19101	39.1518
chr10	8549714	8550262	20E_enhancer_395	20E-H3K4me1.highQuaily_peak_471	2.9483	10.3729		chr10	17835614	17835899	20E_promoter_395	20E-H3K4me3.highQuaily_peak_1034	43.0113	475.81
chr10	8553995	8554279	20E_enhancer_396	20E-H3K4me1.highQuaily_peak_472	2.91559	7.0133		chr10	17835614	17836532	20E_promoter_396	20E-H3K4me3.highQuaily_peak_1034	43.0113	475.81
chr10	8555547	8561476	20E_enhancer_397	20E-H3K4me1.highQuaily_peak_473	2.54205	7.5206		chr10	18416340	18417490	20E_promoter_397	20E-H3K4me3.highQuaily_peak_1036	44.2241	268.258
chr10	8563521	8568157	20E_enhancer_398	20E-H3K4me1.highQuaily_peak_474	3.09529	10.2378		chr10	18416830	18417490	20E_promoter_398	20E-H3K4me3.highQuaily_peak_1036	44.2241	268.258
chr10	8594967	8597235	20E_enhancer_399	20E-H3K4me1.highQuaily_peak_475	3.47809	13.9329		chr10	18513056	18514030	20E_promoter_399	20E-H3K4me3.highQuaily_peak_1041	52.8049	338.234
chr10	8598950	8601030	20E_enhancer_400	20E-H3K4me1.highQuaily_peak_476	2.35493	5.03522		chr10	18541189	18542662	20E_promoter_400	20E-H3K4me3.highQuaily_peak_1044	29.1308	210.25
chr10	8607325	8610151	20E_enhancer_401	20E-H3K4me1.highQuaily_peak_478	3.12086	7.79027		chr10	18563452	18564166	20E_promoter_401	20E-H3K4me3.highQuaily_peak_1045	35.2033	198.264
chr10	8613262	8613561	20E_enhancer_402	20E-H3K4me1.highQuaily_peak_479	4.65356	13.1938		chr10	18583587	18583648	20E_promoter_402	20E-H3K4me3.highQuaily_peak_1046	35.362	273.548
chr10	8618419	8618671	20E_enhancer_403	20E-H3K4me1.highQuaily_peak_480	4.02979	10.0489		chr10	18584623	18585617	20E_promoter_403	20E-H3K4me3.highQuaily_peak_1047	42.8688	313.97
chr10	8638255	8638708	20E_enhancer_404	20E-H3K4me1.highQuaily_peak_483	2.46365	6.32856		chr10	18678450	18679129	20E_promoter_404	20E-H3K4me3.highQuaily_peak_1048	44.4441	270.014
chr10	8673080	8674047	20E_enhancer_405	20E-H3K4me1.highQuaily_peak_484	2.24165	4.61834		chr10	18679492	18680442	20E_promoter_405	20E-H3K4me3.highQuaily_peak_1049	27.6638	217.677
chr10	8676491	8677013	20E_enhancer_406	20E-H3K4me1.highQuaily_peak_485	3.13081	9.45238		chr10	18701466	18702504	20E_promoter_406	20E-H3K4me3.highQuaily_peak_1050	33.8744	200.415
chr10	8683707	8684506	20E_enhancer_407	20E-H3K4me1.highQuaily_peak_486	2.29939	6.73422		chr10	18706297	18706928	20E_promoter_407	20E-H3K4me3.highQuaily_peak_1051	37.6235	216.639
chr10	8701010	8701268	20E_enhancer_408	20E-H3K4me1.highQuaily_peak_487	2.33181	6.22183		chr10	18716023	18716164	20E_promoter_408	20E-H3K4me3.highQuaily_peak_1052	37.5697	230.185
chr10	8751742	8754192	20E_enhancer_409	20E-H3K4me1.highQuaily_peak_490	2.86939	8.19579		chr10	18717106	18718117	20E_promoter_409	20E-H3K4me3.highQuaily_peak_1053	29.5741	168.878
chr10	8895591	8895999	20E_enhancer_410	20E-H3K4me1.highQuaily_peak_492	2.17898	4.71191		chr10	18748347	18749962	20E_promoter_410	20E-H3K4me3.highQuaily_peak_1056	17.8451	140.553
chr10	8914184	8914492	20E_enhancer_411	20E-H3K4me1.highQuaily_peak_493	2.94007	8.65211		chr11	76022	76498	20E_promoter_411	20E-H3K4me3.highQuaily_peak_1062	22.9935	118.126
chr10	8999495	9000216	20E_enhancer_412	20E-H3K4me1.highQuaily_peak_494	2.53027	5.07308		chr11	128097	128654	20E_promoter_412	20E-H3K4me3.highQuaily_peak_1068	45.0303	320.17
chr10	9006963	9007997	20E_enhancer_413	20E-H3K4me1.highQuaily_peak_495	3.34974	6.68191		chr11	136021	137090	20E_promoter_413	20E-H3K4me3.highQuaily_peak_1069	26.481	348.877
chr10	9116795	9117423	20E_enhancer_414	20E-H3K4me1.highQuaily_peak_497	2.1735	4.72123		chr11	144136	144490	20E_promoter_414	20E-H3K4me3.highQuaily_peak_1070	18.4889	123.514
chr10	9290017	9291973	20E_enhancer_415	20E-H3K4me1.highQuaily_peak_499	2.21475	6.45681		chr11	148379	148920	20E_promoter_415	20E-H3K4me3.highQuaily_peak_1072	40.0367	395.891
chr10	9299238	9299783	20E_enhancer_416	20E-H3K4me1.highQuaily_peak_500	2.26328	4.53189		chr11	215657	216540	20E_promoter_416	20E-H3K4me3.highQuaily_peak_1076	29.0306	309.796
chr10	9323163	9323679	20E_enhancer_417	20E-H3K4me1.highQuaily_peak_501	2.03776	5.20449		chr11	235911	237122	20E_promoter_417	20E-H3K4me3.highQuaily_peak_1078	23.9048	284.368
chr10	9327447	9327852	20E_enhancer_418	20E-H3K4me1.highQuaily_peak_502	1.94839	4.79155		chr11	245414	245494	20E_promoter_418	20E-H3K4me3.highQuaily_peak_1079	16.4724	125.089
chr10	9435973	9437779	20E_enhancer_419	20E-H3K4me1.highQuaily_peak_503	2.06824	5.57228		chr11	330153	330619	20E_promoter_419	20E-H3K4me3.highQuaily_peak_1081	17.6163	137.947
chr10	9439306	9441268	20E_enhancer_420	20E-H3K4me1.highQuaily_peak_504	2.06391	5.46097		chr11	529413	529882	20E_promoter_420	20E-H3K4me3.highQuaily_peak_1084	53.685	345.574
chr10	9476677	9477016	20E_enhancer_421	20E-H3K4me1.highQuaily_peak_506	2.07079	4.99608		chr11	530078	530550	20E_promoter_421	20E-H3K4me3.highQuaily_peak_1085	13.4213	51.6927
chr10	9502086	9502606	20E_enhancer_422	20E-H3K4me1.highQuaily_peak_507	2.47746	7.2123		chr11	531118	531470	20E_promoter_422	20E-H3K4me3.highQuaily_peak_1086	6.77737	28.8039
chr10	9516492	9516949	20E_enhancer_423	20E-H3K4me1.highQuaily_peak_508	2.14102	4.4814		chr11	533652	534156	20E_promoter_423	20E-H3K4me3.highQuaily_peak_1087	31.5256	339.1
chr10	9519969	9521667	20E_enhancer_424	20E-H3K4me1.highQuaily_peak_509	2.53018	8.50063		chr11	534977	535374	20E_promoter_424	20E-H3K4me3.highQuaily_peak_1087	31.5256	339.1
chr10	9562827	9564552	20E_enhancer_425	20E-H3K4me1.highQuaily_peak_510	2.10599	5.00183		chr11	535959	536726	20E_promoter_425	20E-H3K4me3.highQuaily_peak_1088	43.2231	317.41
chr10	9599374	9601151	20E_enhancer_426	20E-H3K4me1.highQuaily_peak_511	3.07218	8.3473		chr11	579788	580112	20E_promoter_426	20E-H3K4me3.highQuaily_peak_1092	9.56577	37.3245
chr10	9602996	9603986	20E_enhancer_427	20E-H3K4me1.highQuaily_peak_512	2.23755	4.66527		chr11	582523	583426	20E_promoter_427	20E-H3K4me3.highQuaily_peak_1093	42.5538	469.071
chr10	9612804	9613915	20E_enhancer_428	20E-H3K4me1.highQuaily_peak_513	2.50585	6.09875		chr11	614146	614807	20E_promoter_428	20E-H3K4me3.highQuaily_peak_1094	50.6047	320.01
chr10	9625866	9626728	20E_enhancer_429	20E-H3K4me1.highQuaily_peak_515	3.02976	11.441		chr11	615138	615965	20E_promoter_429	20E-H3K4me3.highQuaily_peak_1095	34.1888	232.112
chr10	9633463	9635852	20E_enhancer_430	20E-H3K4me1.highQuaily_peak_516	2.96103	9.58451		chr11	659199	660560	20E_promoter_430	20E-H3K4me3.highQuaily_peak_1098	40.2681	383.829
chr10	9647699	9648637	20E_enhancer_431	20E-H3K4me1.highQuaily_peak_517	2.51399	4.53184		chr11	680614	681104	20E_promoter_431	20E-H3K4me3.highQuaily_peak_1100	3.54615	9.60403
chr10	9677266	9678567	20E_enhancer_432	20E-H3K4me1.highQuaily_peak_518	2.85392	11.4463		chr11	714834	715662	20E_promoter_432	20E-H3K4me3.highQuaily_peak_1104	32.6426	190.677
chr10	9724938	9725789	20E_enhancer_433	20E-H3K4me1.highQuaily_peak_519	3.22645	6.14785		chr11	737344	738605	20E_promoter_433	20E-H3K4me3.highQuaily_peak_1106	44.1223	349.123
chr10	9760472	9760938	20E_enhancer_434	20E-H3K4me1.highQuaily_peak_520	2.22258	5.08402		chr11	780103	781017	20E_promoter_434	20E-H3K4me3.highQuaily_peak_1107	38.4051	374.41
chr10	9834787	9835635	20E_enhancer_435	20E-H3K4me1.highQuaily_peak_521	2.97214	5.98112		chr11	780103	781038	20E_promoter_435	20E-H3K4me3.highQuaily_peak_1107	38.4051	374.41
chr10	9924603	9924912	20E_enhancer_436	20E-H3K4me1.highQuaily_peak_524	2.6639	6.41545		chr11	797166	797755	20E_promoter_436	20E-H3K4me3.highQuaily_peak_1108	23.0554	152.121
chr10	9926261	9928208	20E_enhancer_437	20E-H3K4me1.highQuaily_peak_525	2.9965	9.28662		chr11	840013	841187	20E_promoter_437	20E-H3K4me3.highQuaily_peak_1109	26.044	280.55
chr10	9931936	9934108	20E_enhancer_438	20E-H3K4me1.highQuaily_peak_526	2.62882	6.46024		chr11	866794	867653	20E_promoter_438	20E-H3K4me3.highQuaily_peak_1110	21.5847	118.07
chr10	9977770	9978227	20E_enhancer_439	20E-H3K4me1.highQuaily_peak_528	2.40104	6.2521		chr11	866794	867890	20E_promoter_439	20E-H3K4me3.highQuaily_peak_1110	21.5847	118.07
chr10	9991394	9992412	20E_enhancer_440	20E-H3K4me1.highQuaily_peak_529	2.05555	4.70229		chr11	891696	892994	20E_promoter_440	20E-H3K4me3.highQuaily_peak_1112	25.3006	192.363
chr10	9993490	9993864	20E_enhancer_441	20E-H3K4me1.highQuaily_peak_530	1.99586	4.17664		chr11	999027	1000007	20E_promoter_441	20E-H3K4me3.highQuaily_peak_1115	43.4318	406.176
chr10	10010831	10013120	20E_enhancer_442	20E-H3K4me1.highQuaily_peak_531	2.52734	5.62478		chr11	1001675	1002777	20E_promoter_442	20E-H3K4me3.highQuaily_peak_1116	14.3859	86.8209
chr10	10192329	10194034	20E_enhancer_443	20E-H3K4me1.highQuaily_peak_532	2.92621	6.11453		chr11	1002148	1003360	20E_promoter_443	20E-H3K4me3.highQuaily_peak_1116	14.3859	86.8209
chr10	10221283	10222271	20E_enhancer_444	20E-H3K4me1.highQuaily_peak_534	2.28728	4.25007		chr11	1003174	1003360	20E_promoter_444	20E-H3K4me3.highQuaily_peak_1116	14.3859	86.8209
chr10	10246718	10249027	20E_enhancer_445	20E-H3K4me1.highQuaily_peak_535	2.7929	7.29336		chr11	1005032	1005474	20E_promoter_445	20E-H3K4me3.highQuaily_peak_1117	31.7431	340.073
chr10	10327962	10328592	20E_enhancer_446	20E-H3K4me1.highQuaily_peak_537	2.02935	5.42074		chr11	1049532	1050372	20E_promoter_446	20E-H3K4me3.highQuaily_peak_1125	32.6081	276.351
chr10	10330939	10331664	20E_enhancer_447	20E-H3K4me1.highQuaily_peak_538	2.13016	5.37189		chr11	1069021	1070215	20E_promoter_447	20E-H3K4me3.highQuaily_peak_1126	32.8475	272.84
chr10	10334532	10337144	20E_enhancer_448	20E-H3K4me1.highQuaily_peak_539	2.45158	6.46038		chr11	1170137	1170633	20E_promoter_448	20E-H3K4me3.highQuaily_peak_1131	29.0711	347.511
chr10	10342530	10343595	20E_enhancer_449	20E-H3K4me1.highQuaily_peak_540	2.65316	6.55872		chr11	1171158	1171674	20E_promoter_449	20E-H3K4me3.highQuaily_peak_1132	29.3108	378.021
chr10	10377196	10377924	20E_enhancer_450	20E-H3K4me1.highQuaily_peak_541	2.72118	4.51786		chr11	1187702	1188299	20E_promoter_450	20E-H3K4me3.highQuaily_peak_1135	27.7059	349.636
chr10	10905995	10906542	20E_enhancer_451	20E-H3K4me1.highQuaily_peak_542	2.26318	5.40054		chr11	1188451	1188869	20E_promoter_451	20E-H3K4me3.highQuaily_peak_1136	14.66	89.2776
chr10	10918253	10919227	20E_enhancer_452	20E-H3K4me1.highQuaily_peak_543	2.56866	6.42329		chr11	1197007	1197485	20E_promoter_452	20E-H3K4me3.highQuaily_peak_1137	8.33263	68.2588
chr10	11103936	11104221	20E_enhancer_453	20E-H3K4me1.highQuaily_peak_544	2.24267	9.54013		chr11	1391066	1391750	20E_promoter_453	20E-H3K4me3.highQuaily_peak_1139	31.975	468.863
chr10	11139489	11141098	20E_enhancer_454	20E-H3K4me1.highQuaily_peak_545	2.34638	5.18382		chr11	1391711	1392077	20E_promoter_454	20E-H3K4me3.highQuaily_peak_1139	31.975	468.863
chr10	11157484	11158473	20E_enhancer_455	20E-H3K4me1.highQuaily_peak_546	2.55502	5.88593		chr11	1392691	1393701	20E_promoter_455	20E-H3K4me3.highQuaily_peak_1140	26.7924	385.976
chr10	11171150	11171689	20E_enhancer_456	20E-H3K4me1.highQuaily_peak_547	2.73253	8.38024		chr11	1404330	1404723	20E_promoter_456	20E-H3K4me3.highQuaily_peak_1141	13.3454	76.6316
chr10	11330517	11331802	20E_enhancer_457	20E-H3K4me1.highQuaily_peak_550	2.54933	6.25916		chr11	1487643	1487861	20E_promoter_457	20E-H3K4me3.highQuaily_peak_1143	5.94055	14.6783
chr10	11339980	11340256	20E_enhancer_458	20E-H3K4me1.highQuaily_peak_551	2.9671	6.82535		chr11	1497990	1499259	20E_promoter_458	20E-H3K4me3.highQuaily_peak_1145	27.368	343.72
chr10	11347095	11347653	20E_enhancer_459	20E-H3K4me1.highQuaily_peak_553	2.38882	5.82061		chr11	1634248	1635350	20E_promoter_459	20E-H3K4me3.highQuaily_peak_1150	33.4404	424.556
chr10	11354039	11354815	20E_enhancer_460	20E-H3K4me1.highQuaily_peak_554	2.70857	7.84691		chr11	1794653	1795852	20E_promoter_460	20E-H3K4me3.highQuaily_peak_1156	27.5697	421.392
chr10	11374076	11374380	20E_enhancer_461	20E-H3K4me1.highQuaily_peak_555	1.98797	4.82695		chr11	1806756	1807505	20E_promoter_461	20E-H3K4me3.highQuaily_peak_1159	20.4554	242.024
chr10	11447558	11448180	20E_enhancer_462	20E-H3K4me1.highQuaily_peak_556	1.4768	4.2248		chr11	1820309	1821706	20E_promoter_462	20E-H3K4me3.highQuaily_peak_1161	34.9767	516.344
chr10	11460136	11460785	20E_enhancer_463	20E-H3K4me1.highQuaily_peak_558	2.15258	4.96956		chr11	1897680	1898252	20E_promoter_463	20E-H3K4me3.highQuaily_peak_1164	18.2453	193.131
chr10	11470573	11475183	20E_enhancer_464	20E-H3K4me1.highQuaily_peak_559	2.66419	8.78911		chr11	1932027	1932769	20E_promoter_464	20E-H3K4me3.highQuaily_peak_1166	31.5722	313.474
chr10	11476208	11478429	20E_enhancer_465	20E-H3K4me1.highQuaily_peak_560	2.11047	4.70695		chr11	1988936	1989711	20E_promoter_465	20E-H3K4me3.highQuaily_peak_1171	24.7734	373.94
chr10	11493273	11493898	20E_enhancer_466	20E-H3K4me1.highQuaily_peak_561	2.39039	7.48043		chr11	2004011	2004028	20E_promoter_466	20E-H3K4me3.highQuaily_peak_1172	28.538	452.47
chr10	11522746	11524197	20E_enhancer_467	20E-H3K4me1.highQuaily_peak_562	2.18894	6.52398		chr11	2004011	2005451	20E_promoter_467	20E-H3K4me3.highQuaily_peak_1172	28.538	452.47
chr10	11526729	11527470	20E_enhancer_468	20E-H3K4me1.highQuaily_peak_563	2.53781	9.49514		chr11	2005345	2005922	20E_promoter_468	20E-H3K4me3.highQuaily_peak_1172	28.538	452.47
chr10	11558551	11559014	20E_enhancer_469	20E-H3K4me1.highQuaily_peak_564	2.86097	10.2993		chr11	2017834	2018328	20E_promoter_469	20E-H3K4me3.highQuaily_peak_1173	30.1552	387.849
chr10	11565921	11567314	20E_enhancer_470	20E-H3K4me1.highQuaily_peak_565	2.55439	6.37241		chr11	2031764	2032130	20E_promoter_470	20E-H3K4me3.highQuaily_peak_1175	37.8435	218.325
chr10	11568891	11571480	20E_enhancer_471	20E-H3K4me1.highQuaily_peak_566	3.11341	8.88763		chr11	2094342	2094917	20E_promoter_471	20E-H3K4me3.highQuaily_peak_1178	11.034	74.021
chr10	11575745	11576480	20E_enhancer_472	20E-H3K4me1.highQuaily_peak_567	2.43228	5.08031		chr11	2095117	2095528	20E_promoter_472	20E-H3K4me3.highQuaily_peak_1179	31.0229	167.31
chr10	11589153	11589893	20E_enhancer_473	20E-H3K4me1.highQuaily_peak_569	2.49081	8.00856		chr11	2179967	2180666	20E_promoter_473	20E-H3K4me3.highQuaily_peak_1182	27.454	258.634
chr10	11591766	11592631	20E_enhancer_474	20E-H3K4me1.highQuaily_peak_570	3.31733	15.6097		chr11	2260407	2260973	20E_promoter_474	20E-H3K4me3.highQuaily_peak_1184	38.3909	236.907
chr10	11595968	11596618	20E_enhancer_475	20E-H3K4me1.highQuaily_peak_571	3.71443	18.4339		chr11	2288128	2289088	20E_promoter_475	20E-H3K4me3.highQuaily_peak_1188	20.1307	333.702
chr10	11599118	11599433	20E_enhancer_476	20E-H3K4me1.highQuaily_peak_572	3.82797	12.5051		chr11	2290576	2292635	20E_promoter_476	20E-H3K4me3.highQuaily_peak_1190	31.0002	411.596
chr10	11636151	11637914	20E_enhancer_477	20E-H3K4me1.highQuaily_peak_574	2.67722	8.2556		chr11	2306285	2307354	20E_promoter_477	20E-H3K4me3.highQuaily_peak_1193	20.1254	264.18
chr10	11697900	11699930	20E_enhancer_478	20E-H3K4me1.highQuaily_peak_575	2.3614	7.93192		chr11	2323792	2324267	20E_promoter_478	20E-H3K4me3.highQuaily_peak_1194	25.6965	354.23
chr10	11715710	11716393	20E_enhancer_479	20E-H3K4me1.highQuaily_peak_576	2.66046	6.25045		chr11	2323877	2326067	20E_promoter_479	20E-H3K4me3.highQuaily_peak_1194	25.6965	354.23
chr10	11756109	11758455	20E_enhancer_480	20E-H3K4me1.highQuaily_peak_579	2.17293	5.49735		chr11	2341249	2342753	20E_promoter_480	20E-H3K4me3.highQuaily_peak_1195	36.687	258.459
chr10	11800896	11802558	20E_enhancer_481	20E-H3K4me1.highQuaily_peak_580	2.89538	7.25244		chr11	2342923	2343147	20E_promoter_481	20E-H3K4me3.highQuaily_peak_1196	6.82063	18.3656
chr10	11841017	11841358	20E_enhancer_482	20E-H3K4me1.highQuaily_peak_581	3.60409	10.7571		chr11	2405269	2406658	20E_promoter_482	20E-H3K4me3.highQuaily_peak_1200	21.9618	267.925
chr10	11948836	11950405	20E_enhancer_483	20E-H3K4me1.highQuaily_peak_582	2.88494	6.8023		chr11	2653607	2653992	20E_promoter_483	20E-H3K4me3.highQuaily_peak_1205	23.9822	117.776
chr10	12023152	12024670	20E_enhancer_484	20E-H3K4me1.highQuaily_peak_584	2.77607	10.5289		chr11	2654580	2654867	20E_promoter_484	20E-H3K4me3.highQuaily_peak_1206	25.7424	129.82
chr10	12107433	12109168	20E_enhancer_485	20E-H3K4me1.highQuaily_peak_585	2.69672	5.56024		chr11	2749597	2749860	20E_promoter_485	20E-H3K4me3.highQuaily_peak_1207	9.6809	31.7453
chr10	12175619	12176356	20E_enhancer_486	20E-H3K4me1.highQuaily_peak_586	2.73591	4.48453		chr11	2757782	2758705	20E_promoter_486	20E-H3K4me3.highQuaily_peak_1209	24.0617	376.835
chr10	12328151	12328561	20E_enhancer_487	20E-H3K4me1.highQuaily_peak_587	2.50009	5.42583		chr11	2798889	2799488	20E_promoter_487	20E-H3K4me3.highQuaily_peak_1214	3.80111	14.0953
chr10	12466275	12467435	20E_enhancer_488	20E-H3K4me1.highQuaily_peak_588	2.19777	4.82385		chr11	2847307	2848988	20E_promoter_488	20E-H3K4me3.highQuaily_peak_1215	33.458	481.949
chr10	12592465	12594262	20E_enhancer_489	20E-H3K4me1.highQuaily_peak_589	2.37537	5.87175		chr11	2848689	2848988	20E_promoter_489	20E-H3K4me3.highQuaily_peak_1215	33.458	481.949
chr10	12597939	12601563	20E_enhancer_490	20E-H3K4me1.highQuaily_peak_590	2.76375	9.46325		chr11	2849809	2850523	20E_promoter_490	20E-H3K4me3.highQuaily_peak_1216	3.97858	12.3546
chr10	12757004	12757928	20E_enhancer_491	20E-H3K4me1.highQuaily_peak_591	2.94851	5.28216		chr11	2850911	2850989	20E_promoter_491	20E-H3K4me3.highQuaily_peak_1217	4.51898	18.6195
chr10	12791791	12792540	20E_enhancer_492	20E-H3K4me1.highQuaily_peak_592	2.72733	11.3145		chr11	2850911	2851378	20E_promoter_492	20E-H3K4me3.highQuaily_peak_1217	4.51898	18.6195
chr10	12834370	12834851	20E_enhancer_493	20E-H3K4me1.highQuaily_peak_593	2.37443	6.25454		chr11	2851844	2852769	20E_promoter_493	20E-H3K4me3.highQuaily_peak_1218	31.5915	419.127
chr10	12843588	12844569	20E_enhancer_494	20E-H3K4me1.highQuaily_peak_594	2.89347	7.8245		chr11	2901284	2902105	20E_promoter_494	20E-H3K4me3.highQuaily_peak_1221	48.8612	325.624
chr10	12846937	12847296	20E_enhancer_495	20E-H3K4me1.highQuaily_peak_595	2.17551	5.94425		chr11	2912233	2912933	20E_promoter_495	20E-H3K4me3.highQuaily_peak_1222	41.4374	338.223
chr10	12850529	12851048	20E_enhancer_496	20E-H3K4me1.highQuaily_peak_596	2.31426	5.85805		chr11	2967559	2969365	20E_promoter_496	20E-H3K4me3.highQuaily_peak_1226	33.0117	477.158
chr10	12855182	12857090	20E_enhancer_497	20E-H3K4me1.highQuaily_peak_597	2.5411	7.27234		chr11	2993359	2993941	20E_promoter_497	20E-H3K4me3.highQuaily_peak_1227	15.3019	158.319
chr10	12880261	12880754	20E_enhancer_498	20E-H3K4me1.highQuaily_peak_598	2.51254	6.81716		chr11	3021594	3022627	20E_promoter_498	20E-H3K4me3.highQuaily_peak_1228	15.1596	138.932
chr10	12892408	12893492	20E_enhancer_499	20E-H3K4me1.highQuaily_peak_599	2.58768	9.55123		chr11	3044916	3045894	20E_promoter_499	20E-H3K4me3.highQuaily_peak_1230	47.5529	520.304
chr10	12901616	12901864	20E_enhancer_500	20E-H3K4me1.highQuaily_peak_600	3.76884	10.2222		chr11	3049037	3049492	20E_promoter_500	20E-H3K4me3.highQuaily_peak_1231	17.8451	140.553
chr10	12908368	12908811	20E_enhancer_501	20E-H3K4me1.highQuaily_peak_601	3.64037	13.0345		chr11	3051601	3052712	20E_promoter_501	20E-H3K4me3.highQuaily_peak_1232	36.7845	483.276
chr10	12910538	12911066	20E_enhancer_502	20E-H3K4me1.highQuaily_peak_602	2.45074	7.02633		chr11	3194515	3194994	20E_promoter_502	20E-H3K4me3.highQuaily_peak_1240	4.0957	19.0588
chr10	12933863	12934546	20E_enhancer_503	20E-H3K4me1.highQuaily_peak_604	2.15973	5.68306		chr11	3213533	3214504	20E_promoter_503	20E-H3K4me3.highQuaily_peak_1241	13.7711	174.402
chr10	12936987	12939159	20E_enhancer_504	20E-H3K4me1.highQuaily_peak_605	2.42185	5.29129		chr11	3245588	3246835	20E_promoter_504	20E-H3K4me3.highQuaily_peak_1246	23.9376	357.675
chr10	12952664	12953872	20E_enhancer_505	20E-H3K4me1.highQuaily_peak_607	3.78187	12.2236		chr11	3250549	3250830	20E_promoter_505	20E-H3K4me3.highQuaily_peak_1247	8.04765	46.5769
chr10	12962291	12963072	20E_enhancer_506	20E-H3K4me1.highQuaily_peak_608	3.84686	11.0276		chr11	3276857	3277035	20E_promoter_506	20E-H3K4me3.highQuaily_peak_1250	3.31893	12.3837
chr10	13003620	13004337	20E_enhancer_507	20E-H3K4me1.highQuaily_peak_609	2.30068	8.75279		chr11	3276967	3277035	20E_promoter_507	20E-H3K4me3.highQuaily_peak_1250	3.31893	12.3837
chr10	13012671	13014132	20E_enhancer_508	20E-H3K4me1.highQuaily_peak_610	2.00307	5.79484		chr11	3277960	3278622	20E_promoter_508	20E-H3K4me3.highQuaily_peak_1251	34.8013	478.401
chr10	13019511	13020103	20E_enhancer_509	20E-H3K4me1.highQuaily_peak_611	2.35015	6.54637		chr11	3279642	3280396	20E_promoter_509	20E-H3K4me3.highQuaily_peak_1252	37.3268	492.939
chr10	13049080	13049486	20E_enhancer_510	20E-H3K4me1.highQuaily_peak_613	2.10931	6.93924		chr11	3405788	3406256	20E_promoter_510	20E-H3K4me3.highQuaily_peak_1257	10.341	35.0868
chr10	13052290	13053113	20E_enhancer_511	20E-H3K4me1.highQuaily_peak_614	2.11243	5.23038		chr11	3510172	3510191	20E_promoter_511	20E-H3K4me3.highQuaily_peak_1260	31.2406	436.523
chr10	13067208	13067742	20E_enhancer_512	20E-H3K4me1.highQuaily_peak_615	2.23391	5.43644		chr11	3582675	3583181	20E_promoter_512	20E-H3K4me3.highQuaily_peak_1266	29.3384	314.335
chr10	13069828	13070107	20E_enhancer_513	20E-H3K4me1.highQuaily_peak_616	2.6542	7.34397		chr11	3584694	3584975	20E_promoter_513	20E-H3K4me3.highQuaily_peak_1267	10.1686	94.2402
chr10	13077654	13080041	20E_enhancer_514	20E-H3K4me1.highQuaily_peak_617	2.88351	9.77986		chr11	3881922	3882057	20E_promoter_514	20E-H3K4me3.highQuaily_peak_1272	34.1032	190.019
chr10	13081244	13081549	20E_enhancer_515	20E-H3K4me1.highQuaily_peak_618	2.9266	9.30512		chr11	3882973	3883707	20E_promoter_515	20E-H3K4me3.highQuaily_peak_1273	21.9607	393.958
chr10	13103064	13103866	20E_enhancer_516	20E-H3K4me1.highQuaily_peak_619	2.23317	5.09507		chr11	3903703	3904430	20E_promoter_516	20E-H3K4me3.highQuaily_peak_1274	19.9714	285.392
chr10	13113370	13114178	20E_enhancer_517	20E-H3K4me1.highQuaily_peak_620	1.9025	4.25309		chr11	3988790	3989263	20E_promoter_517	20E-H3K4me3.highQuaily_peak_1277	4.36064	19.4751
chr10	13198525	13198777	20E_enhancer_518	20E-H3K4me1.highQuaily_peak_624	3.13234	6.47594		chr11	3997027	3997377	20E_promoter_518	20E-H3K4me3.highQuaily_peak_1278	28.9809	419.976
chr10	13206564	13206912	20E_enhancer_519	20E-H3K4me1.highQuaily_peak_625	3.68284	10.5862		chr11	3997027	3998592	20E_promoter_519	20E-H3K4me3.highQuaily_peak_1278	28.9809	419.976
chr10	13544988	13545433	20E_enhancer_520	20E-H3K4me1.highQuaily_peak_627	3.65535	10.502		chr11	4110002	4110426	20E_promoter_520	20E-H3K4me3.highQuaily_peak_1281	5.8271	30.6344
chr10	13714993	13716412	20E_enhancer_521	20E-H3K4me1.highQuaily_peak_628	2.26968	4.53753		chr11	4111573	4111934	20E_promoter_521	20E-H3K4me3.highQuaily_peak_1282	10.0336	134.964
chr10	13744147	13744559	20E_enhancer_522	20E-H3K4me1.highQuaily_peak_629	3.1787	9.97829		chr11	4112259	4112379	20E_promoter_522	20E-H3K4me3.highQuaily_peak_1282	10.0336	134.964
chr10	13754255	13754756	20E_enhancer_523	20E-H3K4me1.highQuaily_peak_630	2.04004	4.2364		chr11	4113242	4114249	20E_promoter_523	20E-H3K4me3.highQuaily_peak_1283	24.8893	395.267
chr10	13778168	13783059	20E_enhancer_524	20E-H3K4me1.highQuaily_peak_631	2.80718	7.35049		chr11	4116440	4117147	20E_promoter_524	20E-H3K4me3.highQuaily_peak_1284	11.8493	109.138
chr10	13785493	13785789	20E_enhancer_525	20E-H3K4me1.highQuaily_peak_632	2.08618	4.4939		chr11	4117581	4118740	20E_promoter_525	20E-H3K4me3.highQuaily_peak_1285	23.7572	405.392
chr10	13791671	13793661	20E_enhancer_526	20E-H3K4me1.highQuaily_peak_633	2.41648	7.11217		chr11	4197097	4198226	20E_promoter_526	20E-H3K4me3.highQuaily_peak_1287	19.9136	260.177
chr10	13866569	13866845	20E_enhancer_527	20E-H3K4me1.highQuaily_peak_634	2.67413	6.5736		chr11	4327103	4327426	20E_promoter_527	20E-H3K4me3.highQuaily_peak_1292	6.38697	21.7265
chr10	13979923	13981680	20E_enhancer_528	20E-H3K4me1.highQuaily_peak_635	2.3199	7.63637		chr11	4986170	4987067	20E_promoter_528	20E-H3K4me3.highQuaily_peak_1296	19.9328	315.279
chr10	14018203	14018457	20E_enhancer_529	20E-H3K4me1.highQuaily_peak_636	2.49599	5.18131		chr11	4993053	4993403	20E_promoter_529	20E-H3K4me3.highQuaily_peak_1297	5.64191	40.0512
chr10	14056635	14057030	20E_enhancer_530	20E-H3K4me1.highQuaily_peak_637	2.92296	6.93878		chr11	5005702	5006078	20E_promoter_530	20E-H3K4me3.highQuaily_peak_1299	18.0258	295.941
chr10	14096078	14099420	20E_enhancer_531	20E-H3K4me1.highQuaily_peak_638	2.76115	7.40188		chr11	5050797	5051871	20E_promoter_531	20E-H3K4me3.highQuaily_peak_1301	27.652	398.411
chr10	14101014	14102036	20E_enhancer_532	20E-H3K4me1.highQuaily_peak_639	3.03752	9.76335		chr11	5207055	5207843	20E_promoter_532	20E-H3K4me3.highQuaily_peak_1304	30.0544	317.577
chr10	14103132	14103637	20E_enhancer_533	20E-H3K4me1.highQuaily_peak_640	2.32597	4.56503		chr11	5209872	5210541	20E_promoter_533	20E-H3K4me3.highQuaily_peak_1305	11.9465	94.0605
chr10	14765994	14767003	20E_enhancer_534	20E-H3K4me1.highQuaily_peak_641	2.48127	4.42995		chr11	5210699	5211770	20E_promoter_534	20E-H3K4me3.highQuaily_peak_1306	19.6557	295.543
chr10	14860949	14861624	20E_enhancer_535	20E-H3K4me1.highQuaily_peak_642	2.24575	5.14121		chr11	5234578	5236771	20E_promoter_535	20E-H3K4me3.highQuaily_peak_1309	37.5261	500.865
chr10	15290597	15291156	20E_enhancer_536	20E-H3K4me1.highQuaily_peak_645	2.01006	4.52092		chr11	5236403	5236771	20E_promoter_536	20E-H3K4me3.highQuaily_peak_1309	37.5261	500.865
chr10	15319279	15320431	20E_enhancer_537	20E-H3K4me1.highQuaily_peak_647	2.5591	4.71533		chr11	5249903	5251522	20E_promoter_537	20E-H3K4me3.highQuaily_peak_1311	29.0791	342.338
chr10	15331090	15331982	20E_enhancer_538	20E-H3K4me1.highQuaily_peak_648	2.22073	4.2883		chr11	5302157	5303388	20E_promoter_538	20E-H3K4me3.highQuaily_peak_1312	24.4929	275.855
chr10	15367453	15367973	20E_enhancer_539	20E-H3K4me1.highQuaily_peak_650	2.02542	5.42986		chr11	5395014	5395934	20E_promoter_539	20E-H3K4me3.highQuaily_peak_1316	35.791	469.054
chr10	15369762	15370667	20E_enhancer_540	20E-H3K4me1.highQuaily_peak_651	2.05319	5.0872		chr11	5396176	5396774	20E_promoter_540	20E-H3K4me3.highQuaily_peak_1317	9.27627	72.9995
chr10	15429911	15431291	20E_enhancer_541	20E-H3K4me1.highQuaily_peak_652	2.5053	7.61502		chr11	5415767	5416753	20E_promoter_541	20E-H3K4me3.highQuaily_peak_1320	44.8416	502.946
chr10	15439043	15441255	20E_enhancer_542	20E-H3K4me1.highQuaily_peak_653	2.14781	5.1125		chr11	5444423	5445854	20E_promoter_542	20E-H3K4me3.highQuaily_peak_1324	25.383	401.66
chr10	15525715	15526180	20E_enhancer_543	20E-H3K4me1.highQuaily_peak_654	2.21816	4.76394		chr11	5454784	5455897	20E_promoter_543	20E-H3K4me3.highQuaily_peak_1327	29.6556	432.462
chr10	15533774	15535268	20E_enhancer_544	20E-H3K4me1.highQuaily_peak_655	2.79598	8.88514		chr11	5461694	5462140	20E_promoter_544	20E-H3K4me3.highQuaily_peak_1328	28.9205	270.823
chr10	15572184	15573009	20E_enhancer_545	20E-H3K4me1.highQuaily_peak_656	2.2539	4.43745		chr11	5781585	5782801	20E_promoter_545	20E-H3K4me3.highQuaily_peak_1331	14.1734	218.361
chr10	15578295	15579091	20E_enhancer_546	20E-H3K4me1.highQuaily_peak_657	2.37659	6.05903		chr11	6119445	6120094	20E_promoter_546	20E-H3K4me3.highQuaily_peak_1339	24.1665	444.263
chr10	15589930	15590652	20E_enhancer_547	20E-H3K4me1.highQuaily_peak_658	2.51805	5.5837		chr11	6121743	6121973	20E_promoter_547	20E-H3K4me3.highQuaily_peak_1340	3.86806	11.7007
chr10	15593828	15594111	20E_enhancer_548	20E-H3K4me1.highQuaily_peak_659	3.80721	8.44222		chr11	6122150	6122466	20E_promoter_548	20E-H3K4me3.highQuaily_peak_1341	11.1221	72.4439
chr10	15642400	15642947	20E_enhancer_549	20E-H3K4me1.highQuaily_peak_660	2.40865	5.05997		chr11	6132994	6133916	20E_promoter_549	20E-H3K4me3.highQuaily_peak_1342	25.2803	365.481
chr10	15761456	15761745	20E_enhancer_550	20E-H3K4me1.highQuaily_peak_661	3.37853	6.51425		chr11	6261095	6261195	20E_promoter_550	20E-H3K4me3.highQuaily_peak_1344	25.8436	436.654
chr10	15775742	15776021	20E_enhancer_551	20E-H3K4me1.highQuaily_peak_662	2.85477	6.61745		chr11	6261991	6262690	20E_promoter_551	20E-H3K4me3.highQuaily_peak_1345	25.2171	246.071
chr10	16173524	16173868	20E_enhancer_552	20E-H3K4me1.highQuaily_peak_663	2.75149	5.05698		chr11	6265754	6266264	20E_promoter_552	20E-H3K4me3.highQuaily_peak_1346	36.7799	418.196
chr10	16202554	16202915	20E_enhancer_553	20E-H3K4me1.highQuaily_peak_664	2.9776	5.32322		chr11	6266905	6267851	20E_promoter_553	20E-H3K4me3.highQuaily_peak_1347	45.9855	520.051
chr10	16228138	16230262	20E_enhancer_554	20E-H3K4me1.highQuaily_peak_665	3.40482	6.73784		chr11	6271838	6273057	20E_promoter_554	20E-H3K4me3.highQuaily_peak_1348	31.4861	364.741
chr10	16563854	16564138	20E_enhancer_555	20E-H3K4me1.highQuaily_peak_670	4.10787	9.36968		chr11	6272136	6273675	20E_promoter_555	20E-H3K4me3.highQuaily_peak_1348	31.4861	364.741
chr10	16651075	16651361	20E_enhancer_556	20E-H3K4me1.highQuaily_peak_671	2.70112	4.7915		chr11	6284898	6285311	20E_promoter_556	20E-H3K4me3.highQuaily_peak_1351	26.3133	407.012
chr10	16817416	16818019	20E_enhancer_557	20E-H3K4me1.highQuaily_peak_672	2.60164	4.87222		chr11	6284979	6285311	20E_promoter_557	20E-H3K4me3.highQuaily_peak_1351	26.3133	407.012
chr10	16826489	16827493	20E_enhancer_558	20E-H3K4me1.highQuaily_peak_673	2.82388	5.09309		chr11	6285561	6286905	20E_promoter_558	20E-H3K4me3.highQuaily_peak_1352	19.6316	321.787
chr10	16904023	16905083	20E_enhancer_559	20E-H3K4me1.highQuaily_peak_674	2.85288	7.66286		chr11	6290696	6291303	20E_promoter_559	20E-H3K4me3.highQuaily_peak_1353	23.3737	327.182
chr10	16943853	16944126	20E_enhancer_560	20E-H3K4me1.highQuaily_peak_675	3.1442	7.96981		chr11	6292922	6294120	20E_promoter_560	20E-H3K4me3.highQuaily_peak_1354	32.3448	487.38
chr10	17076488	17077235	20E_enhancer_561	20E-H3K4me1.highQuaily_peak_676	2.19848	4.18641		chr11	6292922	6292996	20E_promoter_561	20E-H3K4me3.highQuaily_peak_1354	32.3448	487.38
chr10	17078367	17080521	20E_enhancer_562	20E-H3K4me1.highQuaily_peak_677	3.11393	9.15722		chr11	6308587	6308855	20E_promoter_562	20E-H3K4me3.highQuaily_peak_1356	18.6425	236.459
chr10	17114106	17115678	20E_enhancer_563	20E-H3K4me1.highQuaily_peak_679	2.93438	6.1138		chr11	6309525	6310324	20E_promoter_563	20E-H3K4me3.highQuaily_peak_1357	7.83374	64.7344
chr10	17201193	17201482	20E_enhancer_564	20E-H3K4me1.highQuaily_peak_680	2.68953	4.44168		chr11	6321921	6322234	20E_promoter_564	20E-H3K4me3.highQuaily_peak_1359	26.3638	414.37
chr10	17230546	17231153	20E_enhancer_565	20E-H3K4me1.highQuaily_peak_682	2.33128	4.41597		chr11	6322681	6323769	20E_promoter_565	20E-H3K4me3.highQuaily_peak_1360	24.1213	310.629
chr10	17408958	17409482	20E_enhancer_566	20E-H3K4me1.highQuaily_peak_683	2.61555	6.01175		chr11	6741785	6742869	20E_promoter_566	20E-H3K4me3.highQuaily_peak_1370	29.3352	402.231
chr10	17423374	17423775	20E_enhancer_567	20E-H3K4me1.highQuaily_peak_684	2.21742	4.51509		chr11	6742660	6742869	20E_promoter_567	20E-H3K4me3.highQuaily_peak_1370	29.3352	402.231
chr10	17448752	17449196	20E_enhancer_568	20E-H3K4me1.highQuaily_peak_685	2.77926	4.6509		chr11	6753298	6754193	20E_promoter_568	20E-H3K4me3.highQuaily_peak_1371	35.3081	487.903
chr10	17637237	17637711	20E_enhancer_569	20E-H3K4me1.highQuaily_peak_689	2.35951	5.42134		chr11	6777543	6778444	20E_promoter_569	20E-H3K4me3.highQuaily_peak_1376	23.2058	136.553
chr10	17644678	17645219	20E_enhancer_570	20E-H3K4me1.highQuaily_peak_690	2.32287	4.33096		chr11	6781971	6783122	20E_promoter_570	20E-H3K4me3.highQuaily_peak_1377	28.3838	384.27
chr10	17945390	17945954	20E_enhancer_571	20E-H3K4me1.highQuaily_peak_692	3.0184	5.19673		chr11	6804732	6805015	20E_promoter_571	20E-H3K4me3.highQuaily_peak_1379	5.65929	23.9038
chr10	18367549	18368057	20E_enhancer_572	20E-H3K4me1.highQuaily_peak_693	3.09662	5.80143		chr11	6805477	6806523	20E_promoter_572	20E-H3K4me3.highQuaily_peak_1380	25.0874	304.362
chr10	18567887	18568254	20E_enhancer_573	20E-H3K4me1.highQuaily_peak_696	3.84044	11.1543		chr11	7199980	7201112	20E_promoter_573	20E-H3K4me3.highQuaily_peak_1382	25.7168	413.887
chr10	18742105	18742759	20E_enhancer_574	20E-H3K4me1.highQuaily_peak_697	2.96591	5.53373		chr11	7209512	7210757	20E_promoter_574	20E-H3K4me3.highQuaily_peak_1384	36.2422	473.651
chr10	19201428	19202113	20E_enhancer_575	20E-H3K4me1.highQuaily_peak_698	1.39923	8.37039		chr11	7717426	7719265	20E_promoter_575	20E-H3K4me3.highQuaily_peak_1387	24.5036	349.767
chr11	38865	40137	20E_enhancer_576	20E-H3K4me1.highQuaily_peak_699	3.20456	7.09015		chr11	7724658	7724892	20E_promoter_576	20E-H3K4me3.highQuaily_peak_1388	2.59378	6.57141
chr11	117943	118627	20E_enhancer_577	20E-H3K4me1.highQuaily_peak_701	3.30076	7.58966		chr11	7768311	7768438	20E_promoter_577	20E-H3K4me3.highQuaily_peak_1390	26.9159	420.115
chr11	165439	166139	20E_enhancer_578	20E-H3K4me1.highQuaily_peak_704	2.67811	5.81674		chr11	7769193	7770192	20E_promoter_578	20E-H3K4me3.highQuaily_peak_1391	31.0467	438.618
chr11	200923	201504	20E_enhancer_579	20E-H3K4me1.highQuaily_peak_705	2.45456	4.47791		chr11	7865705	7866796	20E_promoter_579	20E-H3K4me3.highQuaily_peak_1396	29.6618	400.95
chr11	551440	552690	20E_enhancer_580	20E-H3K4me1.highQuaily_peak_708	3.03081	6.2164		chr11	7879597	7880279	20E_promoter_580	20E-H3K4me3.highQuaily_peak_1398	6.57673	38.4609
chr11	557673	558603	20E_enhancer_581	20E-H3K4me1.highQuaily_peak_709	3.3774	9.10444		chr11	7928164	7928611	20E_promoter_581	20E-H3K4me3.highQuaily_peak_1402	14.2809	62.5875
chr11	560116	560767	20E_enhancer_582	20E-H3K4me1.highQuaily_peak_710	2.52418	5.72627		chr11	8415780	8416350	20E_promoter_582	20E-H3K4me3.highQuaily_peak_1410	8.84618	67.2768
chr11	693984	694426	20E_enhancer_583	20E-H3K4me1.highQuaily_peak_711	3.22856	8.23345		chr11	8585944	8586292	20E_promoter_583	20E-H3K4me3.highQuaily_peak_1412	20.9903	324.931
chr11	923046	924140	20E_enhancer_584	20E-H3K4me1.highQuaily_peak_715	3.76162	9.43314		chr11	8586820	8587226	20E_promoter_584	20E-H3K4me3.highQuaily_peak_1412	20.9903	324.931
chr11	933910	934839	20E_enhancer_585	20E-H3K4me1.highQuaily_peak_716	2.56112	4.36975		chr11	8587442	8588698	20E_promoter_585	20E-H3K4me3.highQuaily_peak_1413	28.8035	334.719
chr11	1028629	1028877	20E_enhancer_586	20E-H3K4me1.highQuaily_peak_718	3.19434	6.38398		chr11	9358140	9359480	20E_promoter_586	20E-H3K4me3.highQuaily_peak_1421	26.6242	391.972
chr11	1056557	1056813	20E_enhancer_587	20E-H3K4me1.highQuaily_peak_720	3.4893	10.2454		chr11	9363545	9364919	20E_promoter_587	20E-H3K4me3.highQuaily_peak_1422	15.2497	133.945
chr11	1070429	1071160	20E_enhancer_588	20E-H3K4me1.highQuaily_peak_721	2.71138	4.9206		chr11	9373082	9374249	20E_promoter_588	20E-H3K4me3.highQuaily_peak_1424	25.7041	382.05
chr11	1153118	1153513	20E_enhancer_589	20E-H3K4me1.highQuaily_peak_722	2.11478	5.09459		chr11	9399519	9400703	20E_promoter_589	20E-H3K4me3.highQuaily_peak_1426	28.7237	459.938
chr11	1168397	1169842	20E_enhancer_590	20E-H3K4me1.highQuaily_peak_723	2.27166	5.12008		chr11	9400631	9400769	20E_promoter_590	20E-H3K4me3.highQuaily_peak_1426	28.7237	459.938
chr11	1199101	1199554	20E_enhancer_591	20E-H3K4me1.highQuaily_peak_724	2.54883	4.56677		chr11	9427294	9428705	20E_promoter_591	20E-H3K4me3.highQuaily_peak_1431	24.1038	359.752
chr11	1270961	1271744	20E_enhancer_592	20E-H3K4me1.highQuaily_peak_725	2.81949	6.15115		chr11	9428335	9428705	20E_promoter_592	20E-H3K4me3.highQuaily_peak_1431	24.1038	359.752
chr11	1283065	1284044	20E_enhancer_593	20E-H3K4me1.highQuaily_peak_726	3.09952	8.43522		chr11	9453553	9454647	20E_promoter_593	20E-H3K4me3.highQuaily_peak_1433	40.2989	508.932
chr11	1286180	1287037	20E_enhancer_594	20E-H3K4me1.highQuaily_peak_727	2.67019	5.83012		chr11	9467551	9468451	20E_promoter_594	20E-H3K4me3.highQuaily_peak_1434	29.0933	421.704
chr11	1319717	1320052	20E_enhancer_595	20E-H3K4me1.highQuaily_peak_728	3.02728	8.70517		chr11	9468508	9468693	20E_promoter_595	20E-H3K4me3.highQuaily_peak_1434	29.0933	421.704
chr11	1486672	1486927	20E_enhancer_596	20E-H3K4me1.highQuaily_peak_730	2.59838	5.39811		chr11	9469303	9470340	20E_promoter_596	20E-H3K4me3.highQuaily_peak_1435	26.232	411.469
chr11	1517837	1519690	20E_enhancer_597	20E-H3K4me1.highQuaily_peak_732	2.14236	5.14796		chr11	9653075	9653501	20E_promoter_597	20E-H3K4me3.highQuaily_peak_1437	20.1048	275.622
chr11	1619423	1619817	20E_enhancer_598	20E-H3K4me1.highQuaily_peak_733	2.65833	4.66028		chr11	9654114	9655286	20E_promoter_598	20E-H3K4me3.highQuaily_peak_1438	29.5378	464.295
chr11	1637395	1637835	20E_enhancer_599	20E-H3K4me1.highQuaily_peak_735	2.66168	5.30775		chr11	9663103	9664033	20E_promoter_599	20E-H3K4me3.highQuaily_peak_1439	26.1933	360.213
chr11	1650543	1651933	20E_enhancer_600	20E-H3K4me1.highQuaily_peak_736	3.12313	9.78311		chr11	10486830	10487693	20E_promoter_600	20E-H3K4me3.highQuaily_peak_1449	52.6536	463.919
chr11	1688563	1688815	20E_enhancer_601	20E-H3K4me1.highQuaily_peak_737	3.16221	7.41873		chr11	10543191	10544573	20E_promoter_601	20E-H3K4me3.highQuaily_peak_1452	37.2917	392.973
chr11	1737287	1738158	20E_enhancer_602	20E-H3K4me1.highQuaily_peak_738	2.92536	5.80328		chr11	10558203	10559083	20E_promoter_602	20E-H3K4me3.highQuaily_peak_1453	34.2032	349.594
chr11	1791347	1792120	20E_enhancer_603	20E-H3K4me1.highQuaily_peak_739	2.24968	5.50171		chr11	10600249	10601320	20E_promoter_603	20E-H3K4me3.highQuaily_peak_1456	35.5826	444.291
chr11	1796707	1797701	20E_enhancer_604	20E-H3K4me1.highQuaily_peak_740	2.34919	7.04811		chr11	10606233	10606892	20E_promoter_604	20E-H3K4me3.highQuaily_peak_1457	3.49845	10.6319
chr11	1922112	1922517	20E_enhancer_605	20E-H3K4me1.highQuaily_peak_742	2.29737	7.15876		chr11	10607519	10607763	20E_promoter_605	20E-H3K4me3.highQuaily_peak_1458	14.6976	140.402
chr11	1951965	1952783	20E_enhancer_606	20E-H3K4me1.highQuaily_peak_743	2.35021	4.51473		chr11	10607803	10608885	20E_promoter_606	20E-H3K4me3.highQuaily_peak_1458	14.6976	140.402
chr11	1991466	1991792	20E_enhancer_607	20E-H3K4me1.highQuaily_peak_744	2.55411	4.28997		chr11	10737725	10738101	20E_promoter_607	20E-H3K4me3.highQuaily_peak_1471	4.06844	9.26386
chr11	2145293	2146457	20E_enhancer_608	20E-H3K4me1.highQuaily_peak_745	2.32933	6.05292		chr11	10949467	10950191	20E_promoter_608	20E-H3K4me3.highQuaily_peak_1476	23.5475	295.798
chr11	2297690	2300480	20E_enhancer_609	20E-H3K4me1.highQuaily_peak_747	2.13527	5.03309		chr11	11018798	11020073	20E_promoter_609	20E-H3K4me3.highQuaily_peak_1478	26.2101	303.327
chr11	2301745	2302935	20E_enhancer_610	20E-H3K4me1.highQuaily_peak_748	2.22414	5.76162		chr11	11120404	11121175	20E_promoter_610	20E-H3K4me3.highQuaily_peak_1484	11.9947	116.072
chr11	2345873	2347518	20E_enhancer_611	20E-H3K4me1.highQuaily_peak_751	3.23871	6.64118		chr11	11121520	11122635	20E_promoter_611	20E-H3K4me3.highQuaily_peak_1485	14.626	268.554
chr11	2358348	2359791	20E_enhancer_612	20E-H3K4me1.highQuaily_peak_752	3.82048	8.3397		chr11	11248158	11249487	20E_promoter_612	20E-H3K4me3.highQuaily_peak_1490	17.8927	309.174
chr11	2410404	2411777	20E_enhancer_613	20E-H3K4me1.highQuaily_peak_755	2.37171	5.39891		chr11	11256320	11257297	20E_promoter_613	20E-H3K4me3.highQuaily_peak_1492	25.8467	337.243
chr11	2503315	2504776	20E_enhancer_614	20E-H3K4me1.highQuaily_peak_757	3.28298	9.12045		chr11	11338749	11338834	20E_promoter_614	20E-H3K4me3.highQuaily_peak_1493	20.6838	375.914
chr11	2511162	2511835	20E_enhancer_615	20E-H3K4me1.highQuaily_peak_758	3.4959	7.70748		chr11	11340028	11340214	20E_promoter_615	20E-H3K4me3.highQuaily_peak_1493	20.6838	375.914
chr11	2521601	2522378	20E_enhancer_616	20E-H3K4me1.highQuaily_peak_759	2.2229	4.70961		chr11	11341103	11342290	20E_promoter_616	20E-H3K4me3.highQuaily_peak_1494	25.5258	409.574
chr11	2746126	2747351	20E_enhancer_617	20E-H3K4me1.highQuaily_peak_760	2.28267	4.65573		chr11	11346972	11347451	20E_promoter_617	20E-H3K4me3.highQuaily_peak_1495	21.0917	342.05
chr11	2780036	2781351	20E_enhancer_618	20E-H3K4me1.highQuaily_peak_761	2.55362	5.33095		chr11	11348034	11348983	20E_promoter_618	20E-H3K4me3.highQuaily_peak_1496	23.0433	354.415
chr11	2788932	2789269	20E_enhancer_619	20E-H3K4me1.highQuaily_peak_762	3.10964	7.19715		chr11	11379559	11380432	20E_promoter_619	20E-H3K4me3.highQuaily_peak_1498	33.1234	368.056
chr11	2894901	2895827	20E_enhancer_620	20E-H3K4me1.highQuaily_peak_766	3.71408	8.42362		chr11	11395229	11396543	20E_promoter_620	20E-H3K4me3.highQuaily_peak_1500	27.2323	457.796
chr11	2932353	2933005	20E_enhancer_621	20E-H3K4me1.highQuaily_peak_767	2.77739	6.38475		chr11	11395229	11396648	20E_promoter_621	20E-H3K4me3.highQuaily_peak_1500	27.2323	457.796
chr11	2961741	2963491	20E_enhancer_622	20E-H3K4me1.highQuaily_peak_768	2.44537	6.88189		chr11	11444818	11445400	20E_promoter_622	20E-H3K4me3.highQuaily_peak_1501	9.17585	48.2867
chr11	3070150	3071023	20E_enhancer_623	20E-H3K4me1.highQuaily_peak_771	2.51896	5.36989		chr11	11568075	11568448	20E_promoter_623	20E-H3K4me3.highQuaily_peak_1502	9.50257	41.2488
chr11	3072735	3074781	20E_enhancer_624	20E-H3K4me1.highQuaily_peak_772	3.13682	12.485		chr11	11713566	11714798	20E_promoter_624	20E-H3K4me3.highQuaily_peak_1512	11.2013	155.148
chr11	3080184	3080724	20E_enhancer_625	20E-H3K4me1.highQuaily_peak_773	2.53686	7.45637		chr11	11832547	11833795	20E_promoter_625	20E-H3K4me3.highQuaily_peak_1516	15.0524	280.464
chr11	3083852	3084434	20E_enhancer_626	20E-H3K4me1.highQuaily_peak_774	2.33972	5.54922		chr11	11832668	11833795	20E_promoter_626	20E-H3K4me3.highQuaily_peak_1516	15.0524	280.464
chr11	3097137	3098226	20E_enhancer_627	20E-H3K4me1.highQuaily_peak_775	3.60358	12.1654		chr11	11842166	11844360	20E_promoter_627	20E-H3K4me3.highQuaily_peak_1518	23.642	393.02
chr11	3099936	3104243	20E_enhancer_628	20E-H3K4me1.highQuaily_peak_776	4.02188	16.9347		chr11	11878204	11878638	20E_promoter_628	20E-H3K4me3.highQuaily_peak_1519	5.15554	31.0316
chr11	3229826	3230074	20E_enhancer_629	20E-H3K4me1.highQuaily_peak_779	3.44386	8.25708		chr11	11879962	11880504	20E_promoter_629	20E-H3K4me3.highQuaily_peak_1520	5.94457	53.5377
chr11	3231404	3232127	20E_enhancer_630	20E-H3K4me1.highQuaily_peak_780	3.46495	10.3192		chr11	11880668	11880700	20E_promoter_630	20E-H3K4me3.highQuaily_peak_1520	5.94457	53.5377
chr11	3235590	3235886	20E_enhancer_631	20E-H3K4me1.highQuaily_peak_781	2.74299	6.29379		chr11	11880861	11882736	20E_promoter_631	20E-H3K4me3.highQuaily_peak_1521	23.0753	373.586
chr11	3237250	3237572	20E_enhancer_632	20E-H3K4me1.highQuaily_peak_782	2.16681	4.85902		chr11	11972224	11973274	20E_promoter_632	20E-H3K4me3.highQuaily_peak_1523	7.54458	183.817
chr11	3244092	3244400	20E_enhancer_633	20E-H3K4me1.highQuaily_peak_783	2.30056	6.07202		chr11	12006552	12007715	20E_promoter_633	20E-H3K4me3.highQuaily_peak_1525	21.7648	393.257
chr11	3336978	3337340	20E_enhancer_634	20E-H3K4me1.highQuaily_peak_786	2.46763	6.52722		chr11	12027222	12028479	20E_promoter_634	20E-H3K4me3.highQuaily_peak_1527	16.3243	255.647
chr11	3351062	3351310	20E_enhancer_635	20E-H3K4me1.highQuaily_peak_787	4.34037	10.7312		chr11	12027848	12028479	20E_promoter_635	20E-H3K4me3.highQuaily_peak_1527	16.3243	255.647
chr11	3355070	3355741	20E_enhancer_636	20E-H3K4me1.highQuaily_peak_788	3.43685	10.6324		chr11	12047307	12047886	20E_promoter_636	20E-H3K4me3.highQuaily_peak_1529	24.8789	424.554
chr11	3381791	3382659	20E_enhancer_637	20E-H3K4me1.highQuaily_peak_789	2.94043	6.71619		chr11	12064159	12064566	20E_promoter_637	20E-H3K4me3.highQuaily_peak_1530	18.9145	342.861
chr11	3398277	3400698	20E_enhancer_638	20E-H3K4me1.highQuaily_peak_790	2.07973	5.26128		chr11	12064782	12066063	20E_promoter_638	20E-H3K4me3.highQuaily_peak_1531	18.5819	358.781
chr11	3508590	3509184	20E_enhancer_639	20E-H3K4me1.highQuaily_peak_792	2.01049	4.35645		chr11	12094759	12095132	20E_promoter_639	20E-H3K4me3.highQuaily_peak_1533	10.0691	83.2339
chr11	3570116	3572177	20E_enhancer_640	20E-H3K4me1.highQuaily_peak_793	2.22872	5.19012		chr11	12095516	12096719	20E_promoter_640	20E-H3K4me3.highQuaily_peak_1534	23.8416	389.7
chr11	3591220	3599390	20E_enhancer_641	20E-H3K4me1.highQuaily_peak_794	2.6435	8.9916		chr11	12146758	12147475	20E_promoter_641	20E-H3K4me3.highQuaily_peak_1538	26.3413	226.929
chr11	3658392	3658799	20E_enhancer_642	20E-H3K4me1.highQuaily_peak_795	2.79367	6.13792		chr11	12150538	12150909	20E_promoter_642	20E-H3K4me3.highQuaily_peak_1539	4.1876	10.7243
chr11	3864427	3865014	20E_enhancer_643	20E-H3K4me1.highQuaily_peak_796	2.64661	5.08471		chr11	12151519	12152495	20E_promoter_643	20E-H3K4me3.highQuaily_peak_1540	34.0964	267.197
chr11	3908910	3909774	20E_enhancer_644	20E-H3K4me1.highQuaily_peak_797	2.22932	5.58845		chr11	12164339	12164423	20E_promoter_644	20E-H3K4me3.highQuaily_peak_1541	31.0002	382.711
chr11	3913624	3913931	20E_enhancer_645	20E-H3K4me1.highQuaily_peak_798	2.83422	9.64062		chr11	12169931	12171448	20E_promoter_645	20E-H3K4me3.highQuaily_peak_1542	24.7405	412.771
chr11	4031349	4032534	20E_enhancer_646	20E-H3K4me1.highQuaily_peak_802	3.05492	5.46098		chr11	12172017	12172231	20E_promoter_646	20E-H3K4me3.highQuaily_peak_1543	7.03028	53.8924
chr11	4078890	4079479	20E_enhancer_647	20E-H3K4me1.highQuaily_peak_803	2.23571	4.47589		chr11	12172793	12174294	20E_promoter_647	20E-H3K4me3.highQuaily_peak_1543	7.03028	53.8924
chr11	4081951	4082758	20E_enhancer_648	20E-H3K4me1.highQuaily_peak_804	2.64199	8.30196		chr11	12174448	12175093	20E_promoter_648	20E-H3K4me3.highQuaily_peak_1544	4.61536	23.264
chr11	4114799	4115623	20E_enhancer_649	20E-H3K4me1.highQuaily_peak_805	1.91477	4.47593		chr11	12390703	12391777	20E_promoter_649	20E-H3K4me3.highQuaily_peak_1549	36.5598	417.202
chr11	4190796	4192425	20E_enhancer_650	20E-H3K4me1.highQuaily_peak_806	2.31421	4.531		chr11	12446291	12447378	20E_promoter_650	20E-H3K4me3.highQuaily_peak_1554	29.3953	379.527
chr11	4970715	4971355	20E_enhancer_651	20E-H3K4me1.highQuaily_peak_807	2.00832	4.43501		chr11	12514919	12516140	20E_promoter_651	20E-H3K4me3.highQuaily_peak_1558	21.0584	222.688
chr11	5003377	5004772	20E_enhancer_652	20E-H3K4me1.highQuaily_peak_809	2.75226	8.18757		chr11	12519499	12520856	20E_promoter_652	20E-H3K4me3.highQuaily_peak_1559	34.0352	442.006
chr11	5047184	5047729	20E_enhancer_653	20E-H3K4me1.highQuaily_peak_810	2.23851	5.74043		chr11	12535742	12536869	20E_promoter_653	20E-H3K4me3.highQuaily_peak_1561	25.0029	302.924
chr11	5198919	5199230	20E_enhancer_654	20E-H3K4me1.highQuaily_peak_811	3.13793	7.7013		chr11	12558637	12559197	20E_promoter_654	20E-H3K4me3.highQuaily_peak_1562	31.7604	422.207
chr11	5209068	5209658	20E_enhancer_655	20E-H3K4me1.highQuaily_peak_812	2.60004	7.33278		chr11	12564588	12565846	20E_promoter_655	20E-H3K4me3.highQuaily_peak_1564	32.0458	360.913
chr11	5289352	5290062	20E_enhancer_656	20E-H3K4me1.highQuaily_peak_815	2.2194	5.57951		chr11	12576740	12578051	20E_promoter_656	20E-H3K4me3.highQuaily_peak_1568	29.9544	438.496
chr11	5292301	5292577	20E_enhancer_657	20E-H3K4me1.highQuaily_peak_816	2.55911	5.6687		chr11	12576740	12578204	20E_promoter_657	20E-H3K4me3.highQuaily_peak_1568	29.9544	438.496
chr11	5311026	5312240	20E_enhancer_658	20E-H3K4me1.highQuaily_peak_819	2.66892	4.99705		chr11	12602256	12603255	20E_promoter_658	20E-H3K4me3.highQuaily_peak_1570	21.7815	233.671
chr11	5318698	5321748	20E_enhancer_659	20E-H3K4me1.highQuaily_peak_820	2.94649	10.2561		chr11	12644625	12644733	20E_promoter_659	20E-H3K4me3.highQuaily_peak_1575	6.42204	39.4804
chr11	5323798	5324924	20E_enhancer_660	20E-H3K4me1.highQuaily_peak_821	2.87594	7.48708		chr11	12645181	12646419	20E_promoter_660	20E-H3K4me3.highQuaily_peak_1576	36.5697	414.97
chr11	5335174	5335904	20E_enhancer_661	20E-H3K4me1.highQuaily_peak_822	2.46716	5.2012		chr11	12665693	12666858	20E_promoter_661	20E-H3K4me3.highQuaily_peak_1578	30.1896	301.257
chr11	5419319	5419800	20E_enhancer_662	20E-H3K4me1.highQuaily_peak_823	2.27801	4.83347		chr11	12684411	12685450	20E_promoter_662	20E-H3K4me3.highQuaily_peak_1579	28.4604	408.501
chr11	5432544	5432849	20E_enhancer_663	20E-H3K4me1.highQuaily_peak_824	2.47477	6.01118		chr11	12707888	12709083	20E_promoter_663	20E-H3K4me3.highQuaily_peak_1580	28.3874	413.223
chr11	5446844	5447821	20E_enhancer_664	20E-H3K4me1.highQuaily_peak_826	2.20589	5.36524		chr11	12716850	12718088	20E_promoter_664	20E-H3K4me3.highQuaily_peak_1581	31.2536	412.982
chr11	5449237	5450129	20E_enhancer_665	20E-H3K4me1.highQuaily_peak_827	2.07274	4.84592		chr11	12724455	12724805	20E_promoter_665	20E-H3K4me3.highQuaily_peak_1582	20.3246	99.4401
chr11	5509350	5511012	20E_enhancer_666	20E-H3K4me1.highQuaily_peak_829	3.19846	6.02308		chr11	12725448	12726567	20E_promoter_666	20E-H3K4me3.highQuaily_peak_1583	46.4117	348.674
chr11	5873896	5874322	20E_enhancer_667	20E-H3K4me1.highQuaily_peak_831	2.33212	4.63635		chr11	12732325	12733066	20E_promoter_667	20E-H3K4me3.highQuaily_peak_1585	27.9876	310.086
chr11	5875611	5875881	20E_enhancer_668	20E-H3K4me1.highQuaily_peak_832	3.83356	11.1252		chr11	12735609	12736572	20E_promoter_668	20E-H3K4me3.highQuaily_peak_1586	7.34306	46.9028
chr11	5877185	5879627	20E_enhancer_669	20E-H3K4me1.highQuaily_peak_833	3.51632	8.87595		chr11	12742249	12743198	20E_promoter_669	20E-H3K4me3.highQuaily_peak_1588	20.2162	180.016
chr11	5884152	5886044	20E_enhancer_670	20E-H3K4me1.highQuaily_peak_834	3.09728	6.4282		chr11	12760172	12761832	20E_promoter_670	20E-H3K4me3.highQuaily_peak_1591	23.0093	326.742
chr11	5957680	5958148	20E_enhancer_671	20E-H3K4me1.highQuaily_peak_835	1.83727	4.52038		chr11	12774139	12774447	20E_promoter_671	20E-H3K4me3.highQuaily_peak_1593	28.3045	382.781
chr11	5971128	5971515	20E_enhancer_672	20E-H3K4me1.highQuaily_peak_836	2.35901	5.87317		chr11	12776281	12776818	20E_promoter_672	20E-H3K4me3.highQuaily_peak_1594	33.0592	333.792
chr11	5973202	5974269	20E_enhancer_673	20E-H3K4me1.highQuaily_peak_837	2.2807	4.50891		chr11	12777099	12777551	20E_promoter_673	20E-H3K4me3.highQuaily_peak_1595	28.3669	234.542
chr11	5975429	5975677	20E_enhancer_674	20E-H3K4me1.highQuaily_peak_838	2.48355	5.23702		chr11	12986231	12987071	20E_promoter_674	20E-H3K4me3.highQuaily_peak_1600	72.3867	507.642
chr11	5978333	5979201	20E_enhancer_675	20E-H3K4me1.highQuaily_peak_839	3.34447	8.05276		chr11	13001719	13002697	20E_promoter_675	20E-H3K4me3.highQuaily_peak_1602	24.5761	332.709
chr11	5982074	5982884	20E_enhancer_676	20E-H3K4me1.highQuaily_peak_840	2.84098	4.86383		chr11	13080604	13081514	20E_promoter_676	20E-H3K4me3.highQuaily_peak_1605	35.4704	429.093
chr11	5989388	5992162	20E_enhancer_677	20E-H3K4me1.highQuaily_peak_841	3.14694	8.92407		chr11	13090119	13091423	20E_promoter_677	20E-H3K4me3.highQuaily_peak_1606	23.0206	320.192
chr11	6014506	6015075	20E_enhancer_678	20E-H3K4me1.highQuaily_peak_842	2.07819	4.6993		chr11	13092315	13093454	20E_promoter_678	20E-H3K4me3.highQuaily_peak_1607	34.3578	430.328
chr11	6030538	6031069	20E_enhancer_679	20E-H3K4me1.highQuaily_peak_843	2.45039	6.00023		chr11	13457139	13457314	20E_promoter_679	20E-H3K4me3.highQuaily_peak_1610	39.7139	354.798
chr11	6081206	6082388	20E_enhancer_680	20E-H3K4me1.highQuaily_peak_844	2.59641	9.83838		chr11	13567464	13568517	20E_promoter_680	20E-H3K4me3.highQuaily_peak_1615	26.7677	249.713
chr11	6259781	6260298	20E_enhancer_681	20E-H3K4me1.highQuaily_peak_846	2.1193	5.28035		chr11	13585542	13585959	20E_promoter_681	20E-H3K4me3.highQuaily_peak_1616	15.4014	63.1223
chr11	6294909	6295686	20E_enhancer_682	20E-H3K4me1.highQuaily_peak_848	2.04597	4.81242		chr11	13589963	13590607	20E_promoter_682	20E-H3K4me3.highQuaily_peak_1617	48.8445	305.566
chr11	6488474	6488859	20E_enhancer_683	20E-H3K4me1.highQuaily_peak_850	2.51146	5.09276		chr11	13614850	13615876	20E_promoter_683	20E-H3K4me3.highQuaily_peak_1618	34.6399	325.768
chr11	6602407	6602709	20E_enhancer_684	20E-H3K4me1.highQuaily_peak_851	3.8229	59.2977		chr11	13623584	13624001	20E_promoter_684	20E-H3K4me3.highQuaily_peak_1620	38.9436	226.792
chr11	6627792	6629700	20E_enhancer_685	20E-H3K4me1.highQuaily_peak_852	3.15933	7.9565		chr11	13759335	13760586	20E_promoter_685	20E-H3K4me3.highQuaily_peak_1622	32.3663	351.527
chr11	6673217	6675970	20E_enhancer_686	20E-H3K4me1.highQuaily_peak_854	2.71764	8.8857		chr11	13872847	13873536	20E_promoter_686	20E-H3K4me3.highQuaily_peak_1623	40.1912	324.741
chr11	6731516	6733188	20E_enhancer_687	20E-H3K4me1.highQuaily_peak_855	2.95254	6.52096		chr11	13872847	13872948	20E_promoter_687	20E-H3K4me3.highQuaily_peak_1623	40.1912	324.741
chr11	6735059	6736104	20E_enhancer_688	20E-H3K4me1.highQuaily_peak_856	2.91665	5.39413		chr11	13898436	13899350	20E_promoter_688	20E-H3K4me3.highQuaily_peak_1625	37.7316	264.941
chr11	6751650	6753269	20E_enhancer_689	20E-H3K4me1.highQuaily_peak_857	2.49016	5.50233		chr11	13907434	13907808	20E_promoter_689	20E-H3K4me3.highQuaily_peak_1626	33.2563	239.217
chr11	6801484	6803689	20E_enhancer_690	20E-H3K4me1.highQuaily_peak_858	2.47733	5.73625		chr11	13913294	13913703	20E_promoter_690	20E-H3K4me3.highQuaily_peak_1628	3.89071	10.6996
chr11	7156135	7156408	20E_enhancer_691	20E-H3K4me1.highQuaily_peak_859	2.53691	5.65713		chr11	13959099	13960527	20E_promoter_691	20E-H3K4me3.highQuaily_peak_1630	16.0876	150.644
chr11	7189170	7189455	20E_enhancer_692	20E-H3K4me1.highQuaily_peak_860	3.28292	9.76804		chr11	14984105	14985249	20E_promoter_692	20E-H3K4me3.highQuaily_peak_1632	37.7257	432.776
chr11	7205932	7206180	20E_enhancer_693	20E-H3K4me1.highQuaily_peak_861	2.66601	6.10545		chr11	15496151	15496374	20E_promoter_693	20E-H3K4me3.highQuaily_peak_1633	25.5479	175.489
chr11	7784143	7785962	20E_enhancer_694	20E-H3K4me1.highQuaily_peak_863	2.45348	4.96213		chr11	15506927	15507141	20E_promoter_694	20E-H3K4me3.highQuaily_peak_1635	18.0687	95.9464
chr11	7858273	7858525	20E_enhancer_695	20E-H3K4me1.highQuaily_peak_864	2.42208	4.68749		chr11	15507069	15507141	20E_promoter_695	20E-H3K4me3.highQuaily_peak_1635	18.0687	95.9464
chr11	7913154	7914293	20E_enhancer_696	20E-H3K4me1.highQuaily_peak_866	3.01614	8.42188		chr11	15508084	15508804	20E_promoter_696	20E-H3K4me3.highQuaily_peak_1636	15.8121	82.1241
chr11	7915641	7916849	20E_enhancer_697	20E-H3K4me1.highQuaily_peak_867	2.54311	9.48985		chr11	15830127	15831166	20E_promoter_697	20E-H3K4me3.highQuaily_peak_1641	12.295	87.4267
chr11	7918813	7920146	20E_enhancer_698	20E-H3K4me1.highQuaily_peak_868	4.23041	12.1445		chr11	16511977	16512068	20E_promoter_698	20E-H3K4me3.highQuaily_peak_1643	30.0964	367.443
chr11	7922987	7925131	20E_enhancer_699	20E-H3K4me1.highQuaily_peak_869	3.00911	5.79859		chr11	16512888	16514085	20E_promoter_699	20E-H3K4me3.highQuaily_peak_1644	42.1358	358.393
chr11	7930573	7931318	20E_enhancer_700	20E-H3K4me1.highQuaily_peak_871	3.12526	8.16113		chr11	16593338	16594502	20E_promoter_700	20E-H3K4me3.highQuaily_peak_1650	40.5027	328.102
chr11	8237606	8237855	20E_enhancer_701	20E-H3K4me1.highQuaily_peak_872	4.25487	11.5205		chr11	16613596	16614975	20E_promoter_701	20E-H3K4me3.highQuaily_peak_1653	17.7144	173.507
chr11	8359323	8361917	20E_enhancer_702	20E-H3K4me1.highQuaily_peak_873	3.48383	8.81079		chr11	16617422	16617856	20E_promoter_702	20E-H3K4me3.highQuaily_peak_1655	19.1547	109.336
chr11	8376287	8376769	20E_enhancer_703	20E-H3K4me1.highQuaily_peak_874	2.93227	6.91664		chr11	16628337	16629502	20E_promoter_703	20E-H3K4me3.highQuaily_peak_1657	26.044	280.55
chr11	8383111	8383774	20E_enhancer_704	20E-H3K4me1.highQuaily_peak_875	3.29787	7.12318		chr11	16628906	16629502	20E_promoter_704	20E-H3K4me3.highQuaily_peak_1657	26.044	280.55
chr11	8401185	8401727	20E_enhancer_705	20E-H3K4me1.highQuaily_peak_876	2.75118	5.85475		chr11	16629849	16631206	20E_promoter_705	20E-H3K4me3.highQuaily_peak_1658	18.7457	275.875
chr11	8405472	8405754	20E_enhancer_706	20E-H3K4me1.highQuaily_peak_877	2.98913	7.20141		chr11	16635088	16636274	20E_promoter_706	20E-H3K4me3.highQuaily_peak_1659	23.8071	371.202
chr11	8410777	8413352	20E_enhancer_707	20E-H3K4me1.highQuaily_peak_878	2.91974	9.05215		chr11	16862446	16863660	20E_promoter_707	20E-H3K4me3.highQuaily_peak_1663	43.1322	438.884
chr11	8432340	8433084	20E_enhancer_708	20E-H3K4me1.highQuaily_peak_880	3.03514	9.52211		chr11	16862446	16863786	20E_promoter_708	20E-H3K4me3.highQuaily_peak_1663	43.1322	438.884
chr11	8578491	8578912	20E_enhancer_709	20E-H3K4me1.highQuaily_peak_881	2.51635	5.44446		chr11	16862856	16863961	20E_promoter_709	20E-H3K4me3.highQuaily_peak_1663	43.1322	438.884
chr11	8593778	8594262	20E_enhancer_710	20E-H3K4me1.highQuaily_peak_882	2.28523	6.94547		chr11	16916508	16917458	20E_promoter_710	20E-H3K4me3.highQuaily_peak_1666	23.1287	237.477
chr11	8647744	8648672	20E_enhancer_711	20E-H3K4me1.highQuaily_peak_883	3.17032	7.41463		chr11	17036830	17037748	20E_promoter_711	20E-H3K4me3.highQuaily_peak_1670	25.2205	249.035
chr11	8703994	8704977	20E_enhancer_712	20E-H3K4me1.highQuaily_peak_884	3.30886	8.31018		chr11	17045515	17046710	20E_promoter_712	20E-H3K4me3.highQuaily_peak_1671	29.0564	294.286
chr11	8888750	8889282	20E_enhancer_713	20E-H3K4me1.highQuaily_peak_885	2.22595	4.92847		chr11	17063412	17064326	20E_promoter_713	20E-H3K4me3.highQuaily_peak_1672	32.3522	272.178
chr11	8894556	8895412	20E_enhancer_714	20E-H3K4me1.highQuaily_peak_886	3.17248	6.05105		chr11	17072654	17074152	20E_promoter_714	20E-H3K4me3.highQuaily_peak_1674	31.3611	444.74
chr11	8959898	8960458	20E_enhancer_715	20E-H3K4me1.highQuaily_peak_887	2.74024	4.95635		chr11	17072654	17074297	20E_promoter_715	20E-H3K4me3.highQuaily_peak_1674	31.3611	444.74
chr11	9000757	9001013	20E_enhancer_716	20E-H3K4me1.highQuaily_peak_888	2.97418	7.21763		chr11	17563470	17563870	20E_promoter_716	20E-H3K4me3.highQuaily_peak_1679	51.8883	421.654
chr11	9005055	9005385	20E_enhancer_717	20E-H3K4me1.highQuaily_peak_889	2.72182	7.23319		chr11	17608853	17609312	20E_promoter_717	20E-H3K4me3.highQuaily_peak_1682	57.5053	431.459
chr11	9008473	9010597	20E_enhancer_718	20E-H3K4me1.highQuaily_peak_890	2.41067	5.0914		chr11	17609563	17609891	20E_promoter_718	20E-H3K4me3.highQuaily_peak_1683	4.91885	17.8394
chr11	9024249	9026612	20E_enhancer_719	20E-H3K4me1.highQuaily_peak_891	2.26946	5.64453		chr11	17611875	17612232	20E_promoter_719	20E-H3K4me3.highQuaily_peak_1684	13.4982	93.1198
chr11	9027869	9028165	20E_enhancer_720	20E-H3K4me1.highQuaily_peak_892	2.81508	7.96763		chr11	17622539	17623186	20E_promoter_720	20E-H3K4me3.highQuaily_peak_1685	69.0864	478.269
chr11	9036021	9036779	20E_enhancer_721	20E-H3K4me1.highQuaily_peak_893	2.49631	5.78779		chr11	17623527	17624033	20E_promoter_721	20E-H3K4me3.highQuaily_peak_1686	66.1063	481.739
chr11	9177601	9177930	20E_enhancer_722	20E-H3K4me1.highQuaily_peak_894	2.86047	6.05374		chr11	17700602	17701929	20E_promoter_722	20E-H3K4me3.highQuaily_peak_1688	30.071	391.625
chr11	9183721	9184314	20E_enhancer_723	20E-H3K4me1.highQuaily_peak_895	3.04508	5.4218		chr11	17759192	17760187	20E_promoter_723	20E-H3K4me3.highQuaily_peak_1689	27.537	346.676
chr11	9374357	9374921	20E_enhancer_724	20E-H3K4me1.highQuaily_peak_897	2.25916	6.26443		chr11	18154047	18154405	20E_promoter_724	20E-H3K4me3.highQuaily_peak_1690	41.7189	495.388
chr11	9395262	9396335	20E_enhancer_725	20E-H3K4me1.highQuaily_peak_898	2.12293	4.76816		chr11	18154503	18155078	20E_promoter_725	20E-H3K4me3.highQuaily_peak_1690	41.7189	495.388
chr11	9424131	9425004	20E_enhancer_726	20E-H3K4me1.highQuaily_peak_901	2.0249	4.38923		chr11	18164033	18164890	20E_promoter_726	20E-H3K4me3.highQuaily_peak_1693	28.6351	366.013
chr11	9431726	9432011	20E_enhancer_727	20E-H3K4me1.highQuaily_peak_903	2.57738	6.86849		chr11	18180819	18182355	20E_promoter_727	20E-H3K4me3.highQuaily_peak_1694	30.9209	432.54
chr11	9562516	9563253	20E_enhancer_728	20E-H3K4me1.highQuaily_peak_904	1.92328	4.22681		chr11	18386509	18387501	20E_promoter_728	20E-H3K4me3.highQuaily_peak_1699	34.9845	421.134
chr11	9588582	9589588	20E_enhancer_729	20E-H3K4me1.highQuaily_peak_905	2.31275	5.74114		chr11	18539350	18539765	20E_promoter_729	20E-H3K4me3.highQuaily_peak_1700	11.7493	93.7842
chr11	9612779	9617258	20E_enhancer_730	20E-H3K4me1.highQuaily_peak_906	2.28559	7.594		chr11	18604265	18604609	20E_promoter_730	20E-H3K4me3.highQuaily_peak_1704	16.0781	130.649
chr11	9627110	9629746	20E_enhancer_731	20E-H3K4me1.highQuaily_peak_907	3.37207	11.4556		chr11	18709295	18709583	20E_promoter_731	20E-H3K4me3.highQuaily_peak_1708	10.0917	39.9475
chr11	9632914	9633163	20E_enhancer_732	20E-H3K4me1.highQuaily_peak_908	3.12703	9.80602		chr11	18711905	18712639	20E_promoter_732	20E-H3K4me3.highQuaily_peak_1709	37.6084	464.463
chr11	9637854	9638131	20E_enhancer_733	20E-H3K4me1.highQuaily_peak_909	2.13502	4.70077		chr11	18732559	18733427	20E_promoter_733	20E-H3K4me3.highQuaily_peak_1711	15.3962	165.093
chr11	9639813	9640504	20E_enhancer_734	20E-H3K4me1.highQuaily_peak_910	2.48155	6.79973		chr11	18737143	18738156	20E_promoter_734	20E-H3K4me3.highQuaily_peak_1712	23.3509	427.027
chr11	9718277	9719193	20E_enhancer_735	20E-H3K4me1.highQuaily_peak_912	2.05791	4.99263		chr11	19796882	19798152	20E_promoter_735	20E-H3K4me3.highQuaily_peak_1718	9.48184	118.846
chr11	9725747	9726390	20E_enhancer_736	20E-H3K4me1.highQuaily_peak_913	2.01969	5.39662		chr11	20052793	20053908	20E_promoter_736	20E-H3K4me3.highQuaily_peak_1721	19.1297	374.336
chr11	9732419	9735933	20E_enhancer_737	20E-H3K4me1.highQuaily_peak_914	2.21548	6.08153		chr11	20177750	20178316	20E_promoter_737	20E-H3K4me3.highQuaily_peak_1722	21.4394	350.176
chr11	9739318	9742048	20E_enhancer_738	20E-H3K4me1.highQuaily_peak_915	2.46939	8.45746		chr11	20177950	20178316	20E_promoter_738	20E-H3K4me3.highQuaily_peak_1722	21.4394	350.176
chr11	9754347	9755284	20E_enhancer_739	20E-H3K4me1.highQuaily_peak_916	2.06173	4.57084		chr11	20178751	20179885	20E_promoter_739	20E-H3K4me3.highQuaily_peak_1723	24.974	435.07
chr11	9760570	9761362	20E_enhancer_740	20E-H3K4me1.highQuaily_peak_917	2.07298	5.66465		chr11	20314330	20316052	20E_promoter_740	20E-H3K4me3.highQuaily_peak_1735	20.0266	398.659
chr11	9802231	9803712	20E_enhancer_741	20E-H3K4me1.highQuaily_peak_918	2.53535	8.23247		chr11	20338462	20338586	20E_promoter_741	20E-H3K4me3.highQuaily_peak_1737	14.7656	307.401
chr11	9878761	9879031	20E_enhancer_742	20E-H3K4me1.highQuaily_peak_919	3.08843	5.90211		chr11	20340098	20340643	20E_promoter_742	20E-H3K4me3.highQuaily_peak_1738	15.5238	265.477
chr11	9926074	9926338	20E_enhancer_743	20E-H3K4me1.highQuaily_peak_920	3.61159	10.0408		chr11	20344201	20344474	20E_promoter_743	20E-H3K4me3.highQuaily_peak_1739	2.62875	12.8649
chr11	9934493	9934835	20E_enhancer_744	20E-H3K4me1.highQuaily_peak_921	1.36836	8.73773		chr11	20371975	20372545	20E_promoter_744	20E-H3K4me3.highQuaily_peak_1740	11.0805	291.883
chr11	9952004	9952271	20E_enhancer_745	20E-H3K4me1.highQuaily_peak_922	2.29998	5.40637		chr11	20593356	20594832	20E_promoter_745	20E-H3K4me3.highQuaily_peak_1743	61.3857	410.967
chr11	9960263	9961464	20E_enhancer_746	20E-H3K4me1.highQuaily_peak_923	2.69084	8.00705		chr11	21667320	21669129	20E_promoter_746	20E-H3K4me3.highQuaily_peak_1748	20.0936	374.362
chr11	9963564	9964265	20E_enhancer_747	20E-H3K4me1.highQuaily_peak_924	2.42622	6.05625		chr11	21668996	21669129	20E_promoter_747	20E-H3K4me3.highQuaily_peak_1748	20.0936	374.362
chr11	10053253	10053517	20E_enhancer_748	20E-H3K4me1.highQuaily_peak_925	2.91298	7.16794		chr11	21674852	21675596	20E_promoter_748	20E-H3K4me3.highQuaily_peak_1749	16.063	161.692
chr11	10073909	10074731	20E_enhancer_749	20E-H3K4me1.highQuaily_peak_926	2.06984	4.44266		chr11	21682513	21683662	20E_promoter_749	20E-H3K4me3.highQuaily_peak_1750	21.3452	423.592
chr11	10082805	10083094	20E_enhancer_750	20E-H3K4me1.highQuaily_peak_927	4.41175	11.66		chr11	21719215	21719840	20E_promoter_750	20E-H3K4me3.highQuaily_peak_1754	10.1205	132.033
chr11	10273633	10274119	20E_enhancer_751	20E-H3K4me1.highQuaily_peak_928	2.45183	5.2306		chr11	21724682	21725893	20E_promoter_751	20E-H3K4me3.highQuaily_peak_1755	21.2032	419.544
chr11	10374435	10375532	20E_enhancer_752	20E-H3K4me1.highQuaily_peak_930	2.90403	5.33889		chr11	21725120	21725893	20E_promoter_752	20E-H3K4me3.highQuaily_peak_1755	21.2032	419.544
chr11	10490869	10491996	20E_enhancer_753	20E-H3K4me1.highQuaily_peak_931	2.54494	5.16414		chr11	21726526	21727091	20E_promoter_753	20E-H3K4me3.highQuaily_peak_1756	12.5269	117.018
chr11	10501521	10501984	20E_enhancer_754	20E-H3K4me1.highQuaily_peak_932	2.65252	6.35468		chr11	22731682	22732901	20E_promoter_754	20E-H3K4me3.highQuaily_peak_1762	39.8844	403.52
chr11	10504749	10505140	20E_enhancer_755	20E-H3K4me1.highQuaily_peak_933	3.06347	6.35527		chr11	22731682	22732940	20E_promoter_755	20E-H3K4me3.highQuaily_peak_1762	39.8844	403.52
chr11	10528307	10529680	20E_enhancer_756	20E-H3K4me1.highQuaily_peak_934	3.63327	7.56896		chr11	22839880	22840318	20E_promoter_756	20E-H3K4me3.highQuaily_peak_1769	14.0404	82.6513
chr11	10530764	10531061	20E_enhancer_757	20E-H3K4me1.highQuaily_peak_935	3.15818	7.26499		chr11	22840574	22840891	20E_promoter_757	20E-H3K4me3.highQuaily_peak_1770	2.42082	6.54481
chr11	10598599	10598989	20E_enhancer_758	20E-H3K4me1.highQuaily_peak_937	2.48929	5.71181		chr11	22908072	22909262	20E_promoter_758	20E-H3K4me3.highQuaily_peak_1772	19.4402	372.872
chr11	10658034	10659004	20E_enhancer_759	20E-H3K4me1.highQuaily_peak_938	2.3272	5.05108		chr11	22915758	22916342	20E_promoter_759	20E-H3K4me3.highQuaily_peak_1773	4.42022	19.7552
chr11	10660999	10661287	20E_enhancer_760	20E-H3K4me1.highQuaily_peak_939	3.07646	7.59948		chr11	22923471	22923680	20E_promoter_760	20E-H3K4me3.highQuaily_peak_1774	20.1518	373.985
chr11	10665999	10671140	20E_enhancer_761	20E-H3K4me1.highQuaily_peak_940	2.92586	9.0236		chr11	22924371	22925142	20E_promoter_761	20E-H3K4me3.highQuaily_peak_1775	15.9853	257.646
chr11	10723926	10724752	20E_enhancer_762	20E-H3K4me1.highQuaily_peak_941	3.36851	8.7949		chr11	23094273	23094565	20E_promoter_762	20E-H3K4me3.highQuaily_peak_1776	7.85563	52.4646
chr11	10730399	10731240	20E_enhancer_763	20E-H3K4me1.highQuaily_peak_942	2.51796	4.70028		chr11	23094826	23096573	20E_promoter_763	20E-H3K4me3.highQuaily_peak_1777	22.806	345.21
chr11	10733335	10734489	20E_enhancer_764	20E-H3K4me1.highQuaily_peak_943	2.46962	5.06386		chr12	401464	403679	20E_promoter_764	20E-H3K4me3.highQuaily_peak_1780	24.7822	271.463
chr11	10945563	10946133	20E_enhancer_765	20E-H3K4me1.highQuaily_peak_944	3.38322	11.1269		chr12	420244	421542	20E_promoter_765	20E-H3K4me3.highQuaily_peak_1785	25.4252	310.128
chr11	11041730	11043053	20E_enhancer_766	20E-H3K4me1.highQuaily_peak_948	2.41541	5.356		chr12	494309	495546	20E_promoter_766	20E-H3K4me3.highQuaily_peak_1789	26.8787	406.725
chr11	11052998	11053343	20E_enhancer_767	20E-H3K4me1.highQuaily_peak_949	3.42757	8.91732		chr12	1237854	1238380	20E_promoter_767	20E-H3K4me3.highQuaily_peak_1792	28.0299	360.636
chr11	11135310	11135682	20E_enhancer_768	20E-H3K4me1.highQuaily_peak_950	2.70159	9.66905		chr12	1237854	1239164	20E_promoter_768	20E-H3K4me3.highQuaily_peak_1792	28.0299	360.636
chr11	11140632	11142366	20E_enhancer_769	20E-H3K4me1.highQuaily_peak_951	2.7566	7.34337		chr12	1243667	1244514	20E_promoter_769	20E-H3K4me3.highQuaily_peak_1793	41.2917	412.573
chr11	11155827	11157083	20E_enhancer_770	20E-H3K4me1.highQuaily_peak_952	2.26965	6.59612		chr12	1251898	1251905	20E_promoter_770	20E-H3K4me3.highQuaily_peak_1794	15.8415	65.7323
chr11	11160728	11161741	20E_enhancer_771	20E-H3K4me1.highQuaily_peak_953	2.04846	4.55936		chr12	1253270	1253738	20E_promoter_771	20E-H3K4me3.highQuaily_peak_1795	18.8212	84.3939
chr11	11164487	11165302	20E_enhancer_772	20E-H3K4me1.highQuaily_peak_954	2.88305	6.07191		chr12	1255340	1256576	20E_promoter_772	20E-H3K4me3.highQuaily_peak_1796	35.5059	338.073
chr11	11167199	11167478	20E_enhancer_773	20E-H3K4me1.highQuaily_peak_955	2.42672	5.79631		chr12	1257992	1259031	20E_promoter_773	20E-H3K4me3.highQuaily_peak_1797	29.3188	306.926
chr11	11169865	11170436	20E_enhancer_774	20E-H3K4me1.highQuaily_peak_956	2.96818	6.48029		chr12	1278869	1280140	20E_promoter_774	20E-H3K4me3.highQuaily_peak_1798	25.4474	403.095
chr11	11172417	11172924	20E_enhancer_775	20E-H3K4me1.highQuaily_peak_957	2.96106	9.99646		chr12	1330069	1330396	20E_promoter_775	20E-H3K4me3.highQuaily_peak_1800	15.0152	98.9471
chr11	11177972	11179739	20E_enhancer_776	20E-H3K4me1.highQuaily_peak_958	2.40066	4.98496		chr12	1334409	1336376	20E_promoter_776	20E-H3K4me3.highQuaily_peak_1801	26.6481	414.281
chr11	11182469	11183308	20E_enhancer_777	20E-H3K4me1.highQuaily_peak_959	3.44114	9.63346		chr12	1363608	1363945	20E_promoter_777	20E-H3K4me3.highQuaily_peak_1803	5.94838	24.9805
chr11	11188636	11189517	20E_enhancer_778	20E-H3K4me1.highQuaily_peak_960	2.25344	4.95909		chr12	1521300	1521588	20E_promoter_778	20E-H3K4me3.highQuaily_peak_1805	20.4375	383.667
chr11	11198305	11198982	20E_enhancer_779	20E-H3K4me1.highQuaily_peak_961	2.78466	6.52498		chr12	1635364	1635447	20E_promoter_779	20E-H3K4me3.highQuaily_peak_1807	8.37187	79.3102
chr11	11201054	11202242	20E_enhancer_780	20E-H3K4me1.highQuaily_peak_962	3.231	8.79137		chr12	1670798	1670815	20E_promoter_780	20E-H3K4me3.highQuaily_peak_1808	4.25359	13.5875
chr11	11208931	11215853	20E_enhancer_781	20E-H3K4me1.highQuaily_peak_963	2.58957	6.79319		chr12	1757304	1757343	20E_promoter_781	20E-H3K4me3.highQuaily_peak_1814	21.1705	144.108
chr11	11225412	11225662	20E_enhancer_782	20E-H3K4me1.highQuaily_peak_964	2.59666	15.4248		chr12	1760651	1761297	20E_promoter_782	20E-H3K4me3.highQuaily_peak_1815	8.55178	53.0687
chr11	11270315	11270588	20E_enhancer_783	20E-H3K4me1.highQuaily_peak_966	2.51741	5.04808		chr12	1835244	1836075	20E_promoter_783	20E-H3K4me3.highQuaily_peak_1818	53.6543	429.55
chr11	11381075	11381561	20E_enhancer_784	20E-H3K4me1.highQuaily_peak_968	2.16701	4.40777		chr12	1862644	1862858	20E_promoter_784	20E-H3K4me3.highQuaily_peak_1819	5.9111	31.8452
chr11	11388043	11388439	20E_enhancer_785	20E-H3K4me1.highQuaily_peak_969	2.04308	4.52377		chr12	1886915	1887211	20E_promoter_785	20E-H3K4me3.highQuaily_peak_1820	15.9587	181.02
chr11	11401565	11402488	20E_enhancer_786	20E-H3K4me1.highQuaily_peak_972	3.915	10.7426		chr12	2083864	2084772	20E_promoter_786	20E-H3K4me3.highQuaily_peak_1822	25.0539	322.82
chr11	11426145	11426476	20E_enhancer_787	20E-H3K4me1.highQuaily_peak_973	3.9036	15.8489		chr12	2203369	2204768	20E_promoter_787	20E-H3K4me3.highQuaily_peak_1826	36.6642	418.814
chr11	11448738	11449579	20E_enhancer_788	20E-H3K4me1.highQuaily_peak_975	2.33106	4.76895		chr12	2204951	2205500	20E_promoter_788	20E-H3K4me3.highQuaily_peak_1826	36.6642	418.814
chr11	11462985	11463498	20E_enhancer_789	20E-H3K4me1.highQuaily_peak_976	2.54887	7.64802		chr12	2256866	2258431	20E_promoter_789	20E-H3K4me3.highQuaily_peak_1831	39.296	336.979
chr11	11554709	11556572	20E_enhancer_790	20E-H3K4me1.highQuaily_peak_977	2.5617	6.23381		chr12	2294505	2295127	20E_promoter_790	20E-H3K4me3.highQuaily_peak_1832	70.6229	524.314
chr11	11572523	11573891	20E_enhancer_791	20E-H3K4me1.highQuaily_peak_978	2.13064	4.9163		chr12	2965713	2966814	20E_promoter_791	20E-H3K4me3.highQuaily_peak_1837	25.351	366.916
chr11	11584771	11586323	20E_enhancer_792	20E-H3K4me1.highQuaily_peak_979	2.59931	6.53198		chr12	2968490	2968999	20E_promoter_792	20E-H3K4me3.highQuaily_peak_1838	5.33425	22.6479
chr11	11589210	11590253	20E_enhancer_793	20E-H3K4me1.highQuaily_peak_980	2.11458	5.71378		chr12	2981655	2982097	20E_promoter_793	20E-H3K4me3.highQuaily_peak_1839	42.3293	317.166
chr11	11602146	11603001	20E_enhancer_794	20E-H3K4me1.highQuaily_peak_981	2.37476	4.56212		chr12	3084713	3086190	20E_promoter_794	20E-H3K4me3.highQuaily_peak_1842	21.9508	298.431
chr11	11622622	11623338	20E_enhancer_795	20E-H3K4me1.highQuaily_peak_984	2.41655	7.22846		chr12	3145528	3146718	20E_promoter_795	20E-H3K4me3.highQuaily_peak_1843	22.9928	201.887
chr11	11634210	11635397	20E_enhancer_796	20E-H3K4me1.highQuaily_peak_985	2.54879	5.3663		chr12	3157556	3158019	20E_promoter_796	20E-H3K4me3.highQuaily_peak_1846	12.8017	78.9835
chr11	11658566	11663244	20E_enhancer_797	20E-H3K4me1.highQuaily_peak_986	2.53977	9.03711		chr12	3329115	3330130	20E_promoter_797	20E-H3K4me3.highQuaily_peak_1850	38.8932	415.852
chr11	11682679	11683336	20E_enhancer_798	20E-H3K4me1.highQuaily_peak_987	2.73416	8.99035		chr12	3369510	3370680	20E_promoter_798	20E-H3K4me3.highQuaily_peak_1854	33.9566	462.649
chr11	11688164	11688857	20E_enhancer_799	20E-H3K4me1.highQuaily_peak_988	1.99535	5.09391		chr12	3387140	3388007	20E_promoter_799	20E-H3K4me3.highQuaily_peak_1855	22.5969	311.849
chr11	11706506	11709160	20E_enhancer_800	20E-H3K4me1.highQuaily_peak_989	2.2204	7.5233		chr12	3388239	3389260	20E_promoter_800	20E-H3K4me3.highQuaily_peak_1856	29.3352	402.231
chr11	11717387	11718127	20E_enhancer_801	20E-H3K4me1.highQuaily_peak_991	2.14111	5.98883		chr12	3392846	3393912	20E_promoter_801	20E-H3K4me3.highQuaily_peak_1857	22.0307	278.522
chr11	11758756	11761728	20E_enhancer_802	20E-H3K4me1.highQuaily_peak_993	2.63678	9.88081		chr12	3448844	3449874	20E_promoter_802	20E-H3K4me3.highQuaily_peak_1859	23.7358	281.535
chr11	11767413	11769914	20E_enhancer_803	20E-H3K4me1.highQuaily_peak_994	3.09795	11.9359		chr12	3457953	3458499	20E_promoter_803	20E-H3K4me3.highQuaily_peak_1860	8.3506	44.0789
chr11	11771707	11773092	20E_enhancer_804	20E-H3K4me1.highQuaily_peak_995	2.41082	7.55468		chr12	3458866	3459157	20E_promoter_804	20E-H3K4me3.highQuaily_peak_1861	4.02944	10.2848
chr11	11787742	11788201	20E_enhancer_805	20E-H3K4me1.highQuaily_peak_997	1.93366	4.87655		chr12	3461280	3461388	20E_promoter_805	20E-H3K4me3.highQuaily_peak_1863	4.75013	14.89
chr11	11810428	11810686	20E_enhancer_806	20E-H3K4me1.highQuaily_peak_998	4.53198	11.2421		chr12	4815632	4815790	20E_promoter_806	20E-H3K4me3.highQuaily_peak_1866	19.9526	274.617
chr11	11828401	11828676	20E_enhancer_807	20E-H3K4me1.highQuaily_peak_999	2.21258	6.01282		chr12	4818296	4819479	20E_promoter_807	20E-H3K4me3.highQuaily_peak_1867	28.7009	390.238
chr11	11844640	11848402	20E_enhancer_808	20E-H3K4me1.highQuaily_peak_1001	2.04438	5.85438		chr12	4911457	4911712	20E_promoter_808	20E-H3K4me3.highQuaily_peak_1871	7.26068	20.2932
chr11	11849697	11862772	20E_enhancer_809	20E-H3K4me1.highQuaily_peak_1002	2.24584	8.0439		chr12	4912239	4912961	20E_promoter_809	20E-H3K4me3.highQuaily_peak_1872	51.7354	350.855
chr11	11865635	11875349	20E_enhancer_810	20E-H3K4me1.highQuaily_peak_1003	2.42726	9.0228		chr12	5150621	5151845	20E_promoter_810	20E-H3K4me3.highQuaily_peak_1876	38.3213	407.652
chr11	11908974	11910921	20E_enhancer_811	20E-H3K4me1.highQuaily_peak_1005	2.00357	8.98528		chr12	5157100	5157331	20E_promoter_811	20E-H3K4me3.highQuaily_peak_1877	3.75063	10.0027
chr11	11999163	11999655	20E_enhancer_812	20E-H3K4me1.highQuaily_peak_1006	2.49326	9.7297		chr12	5742033	5742475	20E_promoter_812	20E-H3K4me3.highQuaily_peak_1882	5.94838	24.9805
chr11	12043661	12044423	20E_enhancer_813	20E-H3K4me1.highQuaily_peak_1009	2.0493	6.18363		chr12	5789752	5791313	20E_promoter_813	20E-H3K4me3.highQuaily_peak_1884	25.6438	392.559
chr11	12048907	12050390	20E_enhancer_814	20E-H3K4me1.highQuaily_peak_1011	2.25021	6.38747		chr12	6438304	6439349	20E_promoter_814	20E-H3K4me3.highQuaily_peak_1890	39.2854	275.214
chr11	12066213	12066904	20E_enhancer_815	20E-H3K4me1.highQuaily_peak_1012	2.02169	5.91744		chr12	7080370	7081051	20E_promoter_815	20E-H3K4me3.highQuaily_peak_1899	8.94718	44.6167
chr11	12214008	12215756	20E_enhancer_816	20E-H3K4me1.highQuaily_peak_1013	2.67538	6.76366		chr12	7195681	7196149	20E_promoter_816	20E-H3K4me3.highQuaily_peak_1905	10.3866	41.9741
chr11	12263923	12264192	20E_enhancer_817	20E-H3K4me1.highQuaily_peak_1014	4.13344	9.55165		chr12	7196748	7197934	20E_promoter_817	20E-H3K4me3.highQuaily_peak_1906	39.1581	384.295
chr11	12269553	12270566	20E_enhancer_818	20E-H3K4me1.highQuaily_peak_1015	2.88308	5.11603		chr12	7208911	7209981	20E_promoter_818	20E-H3K4me3.highQuaily_peak_1907	24.9583	212.652
chr11	12470597	12470915	20E_enhancer_819	20E-H3K4me1.highQuaily_peak_1017	2.68076	5.77392		chr12	7237949	7238278	20E_promoter_819	20E-H3K4me3.highQuaily_peak_1909	25.2205	249.035
chr11	12572656	12573159	20E_enhancer_820	20E-H3K4me1.highQuaily_peak_1019	2.48028	6.81756		chr12	7239911	7240249	20E_promoter_820	20E-H3K4me3.highQuaily_peak_1910	33.7212	400.581
chr11	12586395	12587599	20E_enhancer_821	20E-H3K4me1.highQuaily_peak_1021	2.69526	5.58682		chr12	7262631	7264460	20E_promoter_821	20E-H3K4me3.highQuaily_peak_1912	34.8909	328.968
chr11	12641516	12641961	20E_enhancer_822	20E-H3K4me1.highQuaily_peak_1022	2.46566	5.72348		chr12	7682511	7683630	20E_promoter_822	20E-H3K4me3.highQuaily_peak_1915	30.9157	406.857
chr11	12661581	12661829	20E_enhancer_823	20E-H3K4me1.highQuaily_peak_1023	2.15814	5.31862		chr12	7697671	7699005	20E_promoter_823	20E-H3K4me3.highQuaily_peak_1919	20.3354	211.823
chr11	12682209	12682873	20E_enhancer_824	20E-H3K4me1.highQuaily_peak_1026	2.57357	4.81989		chr12	7802441	7803572	20E_promoter_824	20E-H3K4me3.highQuaily_peak_1923	25.0874	304.362
chr11	12721961	12723183	20E_enhancer_825	20E-H3K4me1.highQuaily_peak_1028	3.59181	7.77792		chr12	7902234	7902938	20E_promoter_825	20E-H3K4me3.highQuaily_peak_1924	41.9831	305.404
chr11	12780132	12780890	20E_enhancer_826	20E-H3K4me1.highQuaily_peak_1031	2.09568	4.65793		chr12	7903140	7903276	20E_promoter_826	20E-H3K4me3.highQuaily_peak_1925	5.30389	16.1891
chr11	12783714	12784150	20E_enhancer_827	20E-H3K4me1.highQuaily_peak_1032	2.23136	6.43989		chr12	7919312	7919841	20E_promoter_827	20E-H3K4me3.highQuaily_peak_1927	27.368	343.72
chr11	12788050	12791318	20E_enhancer_828	20E-H3K4me1.highQuaily_peak_1033	2.32453	7.48239		chr12	7920388	7921612	20E_promoter_828	20E-H3K4me3.highQuaily_peak_1928	41.753	457.324
chr11	12794630	12795557	20E_enhancer_829	20E-H3K4me1.highQuaily_peak_1034	2.34662	7.09076		chr12	7971833	7973082	20E_promoter_829	20E-H3K4me3.highQuaily_peak_1930	27.8029	366.552
chr11	12843202	12844284	20E_enhancer_830	20E-H3K4me1.highQuaily_peak_1035	2.04364	4.53259		chr12	8476026	8477106	20E_promoter_830	20E-H3K4me3.highQuaily_peak_1933	30.8313	405.328
chr11	12847959	12849048	20E_enhancer_831	20E-H3K4me1.highQuaily_peak_1036	2.10766	5.25848		chr12	8523376	8524252	20E_promoter_831	20E-H3K4me3.highQuaily_peak_1937	21.0328	237.091
chr11	13467041	13468332	20E_enhancer_832	20E-H3K4me1.highQuaily_peak_1041	2.63252	5.95962		chr12	8529373	8530609	20E_promoter_832	20E-H3K4me3.highQuaily_peak_1938	18.1418	251.083
chr11	13478319	13479271	20E_enhancer_833	20E-H3K4me1.highQuaily_peak_1042	2.75132	4.92779		chr12	8538893	8539188	20E_promoter_833	20E-H3K4me3.highQuaily_peak_1941	2.22444	6.64319
chr11	13523082	13524015	20E_enhancer_834	20E-H3K4me1.highQuaily_peak_1043	2.6039	6.26273		chr12	8619328	8619494	20E_promoter_834	20E-H3K4me3.highQuaily_peak_1943	22.3857	356.302
chr11	13530051	13532358	20E_enhancer_835	20E-H3K4me1.highQuaily_peak_1044	2.9469	9.20987		chr12	8621966	8623246	20E_promoter_835	20E-H3K4me3.highQuaily_peak_1944	30.4689	382.091
chr11	13535570	13536590	20E_enhancer_836	20E-H3K4me1.highQuaily_peak_1045	3.11341	7.89517		chr12	8704087	8704246	20E_promoter_836	20E-H3K4me3.highQuaily_peak_1946	3.88932	11.504
chr11	13558545	13559069	20E_enhancer_837	20E-H3K4me1.highQuaily_peak_1046	2.62668	5.61645		chr12	8722511	8722920	20E_promoter_837	20E-H3K4me3.highQuaily_peak_1950	5.25427	21.5906
chr11	13560654	13561177	20E_enhancer_838	20E-H3K4me1.highQuaily_peak_1047	2.552	4.34652		chr12	8726963	8727987	20E_promoter_838	20E-H3K4me3.highQuaily_peak_1951	19.9933	344.159
chr11	13639250	13639913	20E_enhancer_839	20E-H3K4me1.highQuaily_peak_1048	2.87679	5.61429		chr12	9051310	9051434	20E_promoter_839	20E-H3K4me3.highQuaily_peak_1963	3.53077	14.1055
chr11	13899948	13900203	20E_enhancer_840	20E-H3K4me1.highQuaily_peak_1049	3.12936	5.98714		chr12	9059588	9060794	20E_promoter_840	20E-H3K4me3.highQuaily_peak_1966	14.9085	249.823
chr11	15585622	15586547	20E_enhancer_841	20E-H3K4me1.highQuaily_peak_1051	2.80304	5.45732		chr12	9074805	9075887	20E_promoter_841	20E-H3K4me3.highQuaily_peak_1968	27.237	232.379
chr11	15587829	15588077	20E_enhancer_842	20E-H3K4me1.highQuaily_peak_1052	3.14624	6.78908		chr12	9092188	9093334	20E_promoter_842	20E-H3K4me3.highQuaily_peak_1972	27.7881	395.15
chr11	15941346	15942461	20E_enhancer_843	20E-H3K4me1.highQuaily_peak_1054	3.38849	7.36619		chr12	9118836	9118974	20E_promoter_843	20E-H3K4me3.highQuaily_peak_1974	16.7687	140.943
chr11	16137461	16138225	20E_enhancer_844	20E-H3K4me1.highQuaily_peak_1055	2.88314	5.53328		chr12	9118836	9119551	20E_promoter_844	20E-H3K4me3.highQuaily_peak_1974	16.7687	140.943
chr11	16269623	16270407	20E_enhancer_845	20E-H3K4me1.highQuaily_peak_1056	3.07294	7.0468		chr12	9138042	9139109	20E_promoter_845	20E-H3K4me3.highQuaily_peak_1977	19.5077	320.806
chr11	16656814	16657331	20E_enhancer_846	20E-H3K4me1.highQuaily_peak_1059	4.63247	18.3291		chr12	9147019	9147298	20E_promoter_846	20E-H3K4me3.highQuaily_peak_1979	10.4725	114.245
chr11	16659970	16661188	20E_enhancer_847	20E-H3K4me1.highQuaily_peak_1060	2.81841	5.6688		chr12	9262228	9262381	20E_promoter_847	20E-H3K4me3.highQuaily_peak_1986	7.3927	59.0036
chr11	16672066	16673195	20E_enhancer_848	20E-H3K4me1.highQuaily_peak_1061	2.61689	7.03209		chr12	9292671	9294205	20E_promoter_848	20E-H3K4me3.highQuaily_peak_1987	25.1507	435.436
chr11	16712519	16712800	20E_enhancer_849	20E-H3K4me1.highQuaily_peak_1064	2.81764	7.51706		chr12	9327381	9328312	20E_promoter_849	20E-H3K4me3.highQuaily_peak_1988	19.7924	300.068
chr11	16722285	16722993	20E_enhancer_850	20E-H3K4me1.highQuaily_peak_1065	2.4425	6.78881		chr12	9382720	9383828	20E_promoter_850	20E-H3K4me3.highQuaily_peak_1989	16.9852	281.459
chr11	16731486	16731833	20E_enhancer_851	20E-H3K4me1.highQuaily_peak_1066	2.15449	5.78021		chr12	10115130	10116288	20E_promoter_851	20E-H3K4me3.highQuaily_peak_1991	31.2737	419.534
chr11	16733604	16734322	20E_enhancer_852	20E-H3K4me1.highQuaily_peak_1067	2.60059	8.38357		chr12	10131493	10132701	20E_promoter_852	20E-H3K4me3.highQuaily_peak_1993	18.842	265.343
chr11	16763162	16764414	20E_enhancer_853	20E-H3K4me1.highQuaily_peak_1068	2.56614	8.07966		chr12	11066889	11068058	20E_promoter_853	20E-H3K4me3.highQuaily_peak_2004	25.5471	351.343
chr11	16799400	16799653	20E_enhancer_854	20E-H3K4me1.highQuaily_peak_1069	2.02944	5.55356		chr12	11106994	11107267	20E_promoter_854	20E-H3K4me3.highQuaily_peak_2006	6.60061	17.4221
chr11	16808193	16808763	20E_enhancer_855	20E-H3K4me1.highQuaily_peak_1070	2.10935	5.74208		chr12	11109101	11109201	20E_promoter_855	20E-H3K4me3.highQuaily_peak_2007	7.44004	25.1016
chr11	16839256	16839925	20E_enhancer_856	20E-H3K4me1.highQuaily_peak_1071	2.38622	4.69682		chr12	11132263	11133309	20E_promoter_856	20E-H3K4me3.highQuaily_peak_2010	22.3431	339.179
chr11	16901198	16902951	20E_enhancer_857	20E-H3K4me1.highQuaily_peak_1072	2.70046	6.05974		chr12	11156981	11157229	20E_promoter_857	20E-H3K4me3.highQuaily_peak_2012	34.5111	493.535
chr11	16962293	16962839	20E_enhancer_858	20E-H3K4me1.highQuaily_peak_1073	2.44481	4.34283		chr12	11158321	11159055	20E_promoter_858	20E-H3K4me3.highQuaily_peak_2013	17.4111	247.604
chr11	17012726	17013811	20E_enhancer_859	20E-H3K4me1.highQuaily_peak_1074	2.83525	5.12767		chr12	11199062	11200263	20E_promoter_859	20E-H3K4me3.highQuaily_peak_2015	17.6231	331.93
chr11	17043785	17044079	20E_enhancer_860	20E-H3K4me1.highQuaily_peak_1075	2.99986	5.46645		chr12	11214240	11215181	20E_promoter_860	20E-H3K4me3.highQuaily_peak_2017	23.0913	321.588
chr11	17674489	17675822	20E_enhancer_861	20E-H3K4me1.highQuaily_peak_1076	2.99426	9.64913		chr12	11248261	11249452	20E_promoter_861	20E-H3K4me3.highQuaily_peak_2020	23.9439	302.86
chr11	17945885	17946269	20E_enhancer_862	20E-H3K4me1.highQuaily_peak_1078	1.44605	13.0972		chr12	11249891	11250561	20E_promoter_862	20E-H3K4me3.highQuaily_peak_2021	24.8722	220.125
chr11	18035113	18037006	20E_enhancer_863	20E-H3K4me1.highQuaily_peak_1079	2.62326	7.96141		chr12	11331813	11332601	20E_promoter_863	20E-H3K4me3.highQuaily_peak_2023	16.5986	135.322
chr11	18173079	18173524	20E_enhancer_864	20E-H3K4me1.highQuaily_peak_1081	2.32774	4.72639		chr12	11585288	11587086	20E_promoter_864	20E-H3K4me3.highQuaily_peak_2026	27.6972	354.702
chr11	18262516	18262857	20E_enhancer_865	20E-H3K4me1.highQuaily_peak_1082	2.448	6.25206		chr12	11624728	11624971	20E_promoter_865	20E-H3K4me3.highQuaily_peak_2027	22.0465	253.56
chr11	18323681	18325087	20E_enhancer_866	20E-H3K4me1.highQuaily_peak_1083	2.51455	4.82072		chr12	11661445	11661518	20E_promoter_866	20E-H3K4me3.highQuaily_peak_2029	24.3275	182.136
chr11	18375381	18376704	20E_enhancer_867	20E-H3K4me1.highQuaily_peak_1084	2.98152	5.6696		chr12	11687484	11688660	20E_promoter_867	20E-H3K4me3.highQuaily_peak_2034	15.8767	225.767
chr11	18394133	18394447	20E_enhancer_868	20E-H3K4me1.highQuaily_peak_1085	3.05187	5.8658		chr12	11697672	11697816	20E_promoter_868	20E-H3K4me3.highQuaily_peak_2035	23.5513	310.152
chr11	18598558	18600435	20E_enhancer_869	20E-H3K4me1.highQuaily_peak_1087	2.4485	7.8614		chr12	11713911	11715122	20E_promoter_869	20E-H3K4me3.highQuaily_peak_2036	23.1069	355.808
chr11	18636036	18636543	20E_enhancer_870	20E-H3K4me1.highQuaily_peak_1088	2.34214	7.27771		chr12	11733004	11733459	20E_promoter_870	20E-H3K4me3.highQuaily_peak_2038	30.3766	264.962
chr11	18639647	18641124	20E_enhancer_871	20E-H3K4me1.highQuaily_peak_1089	2.04941	6.20614		chr12	11741638	11742060	20E_promoter_871	20E-H3K4me3.highQuaily_peak_2040	16.4414	114.486
chr11	18671353	18671789	20E_enhancer_872	20E-H3K4me1.highQuaily_peak_1090	3.96561	15.1401		chr12	11748133	11749155	20E_promoter_872	20E-H3K4me3.highQuaily_peak_2041	21.8032	265.171
chr11	18679568	18681474	20E_enhancer_873	20E-H3K4me1.highQuaily_peak_1091	3.21392	8.68047		chr12	11779685	11780984	20E_promoter_873	20E-H3K4me3.highQuaily_peak_2045	30.7616	217.493
chr11	18905563	18906648	20E_enhancer_874	20E-H3K4me1.highQuaily_peak_1092	2.80684	4.50867		chr12	11780274	11780984	20E_promoter_874	20E-H3K4me3.highQuaily_peak_2045	30.7616	217.493
chr11	19082760	19083301	20E_enhancer_875	20E-H3K4me1.highQuaily_peak_1093	2.54164	5.8475		chr12	11813834	11815300	20E_promoter_875	20E-H3K4me3.highQuaily_peak_2047	27.9835	284.408
chr11	19157742	19158251	20E_enhancer_876	20E-H3K4me1.highQuaily_peak_1094	2.40018	4.5923		chr12	11880315	11881475	20E_promoter_876	20E-H3K4me3.highQuaily_peak_2049	18.4126	244.401
chr11	19506224	19507229	20E_enhancer_877	20E-H3K4me1.highQuaily_peak_1095	2.08454	4.9002		chr12	11893274	11893998	20E_promoter_877	20E-H3K4me3.highQuaily_peak_2050	6.8117	26.6118
chr11	19590406	19591213	20E_enhancer_878	20E-H3K4me1.highQuaily_peak_1096	2.45169	5.19581		chr12	11894271	11894338	20E_promoter_878	20E-H3K4me3.highQuaily_peak_2051	13.8613	54.186
chr11	19626294	19626661	20E_enhancer_879	20E-H3K4me1.highQuaily_peak_1097	1.96963	4.91043		chr12	11922975	11924128	20E_promoter_879	20E-H3K4me3.highQuaily_peak_2054	13.7711	174.402
chr11	19629737	19630943	20E_enhancer_880	20E-H3K4me1.highQuaily_peak_1098	2.67889	6.52255		chr12	11923552	11924128	20E_promoter_880	20E-H3K4me3.highQuaily_peak_2054	13.7711	174.402
chr11	19746193	19746455	20E_enhancer_881	20E-H3K4me1.highQuaily_peak_1099	2.53664	15.7741		chr12	12366474	12367056	20E_promoter_881	20E-H3K4me3.highQuaily_peak_2056	26.4109	271.269
chr11	19785849	19786597	20E_enhancer_882	20E-H3K4me1.highQuaily_peak_1100	2.04746	5.15116		chr12	12389659	12390881	20E_promoter_882	20E-H3K4me3.highQuaily_peak_2057	35.865	449.08
chr11	19886349	19886712	20E_enhancer_883	20E-H3K4me1.highQuaily_peak_1105	2.29704	4.79522		chr12	12393119	12394421	20E_promoter_883	20E-H3K4me3.highQuaily_peak_2058	32.3818	372.259
chr11	19891335	19891624	20E_enhancer_884	20E-H3K4me1.highQuaily_peak_1106	4.47317	15.674		chr12	12394357	12394421	20E_promoter_884	20E-H3K4me3.highQuaily_peak_2058	32.3818	372.259
chr11	20082143	20082411	20E_enhancer_885	20E-H3K4me1.highQuaily_peak_1107	3.5125	8.59643		chr12	12948553	12948793	20E_promoter_885	20E-H3K4me3.highQuaily_peak_2061	3.80869	8.86904
chr11	20112254	20113470	20E_enhancer_886	20E-H3K4me1.highQuaily_peak_1108	2.35684	6.82279		chr12	13023896	13025200	20E_promoter_886	20E-H3K4me3.highQuaily_peak_2065	35.8144	356.194
chr11	20127656	20128761	20E_enhancer_887	20E-H3K4me1.highQuaily_peak_1109	2.31743	6.0828		chr12	13245023	13245994	20E_promoter_887	20E-H3K4me3.highQuaily_peak_2067	21.8488	187.841
chr11	20192926	20196071	20E_enhancer_888	20E-H3K4me1.highQuaily_peak_1110	1.96278	5.9036		chr12	13422032	13423182	20E_promoter_888	20E-H3K4me3.highQuaily_peak_2074	27.385	322.437
chr11	20198977	20201999	20E_enhancer_889	20E-H3K4me1.highQuaily_peak_1111	2.11726	5.70885		chr12	13770780	13771469	20E_promoter_889	20E-H3K4me3.highQuaily_peak_2078	29.251	329.609
chr11	20218216	20218649	20E_enhancer_890	20E-H3K4me1.highQuaily_peak_1112	2.24679	5.42398		chr12	13776428	13777112	20E_promoter_890	20E-H3K4me3.highQuaily_peak_2079	40.5027	328.102
chr11	20238550	20239678	20E_enhancer_891	20E-H3K4me1.highQuaily_peak_1113	3.53854	7.2485		chr12	13781606	13781895	20E_promoter_891	20E-H3K4me3.highQuaily_peak_2081	14.5213	57.9769
chr11	20277181	20278838	20E_enhancer_892	20E-H3K4me1.highQuaily_peak_1115	1.97812	4.99001		chr12	13811831	13812698	20E_promoter_892	20E-H3K4me3.highQuaily_peak_2084	14.8223	133.403
chr11	20283087	20283401	20E_enhancer_893	20E-H3K4me1.highQuaily_peak_1116	2.33182	5.60799		chr12	13812394	13812698	20E_promoter_893	20E-H3K4me3.highQuaily_peak_2084	14.8223	133.403
chr11	20284626	20285714	20E_enhancer_894	20E-H3K4me1.highQuaily_peak_1117	2.29501	4.96975		chr12	13814514	13814694	20E_promoter_894	20E-H3K4me3.highQuaily_peak_2085	54.4936	540.264
chr11	20291991	20292494	20E_enhancer_895	20E-H3K4me1.highQuaily_peak_1118	2.3401	5.8765		chr12	15183515	15184779	20E_promoter_895	20E-H3K4me3.highQuaily_peak_2091	22.143	350.8
chr11	20297405	20299072	20E_enhancer_896	20E-H3K4me1.highQuaily_peak_1119	2.92825	14.5045		chr12	15337784	15337975	20E_promoter_896	20E-H3K4me3.highQuaily_peak_2096	11.221	39.669
chr11	20313095	20313805	20E_enhancer_897	20E-H3K4me1.highQuaily_peak_1120	1.81442	4.65698		chr12	15338202	15339461	20E_promoter_897	20E-H3K4me3.highQuaily_peak_2097	18.9059	127.53
chr11	20376589	20377705	20E_enhancer_898	20E-H3K4me1.highQuaily_peak_1122	1.83649	6.04264		chr12	16070475	16071047	20E_promoter_898	20E-H3K4me3.highQuaily_peak_2103	32.082	288.522
chr11	20390706	20390981	20E_enhancer_899	20E-H3K4me1.highQuaily_peak_1123	1.75701	4.84612		chr12	16145235	16146415	20E_promoter_899	20E-H3K4me3.highQuaily_peak_2107	21.8741	151.97
chr11	20414070	20414900	20E_enhancer_900	20E-H3K4me1.highQuaily_peak_1124	1.86756	5.32522		chr12	16145671	16146415	20E_promoter_900	20E-H3K4me3.highQuaily_peak_2107	21.8741	151.97
chr11	20421029	20422404	20E_enhancer_901	20E-H3K4me1.highQuaily_peak_1125	2.21391	7.7943		chr12	16146770	16146773	20E_promoter_901	20E-H3K4me3.highQuaily_peak_2108	41.5639	435.073
chr11	20445670	20446499	20E_enhancer_902	20E-H3K4me1.highQuaily_peak_1126	2.30001	10.7384		chr12	16146770	16147971	20E_promoter_902	20E-H3K4me3.highQuaily_peak_2108	41.5639	435.073
chr11	20447596	20448637	20E_enhancer_903	20E-H3K4me1.highQuaily_peak_1127	1.82482	5.12232		chr12	16147626	16148142	20E_promoter_903	20E-H3K4me3.highQuaily_peak_2108	41.5639	435.073
chr11	20454287	20455620	20E_enhancer_904	20E-H3K4me1.highQuaily_peak_1128	1.91688	5.68912		chr12	16149298	16149926	20E_promoter_904	20E-H3K4me3.highQuaily_peak_2109	5.28254	17.24
chr11	20464871	20465478	20E_enhancer_905	20E-H3K4me1.highQuaily_peak_1129	1.97751	5.03777		chr12	16163733	16163802	20E_promoter_905	20E-H3K4me3.highQuaily_peak_2110	29.61	238.998
chr11	20483113	20484723	20E_enhancer_906	20E-H3K4me1.highQuaily_peak_1130	2.45463	9.98109		chr12	16165374	16166033	20E_promoter_906	20E-H3K4me3.highQuaily_peak_2111	29.3775	223.558
chr11	20487300	20489465	20E_enhancer_907	20E-H3K4me1.highQuaily_peak_1131	2.39541	9.13908		chr12	16331624	16331848	20E_promoter_907	20E-H3K4me3.highQuaily_peak_2113	2.70301	6.83808
chr11	20495474	20497161	20E_enhancer_908	20E-H3K4me1.highQuaily_peak_1132	2.37459	8.52758		chr12	16457395	16458168	20E_promoter_908	20E-H3K4me3.highQuaily_peak_2117	58.7455	388.319
chr11	20502130	20503857	20E_enhancer_909	20E-H3K4me1.highQuaily_peak_1133	2.93286	14.4198		chr12	16469121	16470545	20E_promoter_909	20E-H3K4me3.highQuaily_peak_2118	41.6683	410.449
chr11	20505521	20507692	20E_enhancer_910	20E-H3K4me1.highQuaily_peak_1134	2.81518	11.8254		chr12	16535559	16535688	20E_promoter_910	20E-H3K4me3.highQuaily_peak_2119	38.9581	280.067
chr11	20517301	20517918	20E_enhancer_911	20E-H3K4me1.highQuaily_peak_1135	1.94901	5.89333		chr12	16657618	16658711	20E_promoter_911	20E-H3K4me3.highQuaily_peak_2126	32.299	303.448
chr11	20539860	20540128	20E_enhancer_912	20E-H3K4me1.highQuaily_peak_1136	1.95863	6.00056		chr12	17841179	17841411	20E_promoter_912	20E-H3K4me3.highQuaily_peak_2129	5.06047	11.2419
chr11	20546543	20546962	20E_enhancer_913	20E-H3K4me1.highQuaily_peak_1137	2.35556	7.45875		chr12	17841713	17842048	20E_promoter_913	20E-H3K4me3.highQuaily_peak_2130	12.3211	45.5849
chr11	21638819	21640462	20E_enhancer_914	20E-H3K4me1.highQuaily_peak_1138	3.33264	9.14184		chr12	17891490	17892521	20E_promoter_914	20E-H3K4me3.highQuaily_peak_2131	31.683	172.128
chr11	21646769	21647925	20E_enhancer_915	20E-H3K4me1.highQuaily_peak_1139	2.65886	6.8235		chr12	17902975	17903690	20E_promoter_915	20E-H3K4me3.highQuaily_peak_2133	9.13205	32.1423
chr11	21701000	21701571	20E_enhancer_916	20E-H3K4me1.highQuaily_peak_1140	2.31419	6.27685		chr12	17911567	17912798	20E_promoter_916	20E-H3K4me3.highQuaily_peak_2135	32.9461	186.038
chr11	21793368	21794173	20E_enhancer_917	20E-H3K4me1.highQuaily_peak_1143	2.28435	7.01382		chr12	17931181	17931264	20E_promoter_917	20E-H3K4me3.highQuaily_peak_2136	8.5029	31.0522
chr11	21804976	21805961	20E_enhancer_918	20E-H3K4me1.highQuaily_peak_1144	2.04395	5.01395		chr12	17939703	17940411	20E_promoter_918	20E-H3K4me3.highQuaily_peak_2138	19.3518	101.241
chr11	21820673	21821324	20E_enhancer_919	20E-H3K4me1.highQuaily_peak_1145	2.09859	7.68239		chr12	17963347	17963626	20E_promoter_919	20E-H3K4me3.highQuaily_peak_2139	6.60061	17.4221
chr11	21823313	21825078	20E_enhancer_920	20E-H3K4me1.highQuaily_peak_1146	2.34271	7.85032		chr12	17963376	17963626	20E_promoter_920	20E-H3K4me3.highQuaily_peak_2139	6.60061	17.4221
chr11	21837193	21838871	20E_enhancer_921	20E-H3K4me1.highQuaily_peak_1147	2.44972	13.0098		chr12	17964083	17964517	20E_promoter_921	20E-H3K4me3.highQuaily_peak_2140	6.25564	23.0679
chr11	21840904	21841794	20E_enhancer_922	20E-H3K4me1.highQuaily_peak_1148	2.3294	10.5711		chr12	17964083	17964402	20E_promoter_922	20E-H3K4me3.highQuaily_peak_2140	6.25564	23.0679
chr11	21849902	21852841	20E_enhancer_923	20E-H3K4me1.highQuaily_peak_1149	2.37397	9.36899		chr12	17964777	17965182	20E_promoter_923	20E-H3K4me3.highQuaily_peak_2141	20.6819	95.8952
chr11	21854799	21855201	20E_enhancer_924	20E-H3K4me1.highQuaily_peak_1150	2.33598	8.85595		chr12	17993298	17993910	20E_promoter_924	20E-H3K4me3.highQuaily_peak_2142	29.7028	157.759
chr11	21862988	21864773	20E_enhancer_925	20E-H3K4me1.highQuaily_peak_1151	1.96554	6.59907		chr12	18006495	18007557	20E_promoter_925	20E-H3K4me3.highQuaily_peak_2144	41.1227	283.956
chr11	21871407	21872020	20E_enhancer_926	20E-H3K4me1.highQuaily_peak_1152	2.00973	6.81035		chr12	18058027	18058800	20E_promoter_926	20E-H3K4me3.highQuaily_peak_2147	45.7643	280.593
chr11	21878528	21878869	20E_enhancer_927	20E-H3K4me1.highQuaily_peak_1153	2.1733	6.16468		chr12	19054543	19054783	20E_promoter_927	20E-H3K4me3.highQuaily_peak_2152	3.96037	7.36417
chr11	21896792	21898003	20E_enhancer_928	20E-H3K4me1.highQuaily_peak_1154	2.75155	10.8573		chr12	19056720	19056843	20E_promoter_928	20E-H3K4me3.highQuaily_peak_2153	34.4273	263.844
chr11	21905300	21905601	20E_enhancer_929	20E-H3K4me1.highQuaily_peak_1155	2.37104	7.90838		chr12	19833154	19834135	20E_promoter_929	20E-H3K4me3.highQuaily_peak_2155	33.5343	454.814
chr11	21980883	21983953	20E_enhancer_930	20E-H3K4me1.highQuaily_peak_1157	2.38396	11.1931		chr12	19833733	19834135	20E_promoter_930	20E-H3K4me3.highQuaily_peak_2155	33.5343	454.814
chr11	21986337	21986949	20E_enhancer_931	20E-H3K4me1.highQuaily_peak_1158	2.29075	8.22477		chr12	19869568	19870162	20E_promoter_931	20E-H3K4me3.highQuaily_peak_2156	40.6681	478.751
chr11	21995136	21995581	20E_enhancer_932	20E-H3K4me1.highQuaily_peak_1159	2.44489	4.38087		chr12	19870573	19871704	20E_promoter_932	20E-H3K4me3.highQuaily_peak_2157	37.1225	456.375
chr11	22562475	22562888	20E_enhancer_933	20E-H3K4me1.highQuaily_peak_1160	2.29255	4.66551		chr12	19891901	19894201	20E_promoter_933	20E-H3K4me3.highQuaily_peak_2158	38.0264	463.006
chr11	22742743	22743844	20E_enhancer_934	20E-H3K4me1.highQuaily_peak_1163	2.65956	6.18911		chr12	19899932	19901369	20E_promoter_934	20E-H3K4me3.highQuaily_peak_2160	21.9095	408.352
chr11	22747610	22747960	20E_enhancer_935	20E-H3K4me1.highQuaily_peak_1164	2.85684	6.00208		chr12	19947842	19948479	20E_promoter_935	20E-H3K4me3.highQuaily_peak_2163	6.46815	27.7176
chr11	22760230	22760504	20E_enhancer_936	20E-H3K4me1.highQuaily_peak_1165	2.20406	5.61749		chr12	19966973	19967619	20E_promoter_936	20E-H3K4me3.highQuaily_peak_2165	8.23621	43.1037
chr11	22765526	22766087	20E_enhancer_937	20E-H3K4me1.highQuaily_peak_1166	2.63737	6.8435		chr12	20005290	20005664	20E_promoter_937	20E-H3K4me3.highQuaily_peak_2167	10.58	53.1627
chr11	22784192	22786920	20E_enhancer_938	20E-H3K4me1.highQuaily_peak_1167	2.94787	10.0014		chr12	20057152	20058241	20E_promoter_938	20E-H3K4me3.highQuaily_peak_2172	28.8622	323.575
chr11	22802376	22806043	20E_enhancer_939	20E-H3K4me1.highQuaily_peak_1168	2.58209	11.2589		chr12	20058126	20058261	20E_promoter_939	20E-H3K4me3.highQuaily_peak_2172	28.8622	323.575
chr11	22821670	22822009	20E_enhancer_940	20E-H3K4me1.highQuaily_peak_1169	2.24057	7.59381		chr12	20110703	20112788	20E_promoter_940	20E-H3K4me3.highQuaily_peak_2173	36.0719	516.983
chr11	22836044	22836833	20E_enhancer_941	20E-H3K4me1.highQuaily_peak_1170	2.96298	5.56		chr12	20119899	20120664	20E_promoter_941	20E-H3K4me3.highQuaily_peak_2174	23.0894	313.05
chr11	22846367	22847254	20E_enhancer_942	20E-H3K4me1.highQuaily_peak_1172	2.4791	5.76791		chr12	20220288	20220890	20E_promoter_942	20E-H3K4me3.highQuaily_peak_2180	38.0409	437.658
chr11	22904959	22905857	20E_enhancer_943	20E-H3K4me1.highQuaily_peak_1173	2.36167	7.46762		chr12	20252046	20253251	20E_promoter_943	20E-H3K4me3.highQuaily_peak_2182	19.2412	241.045
chr11	22922137	22922552	20E_enhancer_944	20E-H3K4me1.highQuaily_peak_1174	2.06922	6.17306		chr13	499549	500234	20E_promoter_944	20E-H3K4me3.highQuaily_peak_2186	31.2429	168.913
chr11	22938686	22939735	20E_enhancer_945	20E-H3K4me1.highQuaily_peak_1175	3.62248	9.24489		chr13	510360	511240	20E_promoter_945	20E-H3K4me3.highQuaily_peak_2187	34.3175	351.183
chr11	22964835	22965588	20E_enhancer_946	20E-H3K4me1.highQuaily_peak_1176	2.59998	4.18947		chr13	510402	511240	20E_promoter_946	20E-H3K4me3.highQuaily_peak_2187	34.3175	351.183
chr11	22967977	22968887	20E_enhancer_947	20E-H3K4me1.highQuaily_peak_1177	3.04516	6.52757		chr13	869115	870124	20E_promoter_947	20E-H3K4me3.highQuaily_peak_2188	24.0041	217.523
chr11	23062275	23064052	20E_enhancer_948	20E-H3K4me1.highQuaily_peak_1178	2.33145	9.16971		chr13	916062	916169	20E_promoter_948	20E-H3K4me3.highQuaily_peak_2190	50.2749	325.499
chr11	23110051	23116041	20E_enhancer_949	20E-H3K4me1.highQuaily_peak_1182	2.59622	9.02761		chr13	917165	918223	20E_promoter_949	20E-H3K4me3.highQuaily_peak_2191	35.5759	368.748
chr11	23731910	23732310	20E_enhancer_950	20E-H3K4me1.highQuaily_peak_1183	2.34822	4.7319		chr13	958349	958824	20E_promoter_950	20E-H3K4me3.highQuaily_peak_2193	58.0854	382.694
chr11	23859443	23860222	20E_enhancer_951	20E-H3K4me1.highQuaily_peak_1184	2.56774	7.01448		chr13	1031915	1032545	20E_promoter_951	20E-H3K4me3.highQuaily_peak_2194	62.8861	518.058
chr12	633	1561	20E_enhancer_952	20E-H3K4me1.highQuaily_peak_1186	2.14649	4.79722		chr13	1032840	1033097	20E_promoter_952	20E-H3K4me3.highQuaily_peak_2195	5.07359	12.6789
chr12	167507	169074	20E_enhancer_953	20E-H3K4me1.highQuaily_peak_1187	3.7397	8.64521		chr13	1069919	1070555	20E_promoter_953	20E-H3K4me3.highQuaily_peak_2196	29.283	353.813
chr12	239786	240696	20E_enhancer_954	20E-H3K4me1.highQuaily_peak_1188	2.71166	7.0532		chr13	1072749	1073848	20E_promoter_954	20E-H3K4me3.highQuaily_peak_2197	24.3519	188.986
chr12	278886	280395	20E_enhancer_955	20E-H3K4me1.highQuaily_peak_1189	3.2519	8.99959		chr13	1116107	1116772	20E_promoter_955	20E-H3K4me3.highQuaily_peak_2201	7.99282	60.468
chr12	453720	454123	20E_enhancer_956	20E-H3K4me1.highQuaily_peak_1191	2.04864	4.70689		chr13	1818156	1819454	20E_promoter_956	20E-H3K4me3.highQuaily_peak_2202	18.2486	120.136
chr12	456414	456709	20E_enhancer_957	20E-H3K4me1.highQuaily_peak_1192	2.05518	4.98005		chr13	2175055	2176200	20E_promoter_957	20E-H3K4me3.highQuaily_peak_2204	29.8901	289.448
chr12	461000	461603	20E_enhancer_958	20E-H3K4me1.highQuaily_peak_1193	2.20658	6.07832		chr13	2194779	2195031	20E_promoter_958	20E-H3K4me3.highQuaily_peak_2206	31.9749	244.919
chr12	465831	468060	20E_enhancer_959	20E-H3K4me1.highQuaily_peak_1194	2.17628	5.84655		chr13	2202086	2203007	20E_promoter_959	20E-H3K4me3.highQuaily_peak_2208	32.3447	281.916
chr12	477297	479960	20E_enhancer_960	20E-H3K4me1.highQuaily_peak_1195	3.31208	16.0674		chr13	3007550	3008411	20E_promoter_960	20E-H3K4me3.highQuaily_peak_2214	11.7126	129.862
chr12	491444	491707	20E_enhancer_961	20E-H3K4me1.highQuaily_peak_1196	2.65572	6.46935		chr13	3173224	3174223	20E_promoter_961	20E-H3K4me3.highQuaily_peak_2216	28.0776	423.65
chr12	500956	501480	20E_enhancer_962	20E-H3K4me1.highQuaily_peak_1198	2.31735	4.66152		chr13	3514991	3515490	20E_promoter_962	20E-H3K4me3.highQuaily_peak_2219	5.66285	16.7998
chr12	503918	504863	20E_enhancer_963	20E-H3K4me1.highQuaily_peak_1199	3.27778	9.70857		chr13	3562918	3564156	20E_promoter_963	20E-H3K4me3.highQuaily_peak_2221	20.7561	290.691
chr12	1356831	1357088	20E_enhancer_964	20E-H3K4me1.highQuaily_peak_1203	3.92607	10.4074		chr13	3562987	3564422	20E_promoter_964	20E-H3K4me3.highQuaily_peak_2221	20.7561	290.691
chr12	1359935	1360555	20E_enhancer_965	20E-H3K4me1.highQuaily_peak_1204	3.24634	9.23672		chr13	3564844	3565287	20E_promoter_965	20E-H3K4me3.highQuaily_peak_2222	10.8737	73.9776
chr12	1380016	1381313	20E_enhancer_966	20E-H3K4me1.highQuaily_peak_1206	3.34725	11.8837		chr13	3566959	3568584	20E_promoter_966	20E-H3K4me3.highQuaily_peak_2223	37.9552	446.506
chr12	1397947	1398597	20E_enhancer_967	20E-H3K4me1.highQuaily_peak_1207	2.71832	5.94758		chr13	3606593	3607581	20E_promoter_967	20E-H3K4me3.highQuaily_peak_2225	38.0492	378.799
chr12	1477002	1477931	20E_enhancer_968	20E-H3K4me1.highQuaily_peak_1208	2.53027	5.6282		chr13	3619986	3621072	20E_promoter_968	20E-H3K4me3.highQuaily_peak_2227	27.667	373.962
chr12	1674867	1676363	20E_enhancer_969	20E-H3K4me1.highQuaily_peak_1210	2.72901	5.5516		chr13	4599722	4599766	20E_promoter_969	20E-H3K4me3.highQuaily_peak_2235	25.7863	215.84
chr12	1739351	1740561	20E_enhancer_970	20E-H3K4me1.highQuaily_peak_1211	3.26389	8.00314		chr13	4600648	4601822	20E_promoter_970	20E-H3K4me3.highQuaily_peak_2236	24.7807	261.697
chr12	1747344	1748587	20E_enhancer_971	20E-H3K4me1.highQuaily_peak_1212	2.43493	4.92409		chr13	4657755	4659025	20E_promoter_971	20E-H3K4me3.highQuaily_peak_2241	30.7974	347.531
chr12	1762130	1763740	20E_enhancer_972	20E-H3K4me1.highQuaily_peak_1213	2.31863	4.57231		chr13	4699046	4699967	20E_promoter_972	20E-H3K4me3.highQuaily_peak_2245	21.4068	258.315
chr12	1772852	1773241	20E_enhancer_973	20E-H3K4me1.highQuaily_peak_1214	2.62247	5.16686		chr13	4706746	4707658	20E_promoter_973	20E-H3K4me3.highQuaily_peak_2247	24.2056	398.151
chr12	1824537	1825069	20E_enhancer_974	20E-H3K4me1.highQuaily_peak_1215	2.65858	5.94136		chr13	4707862	4707927	20E_promoter_974	20E-H3K4me3.highQuaily_peak_2248	4.82917	13.4363
chr12	1844065	1845225	20E_enhancer_975	20E-H3K4me1.highQuaily_peak_1216	2.18007	5.61315		chr13	4709956	4710628	20E_promoter_975	20E-H3K4me3.highQuaily_peak_2249	24.7946	214.936
chr12	1857972	1858314	20E_enhancer_976	20E-H3K4me1.highQuaily_peak_1217	2.053	4.48858		chr13	5129408	5130201	20E_promoter_976	20E-H3K4me3.highQuaily_peak_2251	37.3053	426.284
chr12	1865307	1865881	20E_enhancer_977	20E-H3K4me1.highQuaily_peak_1219	2.51889	6.7039		chr13	5196713	5196961	20E_promoter_977	20E-H3K4me3.highQuaily_peak_2254	6.60061	17.4221
chr12	1871947	1873400	20E_enhancer_978	20E-H3K4me1.highQuaily_peak_1220	2.70774	9.03552		chr13	5197522	5198167	20E_promoter_978	20E-H3K4me3.highQuaily_peak_2255	61.6691	511.743
chr12	1925632	1926736	20E_enhancer_979	20E-H3K4me1.highQuaily_peak_1221	2.29981	5.75897		chr13	5493879	5494167	20E_promoter_979	20E-H3K4me3.highQuaily_peak_2261	27.1153	360.594
chr12	1936247	1938278	20E_enhancer_980	20E-H3K4me1.highQuaily_peak_1222	2.61779	7.93195		chr13	5495014	5495989	20E_promoter_980	20E-H3K4me3.highQuaily_peak_2262	21.1117	327.633
chr12	2045655	2045971	20E_enhancer_981	20E-H3K4me1.highQuaily_peak_1223	2.86251	4.98498		chr13	5549619	5550266	20E_promoter_981	20E-H3K4me3.highQuaily_peak_2263	4.04776	14.5713
chr12	2160835	2161154	20E_enhancer_982	20E-H3K4me1.highQuaily_peak_1224	2.68013	5.80071		chr13	5550496	5550758	20E_promoter_982	20E-H3K4me3.highQuaily_peak_2264	30.3244	396.182
chr12	2175300	2175613	20E_enhancer_983	20E-H3K4me1.highQuaily_peak_1225	3.39228	7.15423		chr13	5660152	5660239	20E_promoter_983	20E-H3K4me3.highQuaily_peak_2268	51.2963	499.118
chr12	2177717	2178546	20E_enhancer_984	20E-H3K4me1.highQuaily_peak_1226	2.65176	4.36492		chr13	5661373	5662435	20E_promoter_984	20E-H3K4me3.highQuaily_peak_2269	21.1625	179.522
chr12	2182280	2183852	20E_enhancer_985	20E-H3K4me1.highQuaily_peak_1227	2.87265	7.01495		chr13	5888042	5888471	20E_promoter_985	20E-H3K4me3.highQuaily_peak_2271	4.00371	12.1625
chr12	2190690	2191092	20E_enhancer_986	20E-H3K4me1.highQuaily_peak_1228	2.39088	4.62577		chr13	6237271	6237779	20E_promoter_986	20E-H3K4me3.highQuaily_peak_2273	3.79507	25.5833
chr12	2192982	2193252	20E_enhancer_987	20E-H3K4me1.highQuaily_peak_1229	2.57776	6.93065		chr13	6513744	6513883	20E_promoter_987	20E-H3K4me3.highQuaily_peak_2275	33.9426	375.069
chr12	2195075	2196140	20E_enhancer_988	20E-H3K4me1.highQuaily_peak_1230	2.72276	4.82374		chr13	6515445	6516044	20E_promoter_988	20E-H3K4me3.highQuaily_peak_2276	36.2827	314.984
chr12	2198343	2200055	20E_enhancer_989	20E-H3K4me1.highQuaily_peak_1231	2.71911	6.23964		chr13	6676472	6677686	20E_promoter_989	20E-H3K4me3.highQuaily_peak_2282	27.4864	337.225
chr12	2288145	2288964	20E_enhancer_990	20E-H3K4me1.highQuaily_peak_1232	3.64897	8.58388		chr13	6679629	6680863	20E_promoter_990	20E-H3K4me3.highQuaily_peak_2283	31.6755	450.878
chr12	2775482	2776312	20E_enhancer_991	20E-H3K4me1.highQuaily_peak_1233	3.2295	6.51577		chr13	6717321	6718241	20E_promoter_991	20E-H3K4me3.highQuaily_peak_2286	33.9663	397.327
chr12	3041198	3041683	20E_enhancer_992	20E-H3K4me1.highQuaily_peak_1234	2.94702	5.46525		chr13	6918257	6919175	20E_promoter_992	20E-H3K4me3.highQuaily_peak_2291	30.3244	396.182
chr12	3080750	3081121	20E_enhancer_993	20E-H3K4me1.highQuaily_peak_1235	2.64143	8.47883		chr13	6925803	6926261	20E_promoter_993	20E-H3K4me3.highQuaily_peak_2292	21.3882	318.645
chr12	3101475	3103127	20E_enhancer_994	20E-H3K4me1.highQuaily_peak_1237	2.73087	6.4518		chr13	6926835	6927176	20E_promoter_994	20E-H3K4me3.highQuaily_peak_2292	21.3882	318.645
chr12	3109069	3111749	20E_enhancer_995	20E-H3K4me1.highQuaily_peak_1238	2.42664	4.97663		chr13	6927650	6928896	20E_promoter_995	20E-H3K4me3.highQuaily_peak_2293	19.4279	211.532
chr12	3120852	3121197	20E_enhancer_996	20E-H3K4me1.highQuaily_peak_1239	2.30539	5.19853		chr13	6930530	6931955	20E_promoter_996	20E-H3K4me3.highQuaily_peak_2294	19.4926	227.666
chr12	3136929	3137899	20E_enhancer_997	20E-H3K4me1.highQuaily_peak_1240	2.28032	5.85329		chr13	6945035	6945366	20E_promoter_997	20E-H3K4me3.highQuaily_peak_2296	6.14354	24.8373
chr12	3139644	3140817	20E_enhancer_998	20E-H3K4me1.highQuaily_peak_1241	2.5284	7.81989		chr13	6945858	6946366	20E_promoter_998	20E-H3K4me3.highQuaily_peak_2297	5.18286	18.3925
chr12	3141961	3143326	20E_enhancer_999	20E-H3K4me1.highQuaily_peak_1242	2.18525	4.53622		chr13	6954250	6954337	20E_promoter_999	20E-H3K4me3.highQuaily_peak_2298	30.6623	402.275
chr12	3261068	3262047	20E_enhancer_1000	20E-H3K4me1.highQuaily_peak_1245	2.83152	5.84699		chr13	6955306	6956550	20E_promoter_1000	20E-H3K4me3.highQuaily_peak_2299	18.1813	311.644
chr12	3400408	3401609	20E_enhancer_1001	20E-H3K4me1.highQuaily_peak_1246	2.64182	7.35905		chr13	6998179	6998912	20E_promoter_1001	20E-H3K4me3.highQuaily_peak_2300	24.0195	314.855
chr12	3562270	3563148	20E_enhancer_1002	20E-H3K4me1.highQuaily_peak_1247	2.34321	5.58918		chr13	6999229	7000199	20E_promoter_1002	20E-H3K4me3.highQuaily_peak_2301	33.8721	461.08
chr12	4276038	4277241	20E_enhancer_1003	20E-H3K4me1.highQuaily_peak_1248	3.18887	8.30085		chr13	7139163	7139808	20E_promoter_1003	20E-H3K4me3.highQuaily_peak_2304	21.5792	322.729
chr12	4707896	4708177	20E_enhancer_1004	20E-H3K4me1.highQuaily_peak_1249	2.73678	7.10405		chr13	7140211	7141463	20E_promoter_1004	20E-H3K4me3.highQuaily_peak_2305	15.7394	242.122
chr12	4870312	4872015	20E_enhancer_1005	20E-H3K4me1.highQuaily_peak_1252	2.52352	5.44481		chr13	7230004	7231277	20E_promoter_1005	20E-H3K4me3.highQuaily_peak_2308	17.8872	245.943
chr12	4890153	4890514	20E_enhancer_1006	20E-H3K4me1.highQuaily_peak_1253	2.63161	5.27788		chr13	7230004	7231331	20E_promoter_1006	20E-H3K4me3.highQuaily_peak_2308	17.8872	245.943
chr12	4990496	4991549	20E_enhancer_1007	20E-H3K4me1.highQuaily_peak_1254	2.77607	5.56532		chr13	7340825	7341757	20E_promoter_1007	20E-H3K4me3.highQuaily_peak_2311	44.9605	291.958
chr12	5103306	5105203	20E_enhancer_1008	20E-H3K4me1.highQuaily_peak_1255	2.86022	7.98666		chr13	7349317	7350518	20E_promoter_1008	20E-H3K4me3.highQuaily_peak_2312	32.3235	414.381
chr12	5147985	5148961	20E_enhancer_1009	20E-H3K4me1.highQuaily_peak_1257	2.32325	4.20749		chr13	7350088	7350518	20E_promoter_1009	20E-H3K4me3.highQuaily_peak_2312	32.3235	414.381
chr12	5159728	5160482	20E_enhancer_1010	20E-H3K4me1.highQuaily_peak_1258	2.35907	4.6139		chr13	7367851	7368947	20E_promoter_1010	20E-H3K4me3.highQuaily_peak_2315	30.4806	371.526
chr12	5166315	5167005	20E_enhancer_1011	20E-H3K4me1.highQuaily_peak_1259	2.39965	4.35631		chr13	7372206	7373162	20E_promoter_1011	20E-H3K4me3.highQuaily_peak_2316	31.0002	382.711
chr12	5738303	5738648	20E_enhancer_1012	20E-H3K4me1.highQuaily_peak_1260	2.09865	4.84898		chr13	7682372	7683492	20E_promoter_1012	20E-H3K4me3.highQuaily_peak_2317	36.9064	304.64
chr12	5830943	5831257	20E_enhancer_1013	20E-H3K4me1.highQuaily_peak_1261	4.72735	13.5294		chr13	7686317	7686922	20E_promoter_1013	20E-H3K4me3.highQuaily_peak_2318	18.7495	225.932
chr12	5855896	5857544	20E_enhancer_1014	20E-H3K4me1.highQuaily_peak_1262	2.5994	4.99848		chr13	7687513	7687901	20E_promoter_1014	20E-H3K4me3.highQuaily_peak_2318	18.7495	225.932
chr12	5864636	5867588	20E_enhancer_1015	20E-H3K4me1.highQuaily_peak_1263	3.25006	11.7487		chr13	7688436	7689813	20E_promoter_1015	20E-H3K4me3.highQuaily_peak_2319	23.4987	260.212
chr12	5926719	5927682	20E_enhancer_1016	20E-H3K4me1.highQuaily_peak_1264	2.77527	5.12403		chr13	7704099	7704554	20E_promoter_1016	20E-H3K4me3.highQuaily_peak_2320	23.323	240.3
chr12	5948087	5948486	20E_enhancer_1017	20E-H3K4me1.highQuaily_peak_1265	2.71669	6.7111		chr13	7705193	7705880	20E_promoter_1017	20E-H3K4me3.highQuaily_peak_2321	31.946	345.302
chr12	5959852	5960100	20E_enhancer_1018	20E-H3K4me1.highQuaily_peak_1266	3.66874	7.58141		chr13	7715994	7717066	20E_promoter_1018	20E-H3K4me3.highQuaily_peak_2323	32.7328	321.511
chr12	5972982	5976669	20E_enhancer_1019	20E-H3K4me1.highQuaily_peak_1267	3.25616	12.2004		chr13	7747425	7748591	20E_promoter_1019	20E-H3K4me3.highQuaily_peak_2328	37.4034	332.655
chr12	5979364	5982328	20E_enhancer_1020	20E-H3K4me1.highQuaily_peak_1268	3.2646	10.6689		chr13	7786148	7787723	20E_promoter_1020	20E-H3K4me3.highQuaily_peak_2333	24.816	318.52
chr12	5984430	5984688	20E_enhancer_1021	20E-H3K4me1.highQuaily_peak_1269	3.03961	8.24717		chr13	7846765	7847190	20E_promoter_1021	20E-H3K4me3.highQuaily_peak_2334	6.11663	22.2051
chr12	5985831	5986180	20E_enhancer_1022	20E-H3K4me1.highQuaily_peak_1270	2.41023	4.85814		chr13	7847141	7847329	20E_promoter_1022	20E-H3K4me3.highQuaily_peak_2334	6.11663	22.2051
chr12	5997292	5998519	20E_enhancer_1023	20E-H3K4me1.highQuaily_peak_1271	2.92863	5.48141		chr13	7853146	7853353	20E_promoter_1023	20E-H3K4me3.highQuaily_peak_2337	3.37877	11.0878
chr12	6013554	6014238	20E_enhancer_1024	20E-H3K4me1.highQuaily_peak_1272	2.37594	4.94541		chr13	7853879	7854925	20E_promoter_1024	20E-H3K4me3.highQuaily_peak_2338	19.9242	287.727
chr12	6052707	6053436	20E_enhancer_1025	20E-H3K4me1.highQuaily_peak_1273	2.30208	4.36187		chr13	7883217	7884260	20E_promoter_1025	20E-H3K4me3.highQuaily_peak_2341	18.6805	249.598
chr12	6348034	6348585	20E_enhancer_1026	20E-H3K4me1.highQuaily_peak_1274	3.67489	10.1691		chr13	8430550	8431614	20E_promoter_1026	20E-H3K4me3.highQuaily_peak_2344	27.1153	360.594
chr12	6901082	6901503	20E_enhancer_1027	20E-H3K4me1.highQuaily_peak_1275	2.49364	7.92049		chr13	8431531	8431614	20E_promoter_1027	20E-H3K4me3.highQuaily_peak_2344	27.1153	360.594
chr12	7028176	7028683	20E_enhancer_1028	20E-H3K4me1.highQuaily_peak_1276	2.69123	6.06076		chr13	8432784	8433064	20E_promoter_1028	20E-H3K4me3.highQuaily_peak_2345	5.92369	15.0459
chr12	7087098	7088176	20E_enhancer_1029	20E-H3K4me1.highQuaily_peak_1278	2.54074	5.01919		chr13	8433562	8433831	20E_promoter_1029	20E-H3K4me3.highQuaily_peak_2346	43.1509	320.807
chr12	7098388	7100541	20E_enhancer_1030	20E-H3K4me1.highQuaily_peak_1279	2.48754	4.87522		chr13	8553453	8554530	20E_promoter_1030	20E-H3K4me3.highQuaily_peak_2348	24.304	373.68
chr12	7106998	7108198	20E_enhancer_1031	20E-H3K4me1.highQuaily_peak_1280	3.20439	5.88472		chr13	8565802	8566884	20E_promoter_1031	20E-H3K4me3.highQuaily_peak_2350	47.9009	472.898
chr12	7165603	7166453	20E_enhancer_1032	20E-H3K4me1.highQuaily_peak_1281	3.07048	5.73902		chr13	8585881	8587251	20E_promoter_1032	20E-H3K4me3.highQuaily_peak_2353	26.8215	292.289
chr12	7177915	7178521	20E_enhancer_1033	20E-H3K4me1.highQuaily_peak_1282	2.9518	8.63256		chr13	8589375	8590633	20E_promoter_1033	20E-H3K4me3.highQuaily_peak_2354	27.6961	305.616
chr12	7459306	7460051	20E_enhancer_1034	20E-H3K4me1.highQuaily_peak_1283	2.75045	5.16261		chr13	8811093	8811398	20E_promoter_1034	20E-H3K4me3.highQuaily_peak_2355	44.2415	368.934
chr12	7656380	7656912	20E_enhancer_1035	20E-H3K4me1.highQuaily_peak_1284	2.21249	4.44072		chr13	8811194	8811398	20E_promoter_1035	20E-H3K4me3.highQuaily_peak_2355	44.2415	368.934
chr12	7711789	7712341	20E_enhancer_1036	20E-H3K4me1.highQuaily_peak_1285	2.64666	6.97305		chr13	8812177	8813393	20E_promoter_1036	20E-H3K4me3.highQuaily_peak_2356	37.3918	347.514
chr12	8250768	8251477	20E_enhancer_1037	20E-H3K4me1.highQuaily_peak_1286	2.29658	4.68852		chr13	8812177	8813494	20E_promoter_1037	20E-H3K4me3.highQuaily_peak_2356	37.3918	347.514
chr12	8530885	8531448	20E_enhancer_1038	20E-H3K4me1.highQuaily_peak_1289	2.12448	4.99633		chr13	8827796	8829177	20E_promoter_1038	20E-H3K4me3.highQuaily_peak_2358	30.9081	262.675
chr12	8544086	8544379	20E_enhancer_1039	20E-H3K4me1.highQuaily_peak_1290	2.98143	10.0508		chr13	8844153	8844804	20E_promoter_1039	20E-H3K4me3.highQuaily_peak_2361	13.1357	96.663
chr12	8553369	8553760	20E_enhancer_1040	20E-H3K4me1.highQuaily_peak_1291	3.12296	9.29074		chr13	9007415	9008552	20E_promoter_1040	20E-H3K4me3.highQuaily_peak_2365	18.9928	370.433
chr12	8589479	8589779	20E_enhancer_1041	20E-H3K4me1.highQuaily_peak_1292	3.2464	9.13696		chr13	9023210	9023760	20E_promoter_1041	20E-H3K4me3.highQuaily_peak_2366	21.3372	406.131
chr12	8593879	8595603	20E_enhancer_1042	20E-H3K4me1.highQuaily_peak_1293	2.51911	7.04745		chr13	9023210	9024739	20E_promoter_1042	20E-H3K4me3.highQuaily_peak_2366	21.3372	406.131
chr12	8691800	8692568	20E_enhancer_1043	20E-H3K4me1.highQuaily_peak_1295	2.15479	4.93076		chr13	9140775	9141934	20E_promoter_1043	20E-H3K4me3.highQuaily_peak_2367	36.2613	363.651
chr12	8708890	8709173	20E_enhancer_1044	20E-H3K4me1.highQuaily_peak_1296	3.42961	9.4744		chr13	9143213	9144000	20E_promoter_1044	20E-H3K4me3.highQuaily_peak_2368	25.8989	211.305
chr12	8715515	8716011	20E_enhancer_1045	20E-H3K4me1.highQuaily_peak_1297	2.15615	5.63317		chr13	9150366	9151125	20E_promoter_1045	20E-H3K4me3.highQuaily_peak_2370	26.4389	327.563
chr12	8733440	8733896	20E_enhancer_1046	20E-H3K4me1.highQuaily_peak_1298	2.21522	5.02241		chr13	9163608	9165202	20E_promoter_1046	20E-H3K4me3.highQuaily_peak_2371	24.2211	344.09
chr12	8761425	8761986	20E_enhancer_1047	20E-H3K4me1.highQuaily_peak_1299	2.26773	4.23058		chr13	9164128	9166109	20E_promoter_1047	20E-H3K4me3.highQuaily_peak_2371	24.2211	344.09
chr12	8789723	8790933	20E_enhancer_1048	20E-H3K4me1.highQuaily_peak_1300	2.84	6.361		chr13	9167418	9168705	20E_promoter_1048	20E-H3K4me3.highQuaily_peak_2372	26.9223	302.875
chr12	8815081	8816487	20E_enhancer_1049	20E-H3K4me1.highQuaily_peak_1301	2.98013	6.06311		chr13	9331059	9332367	20E_promoter_1049	20E-H3K4me3.highQuaily_peak_2375	22.9925	285.974
chr12	8826619	8828186	20E_enhancer_1050	20E-H3K4me1.highQuaily_peak_1302	2.63202	4.72364		chr13	9366500	9367816	20E_promoter_1050	20E-H3K4me3.highQuaily_peak_2378	22.9923	370.138
chr12	8840398	8841335	20E_enhancer_1051	20E-H3K4me1.highQuaily_peak_1303	2.85605	6.00787		chr13	9383181	9383445	20E_promoter_1051	20E-H3K4me3.highQuaily_peak_2380	4.76178	19.2966
chr12	8842947	8843205	20E_enhancer_1052	20E-H3K4me1.highQuaily_peak_1304	2.68697	7.38965		chr13	9413216	9413317	20E_promoter_1052	20E-H3K4me3.highQuaily_peak_2381	22.858	300.293
chr12	8850752	8851144	20E_enhancer_1053	20E-H3K4me1.highQuaily_peak_1305	2.43556	5.81916		chr13	9444786	9446214	20E_promoter_1053	20E-H3K4me3.highQuaily_peak_2382	20.3774	367.899
chr12	8908712	8909390	20E_enhancer_1054	20E-H3K4me1.highQuaily_peak_1306	2.7254	5.97558		chr13	9451273	9451875	20E_promoter_1054	20E-H3K4me3.highQuaily_peak_2384	19.413	290.268
chr12	9067491	9067907	20E_enhancer_1055	20E-H3K4me1.highQuaily_peak_1308	2.37188	6.43779		chr13	9473343	9473773	20E_promoter_1055	20E-H3K4me3.highQuaily_peak_2386	15.2299	248.81
chr12	9108622	9109358	20E_enhancer_1056	20E-H3K4me1.highQuaily_peak_1311	1.96546	5.57648		chr13	9474502	9475607	20E_promoter_1056	20E-H3K4me3.highQuaily_peak_2387	29.0554	421.473
chr12	9113312	9115080	20E_enhancer_1057	20E-H3K4me1.highQuaily_peak_1312	2.28095	7.12493		chr13	9870239	9870609	20E_promoter_1057	20E-H3K4me3.highQuaily_peak_2389	6.06277	25.8173
chr12	9121386	9121801	20E_enhancer_1058	20E-H3K4me1.highQuaily_peak_1313	1.69766	5.40105		chr13	9870996	9871368	20E_promoter_1058	20E-H3K4me3.highQuaily_peak_2390	36.899	354.792
chr12	9126285	9127417	20E_enhancer_1059	20E-H3K4me1.highQuaily_peak_1315	2.03277	5.71215		chr13	10068377	10068446	20E_promoter_1059	20E-H3K4me3.highQuaily_peak_2394	4.30706	27.0939
chr12	9136547	9136900	20E_enhancer_1060	20E-H3K4me1.highQuaily_peak_1316	2.04212	5.58334		chr13	10117443	10118111	20E_promoter_1060	20E-H3K4me3.highQuaily_peak_2396	14.6577	248.307
chr12	9205088	9205536	20E_enhancer_1061	20E-H3K4me1.highQuaily_peak_1318	2.39863	7.17303		chr13	10194791	10195764	20E_promoter_1061	20E-H3K4me3.highQuaily_peak_2397	24.9742	378.22
chr12	9215274	9215779	20E_enhancer_1062	20E-H3K4me1.highQuaily_peak_1319	2.20662	5.34003		chr13	10229133	10229486	20E_promoter_1062	20E-H3K4me3.highQuaily_peak_2400	13.9116	145.045
chr12	9217681	9218503	20E_enhancer_1063	20E-H3K4me1.highQuaily_peak_1320	2.08366	5.25226		chr13	10229806	10230339	20E_promoter_1063	20E-H3K4me3.highQuaily_peak_2401	11.1335	148.052
chr12	9229570	9230758	20E_enhancer_1064	20E-H3K4me1.highQuaily_peak_1321	2.02476	4.76017		chr13	10248843	10250050	20E_promoter_1064	20E-H3K4me3.highQuaily_peak_2405	29.4464	385.047
chr12	10086588	10088070	20E_enhancer_1065	20E-H3K4me1.highQuaily_peak_1323	2.85361	7.79769		chr13	10540682	10541213	20E_promoter_1065	20E-H3K4me3.highQuaily_peak_2415	5.13233	32.7101
chr12	10925101	10925871	20E_enhancer_1066	20E-H3K4me1.highQuaily_peak_1324	2.3026	5.17428		chr13	10541461	10542640	20E_promoter_1066	20E-H3K4me3.highQuaily_peak_2416	19.0128	345.462
chr12	10928929	10929761	20E_enhancer_1067	20E-H3K4me1.highQuaily_peak_1325	2.5533	5.96659		chr13	10585296	10586493	20E_promoter_1067	20E-H3K4me3.highQuaily_peak_2420	16.8401	353.026
chr12	10958943	10959900	20E_enhancer_1068	20E-H3K4me1.highQuaily_peak_1326	2.85574	9.26194		chr13	10609691	10610614	20E_promoter_1068	20E-H3K4me3.highQuaily_peak_2422	22.7142	380.325
chr12	10984862	10986851	20E_enhancer_1069	20E-H3K4me1.highQuaily_peak_1327	2.91154	6.97194		chr13	10622070	10622244	20E_promoter_1069	20E-H3K4me3.highQuaily_peak_2423	2.86696	9.59293
chr12	11105292	11105617	20E_enhancer_1070	20E-H3K4me1.highQuaily_peak_1329	2.33334	5.05806		chr13	10722483	10723459	20E_promoter_1070	20E-H3K4me3.highQuaily_peak_2425	12.233	289.013
chr12	11155711	11156081	20E_enhancer_1071	20E-H3K4me1.highQuaily_peak_1330	2.04273	5.95679		chr13	10751428	10751959	20E_promoter_1071	20E-H3K4me3.highQuaily_peak_2427	4.03494	28.3076
chr12	11316014	11317546	20E_enhancer_1072	20E-H3K4me1.highQuaily_peak_1331	2.42791	5.95663		chr13	10777203	10778492	20E_promoter_1072	20E-H3K4me3.highQuaily_peak_2433	22.6083	418.954
chr12	11318690	11319802	20E_enhancer_1073	20E-H3K4me1.highQuaily_peak_1332	3.05746	7.17597		chr13	11168871	11170179	20E_promoter_1073	20E-H3K4me3.highQuaily_peak_2438	25.5729	397.034
chr12	11320941	11321353	20E_enhancer_1074	20E-H3K4me1.highQuaily_peak_1333	2.73069	6.77778		chr13	11179884	11181133	20E_promoter_1074	20E-H3K4me3.highQuaily_peak_2440	21.7944	374.104
chr12	11354850	11356008	20E_enhancer_1075	20E-H3K4me1.highQuaily_peak_1334	2.1862	5.09075		chr13	11486403	11487318	20E_promoter_1075	20E-H3K4me3.highQuaily_peak_2445	33.5117	409.489
chr12	11435352	11435908	20E_enhancer_1076	20E-H3K4me1.highQuaily_peak_1335	2.75092	8.12326		chr13	11492637	11492641	20E_promoter_1076	20E-H3K4me3.highQuaily_peak_2446	18.36	231.26
chr12	11550717	11552908	20E_enhancer_1077	20E-H3K4me1.highQuaily_peak_1336	2.47614	5.88992		chr13	11497838	11498688	20E_promoter_1077	20E-H3K4me3.highQuaily_peak_2447	17.2075	221.333
chr12	11581089	11581519	20E_enhancer_1078	20E-H3K4me1.highQuaily_peak_1337	2.61948	6.27296		chr13	11524856	11526013	20E_promoter_1078	20E-H3K4me3.highQuaily_peak_2448	25.3408	308.685
chr12	11599526	11600125	20E_enhancer_1079	20E-H3K4me1.highQuaily_peak_1338	2.20041	4.96961		chr13	12304837	12305489	20E_promoter_1079	20E-H3K4me3.highQuaily_peak_2456	43.5774	320.856
chr12	11684804	11685542	20E_enhancer_1080	20E-H3K4me1.highQuaily_peak_1339	2.14723	4.5998		chr13	12367778	12368624	20E_promoter_1080	20E-H3K4me3.highQuaily_peak_2459	5.23709	25.9549
chr12	11716452	11717044	20E_enhancer_1081	20E-H3K4me1.highQuaily_peak_1342	2.21002	4.90922		chr13	12379197	12380260	20E_promoter_1081	20E-H3K4me3.highQuaily_peak_2461	54.7062	413.115
chr12	11729801	11730885	20E_enhancer_1082	20E-H3K4me1.highQuaily_peak_1343	2.22386	4.76657		chr13	12452155	12453180	20E_promoter_1082	20E-H3K4me3.highQuaily_peak_2466	41.6734	349.698
chr12	11737395	11737775	20E_enhancer_1083	20E-H3K4me1.highQuaily_peak_1345	2.56802	5.73809		chr13	12477045	12478121	20E_promoter_1083	20E-H3K4me3.highQuaily_peak_2469	25.0103	246.136
chr12	11855084	11855699	20E_enhancer_1084	20E-H3K4me1.highQuaily_peak_1347	2.54337	5.23262		chr13	12485168	12485466	20E_promoter_1084	20E-H3K4me3.highQuaily_peak_2470	20.2175	237.989
chr12	13015150	13015790	20E_enhancer_1085	20E-H3K4me1.highQuaily_peak_1350	2.62494	4.45028		chr13	12523069	12523975	20E_promoter_1085	20E-H3K4me3.highQuaily_peak_2471	34.2634	320.979
chr12	13351081	13351405	20E_enhancer_1086	20E-H3K4me1.highQuaily_peak_1353	2.83293	5.43248		chr13	12539190	12539612	20E_promoter_1086	20E-H3K4me3.highQuaily_peak_2472	39.0068	241.973
chr12	14587159	14587824	20E_enhancer_1087	20E-H3K4me1.highQuaily_peak_1354	3.72062	7.88716		chr13	13131788	13132440	20E_promoter_1087	20E-H3K4me3.highQuaily_peak_2474	9.69854	43.6172
chr12	15192111	15193697	20E_enhancer_1088	20E-H3K4me1.highQuaily_peak_1355	2.85729	4.99854		chr13	13272515	13273047	20E_promoter_1088	20E-H3K4me3.highQuaily_peak_2476	18.9196	181.976
chr12	15197909	15198207	20E_enhancer_1089	20E-H3K4me1.highQuaily_peak_1356	3.08015	6.05193		chr13	13289886	13292141	20E_promoter_1089	20E-H3K4me3.highQuaily_peak_2482	23.0041	338.06
chr12	15336969	15337290	20E_enhancer_1090	20E-H3K4me1.highQuaily_peak_1357	4.54134	11.2645		chr13	13291939	13292141	20E_promoter_1090	20E-H3K4me3.highQuaily_peak_2482	23.0041	338.06
chr12	15365428	15366053	20E_enhancer_1091	20E-H3K4me1.highQuaily_peak_1358	2.70887	4.38756		chr13	13357163	13358177	20E_promoter_1091	20E-H3K4me3.highQuaily_peak_2486	30.6387	376.588
chr12	15368132	15369297	20E_enhancer_1092	20E-H3K4me1.highQuaily_peak_1359	3.30817	6.96318		chr13	13372906	13373227	20E_promoter_1092	20E-H3K4me3.highQuaily_peak_2488	5.32156	26.7207
chr12	15989992	15990356	20E_enhancer_1093	20E-H3K4me1.highQuaily_peak_1360	2.80353	4.7877		chr13	13804254	13805420	20E_promoter_1093	20E-H3K4me3.highQuaily_peak_2492	17.2506	233.201
chr12	16007319	16008280	20E_enhancer_1094	20E-H3K4me1.highQuaily_peak_1361	2.77118	5.39657		chr13	13831380	13832643	20E_promoter_1094	20E-H3K4me3.highQuaily_peak_2495	41.1353	497.487
chr12	16086705	16087211	20E_enhancer_1095	20E-H3K4me1.highQuaily_peak_1362	3.28243	6.72728		chr13	13831380	13832926	20E_promoter_1095	20E-H3K4me3.highQuaily_peak_2495	41.1353	497.487
chr12	16138415	16140219	20E_enhancer_1096	20E-H3K4me1.highQuaily_peak_1363	3.60865	9.57525		chr13	13881055	13881168	20E_promoter_1096	20E-H3K4me3.highQuaily_peak_2501	4.72884	17.8271
chr12	16162253	16162718	20E_enhancer_1097	20E-H3K4me1.highQuaily_peak_1366	2.94958	6.1554		chr13	13893063	13893927	20E_promoter_1097	20E-H3K4me3.highQuaily_peak_2504	36.4422	445.101
chr12	16269411	16270201	20E_enhancer_1098	20E-H3K4me1.highQuaily_peak_1367	2.85885	6.29447		chr13	13946389	13947251	20E_promoter_1098	20E-H3K4me3.highQuaily_peak_2508	29.4566	380.909
chr12	16271363	16272518	20E_enhancer_1099	20E-H3K4me1.highQuaily_peak_1368	2.98007	5.05838		chr13	13947338	13949433	20E_promoter_1099	20E-H3K4me3.highQuaily_peak_2508	29.4566	380.909
chr12	16333059	16333339	20E_enhancer_1100	20E-H3K4me1.highQuaily_peak_1369	2.84711	7.57926		chr13	13961957	13963462	20E_promoter_1100	20E-H3K4me3.highQuaily_peak_2511	18.495	160.251
chr12	16383803	16384914	20E_enhancer_1101	20E-H3K4me1.highQuaily_peak_1370	3.18815	5.77493		chr13	14060229	14060465	20E_promoter_1101	20E-H3K4me3.highQuaily_peak_2514	65.587	506.559
chr12	17919431	17920045	20E_enhancer_1102	20E-H3K4me1.highQuaily_peak_1373	2.91971	5.08776		chr13	14067165	14067667	20E_promoter_1102	20E-H3K4me3.highQuaily_peak_2515	19.6907	370.761
chr12	18018964	18019399	20E_enhancer_1103	20E-H3K4me1.highQuaily_peak_1374	1.77017	7.12861		chr13	14071006	14072051	20E_promoter_1103	20E-H3K4me3.highQuaily_peak_2516	26.6804	411.474
chr12	18307217	18307790	20E_enhancer_1104	20E-H3K4me1.highQuaily_peak_1375	2.36425	7.69762		chr13	14072942	14073306	20E_promoter_1104	20E-H3K4me3.highQuaily_peak_2517	3.62605	19.767
chr12	18764534	18765702	20E_enhancer_1105	20E-H3K4me1.highQuaily_peak_1376	1.96949	6.6051		chr13	14151117	14151365	20E_promoter_1105	20E-H3K4me3.highQuaily_peak_2521	14.4333	94.51
chr12	19122697	19124355	20E_enhancer_1106	20E-H3K4me1.highQuaily_peak_1377	1.42162	6.58571		chr13	14180621	14181798	20E_promoter_1106	20E-H3K4me3.highQuaily_peak_2525	28.0848	311.578
chr12	19819634	19820005	20E_enhancer_1107	20E-H3K4me1.highQuaily_peak_1378	3.09848	8.27532		chr13	14186477	14186652	20E_promoter_1107	20E-H3K4me3.highQuaily_peak_2526	19.2306	169.527
chr12	19828206	19828531	20E_enhancer_1108	20E-H3K4me1.highQuaily_peak_1380	2.37955	4.61701		chr13	14189522	14190678	20E_promoter_1108	20E-H3K4me3.highQuaily_peak_2527	30.3909	209.999
chr12	19842893	19844032	20E_enhancer_1109	20E-H3K4me1.highQuaily_peak_1381	2.49281	5.44176		chr13	15419007	15419942	20E_promoter_1109	20E-H3K4me3.highQuaily_peak_2532	46.8112	306.594
chr12	19868994	19869510	20E_enhancer_1110	20E-H3K4me1.highQuaily_peak_1383	2.46988	5.77513		chr13	16204972	16206158	20E_promoter_1110	20E-H3K4me3.highQuaily_peak_2535	24.2427	290.05
chr12	19894355	19895955	20E_enhancer_1111	20E-H3K4me1.highQuaily_peak_1384	2.21558	5.05233		chr13	16216385	16218229	20E_promoter_1111	20E-H3K4me3.highQuaily_peak_2537	32.6888	428.299
chr12	19957552	19958303	20E_enhancer_1112	20E-H3K4me1.highQuaily_peak_1386	2.87764	11.7975		chr13	16223932	16224986	20E_promoter_1112	20E-H3K4me3.highQuaily_peak_2538	31.2291	412.849
chr12	19960652	19961541	20E_enhancer_1113	20E-H3K4me1.highQuaily_peak_1387	2.69134	8.30409		chr13	16226999	16228179	20E_promoter_1113	20E-H3K4me3.highQuaily_peak_2539	16.3775	256.885
chr12	19963148	19965152	20E_enhancer_1114	20E-H3K4me1.highQuaily_peak_1388	2.62748	5.78122		chr13	16278235	16278920	20E_promoter_1114	20E-H3K4me3.highQuaily_peak_2545	44.3177	381.345
chr12	20018476	20021661	20E_enhancer_1115	20E-H3K4me1.highQuaily_peak_1390	3.53173	12.7173		chr13	16278933	16279430	20E_promoter_1115	20E-H3K4me3.highQuaily_peak_2545	44.3177	381.345
chr12	20024406	20025160	20E_enhancer_1116	20E-H3K4me1.highQuaily_peak_1391	2.68297	7.19316		chr13	16279960	16281081	20E_promoter_1116	20E-H3K4me3.highQuaily_peak_2546	36.5331	365.882
chr12	20027599	20027960	20E_enhancer_1117	20E-H3K4me1.highQuaily_peak_1392	3.64833	9.37992		chr13	16287401	16288527	20E_promoter_1117	20E-H3K4me3.highQuaily_peak_2548	25.9116	398.327
chr12	20030283	20030655	20E_enhancer_1118	20E-H3K4me1.highQuaily_peak_1393	5.49289	15.8802		chr13	16293980	16295206	20E_promoter_1118	20E-H3K4me3.highQuaily_peak_2549	14.1609	114.378
chr12	20041268	20041612	20E_enhancer_1119	20E-H3K4me1.highQuaily_peak_1394	3.72679	10.0865		chr13	16304083	16304924	20E_promoter_1119	20E-H3K4me3.highQuaily_peak_2552	14.6245	242.677
chr12	20189769	20190266	20E_enhancer_1120	20E-H3K4me1.highQuaily_peak_1396	3.39928	9.38457		chr13	16320081	16320677	20E_promoter_1120	20E-H3K4me3.highQuaily_peak_2554	34.5081	428.853
chr12	20216635	20218146	20E_enhancer_1121	20E-H3K4me1.highQuaily_peak_1398	2.6632	6.76111		chr13	16379702	16381643	20E_promoter_1121	20E-H3K4me3.highQuaily_peak_2556	22.5045	244.77
chr12	20228821	20230101	20E_enhancer_1122	20E-H3K4me1.highQuaily_peak_1399	2.59087	6.09649		chr13	17419203	17420399	20E_promoter_1122	20E-H3K4me3.highQuaily_peak_2564	26.3141	137.151
chr12	20241941	20242753	20E_enhancer_1123	20E-H3K4me1.highQuaily_peak_1400	2.92105	8.09443		chr13	17490802	17492264	20E_promoter_1123	20E-H3K4me3.highQuaily_peak_2565	45.3242	277.058
chr12	20243746	20246268	20E_enhancer_1124	20E-H3K4me1.highQuaily_peak_1401	2.84399	8.8288		chr13	17562379	17562618	20E_promoter_1124	20E-H3K4me3.highQuaily_peak_2567	3.36573	6.31649
chr12	20276263	20276690	20E_enhancer_1125	20E-H3K4me1.highQuaily_peak_1402	2.38118	5.1652		chr13	17562828	17564029	20E_promoter_1125	20E-H3K4me3.highQuaily_peak_2568	48.4045	301.975
chr12	20450027	20450640	20E_enhancer_1126	20E-H3K4me1.highQuaily_peak_1403	2.57827	6.15309		chr13	17771666	17772420	20E_promoter_1126	20E-H3K4me3.highQuaily_peak_2571	24.6423	122.264
chr13	64376	65153	20E_enhancer_1127	20E-H3K4me1.highQuaily_peak_1404	3.2772	7.68886		chr13	17783577	17784621	20E_promoter_1127	20E-H3K4me3.highQuaily_peak_2574	44.7126	279.169
chr13	300951	304303	20E_enhancer_1128	20E-H3K4me1.highQuaily_peak_1405	3.02103	7.47853		chr13	17834059	17834706	20E_promoter_1128	20E-H3K4me3.highQuaily_peak_2575	24.2253	126.975
chr13	885312	885606	20E_enhancer_1129	20E-H3K4me1.highQuaily_peak_1406	2.6988	6.53444		chr13	17840816	17841032	20E_promoter_1129	20E-H3K4me3.highQuaily_peak_2576	34.9833	196.609
chr13	1025789	1026797	20E_enhancer_1130	20E-H3K4me1.highQuaily_peak_1408	3.16922	5.99596		chr13	17897664	17898334	20E_promoter_1130	20E-H3K4me3.highQuaily_peak_2580	9.46088	30.6507
chr13	2197507	2198362	20E_enhancer_1131	20E-H3K4me1.highQuaily_peak_1409	2.71163	7.5166		chr13	17899389	17899725	20E_promoter_1131	20E-H3K4me3.highQuaily_peak_2581	27.9207	154.289
chr13	2345040	2345688	20E_enhancer_1132	20E-H3K4me1.highQuaily_peak_1410	2.8102	6.04749		chr13	17952681	17953308	20E_promoter_1132	20E-H3K4me3.highQuaily_peak_2584	8.14076	24.3
chr13	2821144	2821434	20E_enhancer_1133	20E-H3K4me1.highQuaily_peak_1411	2.74727	5.2454		chr13	17972668	17973692	20E_promoter_1133	20E-H3K4me3.highQuaily_peak_2585	40.7431	293.489
chr13	2822748	2825233	20E_enhancer_1134	20E-H3K4me1.highQuaily_peak_1412	2.31484	5.46236		chr14	322002	322023	20E_promoter_1134	20E-H3K4me3.highQuaily_peak_2588	11.6611	42.0112
chr13	2888663	2888960	20E_enhancer_1135	20E-H3K4me1.highQuaily_peak_1413	4.3586	10.8615		chr14	324381	325443	20E_promoter_1135	20E-H3K4me3.highQuaily_peak_2589	29.9228	159.343
chr13	3014796	3015083	20E_enhancer_1136	20E-H3K4me1.highQuaily_peak_1415	2.03158	4.88099		chr14	1798298	1799404	20E_promoter_1136	20E-H3K4me3.highQuaily_peak_2597	33.1693	419.863
chr13	3073632	3074425	20E_enhancer_1137	20E-H3K4me1.highQuaily_peak_1416	2.56137	4.96224		chr14	1844237	1844384	20E_promoter_1137	20E-H3K4me3.highQuaily_peak_2601	16.0764	220.064
chr13	3075942	3076190	20E_enhancer_1138	20E-H3K4me1.highQuaily_peak_1417	3.37264	6.53072		chr14	1930088	1930816	20E_promoter_1138	20E-H3K4me3.highQuaily_peak_2604	14.194	124.247
chr13	3078996	3079422	20E_enhancer_1139	20E-H3K4me1.highQuaily_peak_1418	3.44421	8.01343		chr14	1959676	1961165	20E_promoter_1139	20E-H3K4me3.highQuaily_peak_2608	27.3399	386.302
chr13	3087944	3088246	20E_enhancer_1140	20E-H3K4me1.highQuaily_peak_1419	2.39845	6.12741		chr14	1964664	1965456	20E_promoter_1140	20E-H3K4me3.highQuaily_peak_2609	8.80963	65.9617
chr13	3091165	3091620	20E_enhancer_1141	20E-H3K4me1.highQuaily_peak_1420	3.15173	14.2595		chr14	2003172	2004245	20E_promoter_1141	20E-H3K4me3.highQuaily_peak_2613	30.6455	385.143
chr13	3102276	3104374	20E_enhancer_1142	20E-H3K4me1.highQuaily_peak_1421	2.87824	13.8077		chr14	2204078	2204903	20E_promoter_1142	20E-H3K4me3.highQuaily_peak_2616	40.4457	521.455
chr13	3109076	3109635	20E_enhancer_1143	20E-H3K4me1.highQuaily_peak_1422	1.82508	4.24012		chr14	2383648	2384697	20E_promoter_1143	20E-H3K4me3.highQuaily_peak_2621	30.3628	162.521
chr13	3143052	3144379	20E_enhancer_1144	20E-H3K4me1.highQuaily_peak_1423	2.17437	6.89065		chr14	2553753	2554957	20E_promoter_1144	20E-H3K4me3.highQuaily_peak_2623	28.1135	244.908
chr13	3148967	3151836	20E_enhancer_1145	20E-H3K4me1.highQuaily_peak_1424	2.39008	8.29679		chr14	2661225	2661482	20E_promoter_1145	20E-H3K4me3.highQuaily_peak_2626	2.95642	8.34378
chr13	3153881	3154246	20E_enhancer_1146	20E-H3K4me1.highQuaily_peak_1425	2.07928	5.03093		chr14	2745124	2745724	20E_promoter_1146	20E-H3K4me3.highQuaily_peak_2630	8.87945	37.084
chr13	3193806	3194927	20E_enhancer_1147	20E-H3K4me1.highQuaily_peak_1427	2.57309	6.52442		chr14	2771627	2772348	20E_promoter_1147	20E-H3K4me3.highQuaily_peak_2633	35.362	273.548
chr13	3197637	3198655	20E_enhancer_1148	20E-H3K4me1.highQuaily_peak_1428	3.36669	7.70037		chr14	2853120	2854050	20E_promoter_1148	20E-H3K4me3.highQuaily_peak_2635	52.3649	334.574
chr13	3205759	3206208	20E_enhancer_1149	20E-H3K4me1.highQuaily_peak_1429	2.32701	6.17045		chr14	3093094	3093703	20E_promoter_1149	20E-H3K4me3.highQuaily_peak_2638	13.6126	94.3068
chr13	3373750	3374013	20E_enhancer_1150	20E-H3K4me1.highQuaily_peak_1431	3.92811	11.0115		chr14	3112196	3112736	20E_promoter_1150	20E-H3K4me3.highQuaily_peak_2639	41.1438	243.909
chr13	3504027	3505025	20E_enhancer_1151	20E-H3K4me1.highQuaily_peak_1432	3.0177	7.00238		chr14	3129534	3129959	20E_promoter_1151	20E-H3K4me3.highQuaily_peak_2640	31.0229	167.31
chr13	3569027	3571086	20E_enhancer_1152	20E-H3K4me1.highQuaily_peak_1434	2.44113	5.87624		chr14	3135630	3135973	20E_promoter_1152	20E-H3K4me3.highQuaily_peak_2642	6.20003	18.6269
chr13	3617641	3617912	20E_enhancer_1153	20E-H3K4me1.highQuaily_peak_1435	2.21202	4.73644		chr14	3378383	3379100	20E_promoter_1153	20E-H3K4me3.highQuaily_peak_2644	13.2012	50.4566
chr13	3654939	3655666	20E_enhancer_1154	20E-H3K4me1.highQuaily_peak_1437	2.81036	6.23073		chr14	3418211	3418647	20E_promoter_1154	20E-H3K4me3.highQuaily_peak_2646	32.343	176.972
chr13	4521524	4522684	20E_enhancer_1155	20E-H3K4me1.highQuaily_peak_1438	2.46261	6.31421		chr14	3433662	3434473	20E_promoter_1155	20E-H3K4me3.highQuaily_peak_2647	26.8425	137.468
chr13	4952161	4952409	20E_enhancer_1156	20E-H3K4me1.highQuaily_peak_1440	3.04554	5.28143		chr14	4398745	4399875	20E_promoter_1156	20E-H3K4me3.highQuaily_peak_2650	17.6866	161.652
chr13	5264506	5265925	20E_enhancer_1157	20E-H3K4me1.highQuaily_peak_1442	2.23367	6.76059		chr14	5234832	5236166	20E_promoter_1157	20E-H3K4me3.highQuaily_peak_2651	26.6839	298.677
chr13	5278442	5279217	20E_enhancer_1158	20E-H3K4me1.highQuaily_peak_1443	2.67695	8.55333		chr14	5445232	5446192	20E_promoter_1158	20E-H3K4me3.highQuaily_peak_2656	29.5982	214.877
chr13	5282360	5282608	20E_enhancer_1159	20E-H3K4me1.highQuaily_peak_1444	2.11678	4.4861		chr14	5446378	5447381	20E_promoter_1159	20E-H3K4me3.highQuaily_peak_2657	43.4626	360.352
chr13	5308018	5308532	20E_enhancer_1160	20E-H3K4me1.highQuaily_peak_1445	2.12249	5.38327		chr14	5519123	5520151	20E_promoter_1160	20E-H3K4me3.highQuaily_peak_2661	33.6312	341.675
chr13	5314050	5314606	20E_enhancer_1161	20E-H3K4me1.highQuaily_peak_1446	2.1801	4.64643		chr14	5965771	5966692	20E_promoter_1161	20E-H3K4me3.highQuaily_peak_2666	24.4798	220.467
chr13	5339826	5340150	20E_enhancer_1162	20E-H3K4me1.highQuaily_peak_1447	3.38396	8.63645		chr14	6080579	6081819	20E_promoter_1162	20E-H3K4me3.highQuaily_peak_2668	44.3849	295.293
chr13	5376274	5378110	20E_enhancer_1163	20E-H3K4me1.highQuaily_peak_1448	2.92211	6.97979		chr14	6085679	6085758	20E_promoter_1163	20E-H3K4me3.highQuaily_peak_2669	23.5391	226.056
chr13	5384677	5385834	20E_enhancer_1164	20E-H3K4me1.highQuaily_peak_1449	2.96971	5.67932		chr14	6088473	6089116	20E_promoter_1164	20E-H3K4me3.highQuaily_peak_2670	30.6886	225.755
chr13	5387372	5389073	20E_enhancer_1165	20E-H3K4me1.highQuaily_peak_1450	2.95554	6.54847		chr14	6284566	6286103	20E_promoter_1165	20E-H3K4me3.highQuaily_peak_2672	20.8069	189.789
chr13	5440288	5440714	20E_enhancer_1166	20E-H3K4me1.highQuaily_peak_1451	2.89269	6.94478		chr14	6554973	6555280	20E_promoter_1166	20E-H3K4me3.highQuaily_peak_2675	19.9739	206.437
chr13	5442275	5442871	20E_enhancer_1167	20E-H3K4me1.highQuaily_peak_1452	2.92626	6.38072		chr14	6848440	6848498	20E_promoter_1167	20E-H3K4me3.highQuaily_peak_2677	15.0703	115.336
chr13	5503015	5503971	20E_enhancer_1168	20E-H3K4me1.highQuaily_peak_1453	2.37381	7.41254		chr14	6869092	6870747	20E_promoter_1168	20E-H3K4me3.highQuaily_peak_2678	25.6981	217.484
chr13	5506804	5507659	20E_enhancer_1169	20E-H3K4me1.highQuaily_peak_1454	2.92962	6.17784		chr14	6945114	6945315	20E_promoter_1169	20E-H3K4me3.highQuaily_peak_2680	27.8846	198.012
chr13	5509100	5509348	20E_enhancer_1170	20E-H3K4me1.highQuaily_peak_1455	2.63651	6.30776		chr14	6970556	6970965	20E_promoter_1170	20E-H3K4me3.highQuaily_peak_2683	4.27589	15.7663
chr13	5517837	5518559	20E_enhancer_1171	20E-H3K4me1.highQuaily_peak_1456	3.51571	8.34196		chr14	7067116	7067550	20E_promoter_1171	20E-H3K4me3.highQuaily_peak_2687	3.67799	11.0382
chr13	5523203	5523919	20E_enhancer_1172	20E-H3K4me1.highQuaily_peak_1457	2.84992	5.00732		chr14	7104572	7105944	20E_promoter_1172	20E-H3K4me3.highQuaily_peak_2688	18.852	123.041
chr13	5525588	5526986	20E_enhancer_1173	20E-H3K4me1.highQuaily_peak_1458	2.98657	7.02332		chr14	7152216	7153010	20E_promoter_1173	20E-H3K4me3.highQuaily_peak_2690	37.2314	293.16
chr13	5528141	5532632	20E_enhancer_1174	20E-H3K4me1.highQuaily_peak_1459	3.31814	7.12775		chr14	7383371	7383390	20E_promoter_1174	20E-H3K4me3.highQuaily_peak_2695	5.19411	18.796
chr13	5541444	5542747	20E_enhancer_1175	20E-H3K4me1.highQuaily_peak_1460	2.80179	4.78499		chr14	7383573	7383812	20E_promoter_1175	20E-H3K4me3.highQuaily_peak_2696	4.36072	14.5635
chr13	5558428	5560133	20E_enhancer_1176	20E-H3K4me1.highQuaily_peak_1463	3.14652	9.73767		chr14	7392846	7394066	20E_promoter_1176	20E-H3K4me3.highQuaily_peak_2699	28.3838	384.27
chr13	5561744	5565916	20E_enhancer_1177	20E-H3K4me1.highQuaily_peak_1464	2.73897	7.48823		chr14	7467710	7468348	20E_promoter_1177	20E-H3K4me3.highQuaily_peak_2701	38.3396	312.865
chr13	5567170	5569243	20E_enhancer_1178	20E-H3K4me1.highQuaily_peak_1465	2.33671	4.91281		chr14	7532479	7533887	20E_promoter_1178	20E-H3K4me3.highQuaily_peak_2708	37.3716	377.248
chr13	5570379	5571732	20E_enhancer_1179	20E-H3K4me1.highQuaily_peak_1466	3.06099	8.81695		chr14	8097961	8099234	20E_promoter_1179	20E-H3K4me3.highQuaily_peak_2716	20.1688	251.082
chr13	5574264	5574733	20E_enhancer_1180	20E-H3K4me1.highQuaily_peak_1467	2.47047	5.32478		chr14	8111663	8112306	20E_promoter_1180	20E-H3K4me3.highQuaily_peak_2718	32.046	481.211
chr13	5576165	5577321	20E_enhancer_1181	20E-H3K4me1.highQuaily_peak_1468	2.52575	6.59191		chr14	8504803	8505467	20E_promoter_1181	20E-H3K4me3.highQuaily_peak_2724	39.3801	461.154
chr13	5586495	5586875	20E_enhancer_1182	20E-H3K4me1.highQuaily_peak_1469	2.98998	9.97685		chr14	8771497	8772415	20E_promoter_1182	20E-H3K4me3.highQuaily_peak_2725	11.1167	86.0755
chr13	5589332	5592184	20E_enhancer_1183	20E-H3K4me1.highQuaily_peak_1470	2.30119	5.48284		chr14	9978434	9978796	20E_promoter_1183	20E-H3K4me3.highQuaily_peak_2731	18.079	297.222
chr13	5602702	5603548	20E_enhancer_1184	20E-H3K4me1.highQuaily_peak_1472	3.12213	8.3674		chr14	9979345	9980510	20E_promoter_1184	20E-H3K4me3.highQuaily_peak_2732	18.5422	283.823
chr13	5658924	5659231	20E_enhancer_1185	20E-H3K4me1.highQuaily_peak_1473	3.1379	7.46922		chr14	10041863	10043070	20E_promoter_1185	20E-H3K4me3.highQuaily_peak_2733	33.3945	348.383
chr13	5694659	5696000	20E_enhancer_1186	20E-H3K4me1.highQuaily_peak_1474	2.6609	5.84248		chr14	10128642	10130000	20E_promoter_1186	20E-H3K4me3.highQuaily_peak_2736	22.8072	352.758
chr13	5715594	5716000	20E_enhancer_1187	20E-H3K4me1.highQuaily_peak_1475	3.93406	10.001		chr14	10140667	10141202	20E_promoter_1187	20E-H3K4me3.highQuaily_peak_2739	6.18382	23.2682
chr13	5845083	5846252	20E_enhancer_1188	20E-H3K4me1.highQuaily_peak_1476	2.32225	8.60343		chr14	10166397	10166883	20E_promoter_1188	20E-H3K4me3.highQuaily_peak_2740	25.9389	298.952
chr13	5852455	5853257	20E_enhancer_1189	20E-H3K4me1.highQuaily_peak_1477	2.29178	7.1936		chr14	10167912	10168697	20E_promoter_1189	20E-H3K4me3.highQuaily_peak_2741	11.668	74.6489
chr13	5858169	5858550	20E_enhancer_1190	20E-H3K4me1.highQuaily_peak_1478	2.3203	4.99985		chr14	10347464	10348682	20E_promoter_1190	20E-H3K4me3.highQuaily_peak_2742	25.5428	259.356
chr13	5867236	5867666	20E_enhancer_1191	20E-H3K4me1.highQuaily_peak_1479	2.37559	8.07552		chr14	10374571	10374646	20E_promoter_1191	20E-H3K4me3.highQuaily_peak_2743	21.2823	211.034
chr13	6007816	6008914	20E_enhancer_1192	20E-H3K4me1.highQuaily_peak_1481	3.46771	7.24754		chr14	10390924	10391393	20E_promoter_1192	20E-H3K4me3.highQuaily_peak_2746	18.4203	119.022
chr13	6379560	6381286	20E_enhancer_1193	20E-H3K4me1.highQuaily_peak_1482	2.56244	7.97979		chr14	10391662	10391902	20E_promoter_1193	20E-H3K4me3.highQuaily_peak_2747	4.9608	13.795
chr13	6432744	6433036	20E_enhancer_1194	20E-H3K4me1.highQuaily_peak_1483	2.73984	27.1263		chr14	10433346	10434199	20E_promoter_1194	20E-H3K4me3.highQuaily_peak_2750	33.2293	404.788
chr13	6661618	6662434	20E_enhancer_1195	20E-H3K4me1.highQuaily_peak_1485	2.80223	7.98554		chr14	10433346	10434217	20E_promoter_1195	20E-H3K4me3.highQuaily_peak_2750	33.2293	404.788
chr13	6743376	6743794	20E_enhancer_1196	20E-H3K4me1.highQuaily_peak_1486	2.1687	4.56766		chr14	10434132	10434555	20E_promoter_1196	20E-H3K4me3.highQuaily_peak_2750	33.2293	404.788
chr13	6747755	6751334	20E_enhancer_1197	20E-H3K4me1.highQuaily_peak_1487	2.52499	7.73453		chr14	10435247	10435552	20E_promoter_1197	20E-H3K4me3.highQuaily_peak_2751	15.4294	74.0129
chr13	6755280	6756828	20E_enhancer_1198	20E-H3K4me1.highQuaily_peak_1488	2.02577	4.58727		chr14	10436875	10438304	20E_promoter_1198	20E-H3K4me3.highQuaily_peak_2752	38.5713	487.647
chr13	6763367	6763807	20E_enhancer_1199	20E-H3K4me1.highQuaily_peak_1489	2.34483	6.17696		chr14	10436875	10438047	20E_promoter_1199	20E-H3K4me3.highQuaily_peak_2752	38.5713	487.647
chr13	6771291	6771850	20E_enhancer_1200	20E-H3K4me1.highQuaily_peak_1490	2.2203	5.62432		chr14	10470926	10471701	20E_promoter_1200	20E-H3K4me3.highQuaily_peak_2753	22.7604	194.348
chr13	6790083	6791198	20E_enhancer_1201	20E-H3K4me1.highQuaily_peak_1491	2.60672	7.91515		chr14	12374767	12375072	20E_promoter_1201	20E-H3K4me3.highQuaily_peak_2758	4.47687	19.3876
chr13	6806081	6808605	20E_enhancer_1202	20E-H3K4me1.highQuaily_peak_1492	2.38549	5.6625		chr14	12436987	12437675	20E_promoter_1202	20E-H3K4me3.highQuaily_peak_2760	37.414	461.224
chr13	6915665	6916037	20E_enhancer_1203	20E-H3K4me1.highQuaily_peak_1493	2.00574	4.25366		chr14	12445219	12445487	20E_promoter_1203	20E-H3K4me3.highQuaily_peak_2763	9.23203	60.042
chr13	6962138	6964140	20E_enhancer_1204	20E-H3K4me1.highQuaily_peak_1494	2.38067	6.22396		chr14	12446262	12447009	20E_promoter_1204	20E-H3K4me3.highQuaily_peak_2764	35.5676	430.688
chr13	6973320	6973759	20E_enhancer_1205	20E-H3K4me1.highQuaily_peak_1495	2.72049	7.46514		chr14	12448689	12449396	20E_promoter_1205	20E-H3K4me3.highQuaily_peak_2765	9.02096	42.6056
chr13	6977506	6977801	20E_enhancer_1206	20E-H3K4me1.highQuaily_peak_1496	2.40032	5.32611		chr14	12448788	12449396	20E_promoter_1206	20E-H3K4me3.highQuaily_peak_2765	9.02096	42.6056
chr13	7110471	7111551	20E_enhancer_1207	20E-H3K4me1.highQuaily_peak_1497	3.02393	7.37721		chr14	12449844	12450964	20E_promoter_1207	20E-H3K4me3.highQuaily_peak_2766	5.21062	24.7289
chr13	7116241	7117315	20E_enhancer_1208	20E-H3K4me1.highQuaily_peak_1498	2.51147	5.49286		chr14	12449844	12451088	20E_promoter_1208	20E-H3K4me3.highQuaily_peak_2766	5.21062	24.7289
chr13	7134686	7135231	20E_enhancer_1209	20E-H3K4me1.highQuaily_peak_1499	2.47414	5.64927		chr14	12562367	12562999	20E_promoter_1209	20E-H3K4me3.highQuaily_peak_2769	34.1158	260.625
chr13	7204368	7204732	20E_enhancer_1210	20E-H3K4me1.highQuaily_peak_1500	2.59873	7.60781		chr14	12563207	12564066	20E_promoter_1210	20E-H3K4me3.highQuaily_peak_2770	23.9981	375.425
chr13	7217683	7219125	20E_enhancer_1211	20E-H3K4me1.highQuaily_peak_1501	2.44151	4.39428		chr14	12643483	12643918	20E_promoter_1211	20E-H3K4me3.highQuaily_peak_2772	23.57	302.617
chr13	7224238	7224956	20E_enhancer_1212	20E-H3K4me1.highQuaily_peak_1502	2.9657	8.0673		chr14	12644628	12645620	20E_promoter_1212	20E-H3K4me3.highQuaily_peak_2773	26.0053	340.143
chr13	7323600	7324499	20E_enhancer_1213	20E-H3K4me1.highQuaily_peak_1504	3.8961	8.95918		chr14	12668927	12669662	20E_promoter_1213	20E-H3K4me3.highQuaily_peak_2779	21.6035	135.482
chr13	7325966	7327097	20E_enhancer_1214	20E-H3K4me1.highQuaily_peak_1505	3.41246	9.27977		chr14	12669567	12669662	20E_promoter_1214	20E-H3K4me3.highQuaily_peak_2779	21.6035	135.482
chr13	7328118	7329939	20E_enhancer_1215	20E-H3K4me1.highQuaily_peak_1506	2.82834	5.33545		chr14	12670974	12671867	20E_promoter_1215	20E-H3K4me3.highQuaily_peak_2780	20.9311	250.14
chr13	7528444	7528720	20E_enhancer_1216	20E-H3K4me1.highQuaily_peak_1508	4.15166	11.5111		chr14	12675066	12676522	20E_promoter_1216	20E-H3K4me3.highQuaily_peak_2781	30.9255	458.226
chr13	7709849	7710213	20E_enhancer_1217	20E-H3K4me1.highQuaily_peak_1509	2.53683	5.27115		chr14	12687882	12689235	20E_promoter_1217	20E-H3K4me3.highQuaily_peak_2782	20.3836	274.759
chr13	7721735	7722690	20E_enhancer_1218	20E-H3K4me1.highQuaily_peak_1511	2.23257	4.26008		chr14	12992315	12992603	20E_promoter_1218	20E-H3K4me3.highQuaily_peak_2786	6.04382	16.5567
chr13	7729706	7730133	20E_enhancer_1219	20E-H3K4me1.highQuaily_peak_1512	2.69113	5.88736		chr14	12993151	12993376	20E_promoter_1219	20E-H3K4me3.highQuaily_peak_2787	4.89921	22.962
chr13	7739056	7740708	20E_enhancer_1220	20E-H3K4me1.highQuaily_peak_1513	2.84012	6.6094		chr14	13490509	13491250	20E_promoter_1220	20E-H3K4me3.highQuaily_peak_2789	12.5148	265.639
chr13	7755540	7755849	20E_enhancer_1221	20E-H3K4me1.highQuaily_peak_1514	2.11527	4.28471		chr14	13491450	13492666	20E_promoter_1221	20E-H3K4me3.highQuaily_peak_2790	19.4785	367.96
chr13	7757858	7758115	20E_enhancer_1222	20E-H3K4me1.highQuaily_peak_1515	2.09355	4.43528		chr14	13772790	13773646	20E_promoter_1222	20E-H3K4me3.highQuaily_peak_2801	15.4467	347.76
chr13	7780254	7780674	20E_enhancer_1223	20E-H3K4me1.highQuaily_peak_1517	2.12803	4.66754		chr14	14019925	14021170	20E_promoter_1223	20E-H3K4me3.highQuaily_peak_2804	20.2359	360.434
chr13	7850289	7850537	20E_enhancer_1224	20E-H3K4me1.highQuaily_peak_1519	2.60235	6.25544		chr14	14040841	14041278	20E_promoter_1224	20E-H3K4me3.highQuaily_peak_2805	17.5947	342.529
chr13	7875016	7876442	20E_enhancer_1225	20E-H3K4me1.highQuaily_peak_1521	2.54635	5.98388		chr14	14042044	14043012	20E_promoter_1225	20E-H3K4me3.highQuaily_peak_2806	27.6412	363.592
chr13	8010950	8011288	20E_enhancer_1226	20E-H3K4me1.highQuaily_peak_1522	2.4137	5.78818		chr14	14068337	14069538	20E_promoter_1226	20E-H3K4me3.highQuaily_peak_2808	22.8166	424.474
chr13	8482945	8483860	20E_enhancer_1227	20E-H3K4me1.highQuaily_peak_1525	2.79015	5.22369		chr14	14093930	14094828	20E_promoter_1227	20E-H3K4me3.highQuaily_peak_2810	25.0029	302.924
chr13	8506835	8508161	20E_enhancer_1228	20E-H3K4me1.highQuaily_peak_1526	2.84134	5.91232		chr14	14270729	14271925	20E_promoter_1228	20E-H3K4me3.highQuaily_peak_2815	19.6459	241.747
chr13	8567243	8568051	20E_enhancer_1229	20E-H3K4me1.highQuaily_peak_1527	2.04017	4.61938		chr14	14688926	14690023	20E_promoter_1229	20E-H3K4me3.highQuaily_peak_2816	17.9195	293.383
chr13	8632304	8633104	20E_enhancer_1230	20E-H3K4me1.highQuaily_peak_1529	3.37767	10.2866		chr14	14692415	14693111	20E_promoter_1230	20E-H3K4me3.highQuaily_peak_2817	36.6016	345.675
chr13	8662128	8663834	20E_enhancer_1231	20E-H3K4me1.highQuaily_peak_1530	1.96778	4.86013		chr14	14818794	14819410	20E_promoter_1231	20E-H3K4me3.highQuaily_peak_2821	23.9748	326.145
chr13	8777008	8777796	20E_enhancer_1232	20E-H3K4me1.highQuaily_peak_1531	3.39333	9.80136		chr14	14818794	14820098	20E_promoter_1232	20E-H3K4me3.highQuaily_peak_2821	23.9748	326.145
chr13	8822600	8823712	20E_enhancer_1233	20E-H3K4me1.highQuaily_peak_1532	4.19303	10.9691		chr14	14824098	14824561	20E_promoter_1233	20E-H3K4me3.highQuaily_peak_2822	19.8437	164.243
chr13	8825117	8826031	20E_enhancer_1234	20E-H3K4me1.highQuaily_peak_1533	3.05955	6.41906		chr14	14824735	14825196	20E_promoter_1234	20E-H3K4me3.highQuaily_peak_2823	9.56277	59.1355
chr13	8830571	8831891	20E_enhancer_1235	20E-H3K4me1.highQuaily_peak_1534	2.99896	5.97163		chr14	14866172	14866955	20E_promoter_1235	20E-H3K4me3.highQuaily_peak_2824	24.0232	304.276
chr13	8921517	8921803	20E_enhancer_1236	20E-H3K4me1.highQuaily_peak_1536	1.87122	4.71103		chr14	14867302	14868262	20E_promoter_1236	20E-H3K4me3.highQuaily_peak_2825	26.5517	205.682
chr13	8953600	8954176	20E_enhancer_1237	20E-H3K4me1.highQuaily_peak_1538	1.96476	5.32443		chr14	14909967	14910366	20E_promoter_1237	20E-H3K4me3.highQuaily_peak_2829	44.2241	268.258
chr13	9215830	9216575	20E_enhancer_1238	20E-H3K4me1.highQuaily_peak_1541	3.01917	9.14155		chr15	269324	270406	20E_promoter_1238	20E-H3K4me3.highQuaily_peak_2833	8.83021	32.4799
chr13	9249565	9250786	20E_enhancer_1239	20E-H3K4me1.highQuaily_peak_1542	2.3527	5.42965		chr15	275452	276335	20E_promoter_1239	20E-H3K4me3.highQuaily_peak_2836	28.6027	149.888
chr13	9316719	9317420	20E_enhancer_1240	20E-H3K4me1.highQuaily_peak_1543	2.30896	5.31855		chr15	298677	299684	20E_promoter_1240	20E-H3K4me3.highQuaily_peak_2839	33.6631	186.74
chr13	9346250	9350492	20E_enhancer_1241	20E-H3K4me1.highQuaily_peak_1545	2.92447	8.28002		chr15	352893	353248	20E_promoter_1241	20E-H3K4me3.highQuaily_peak_2842	5.27129	18.6876
chr13	9391470	9392270	20E_enhancer_1242	20E-H3K4me1.highQuaily_peak_1547	3.01535	7.92708		chr15	353427	353536	20E_promoter_1242	20E-H3K4me3.highQuaily_peak_2843	9.10111	32.0638
chr13	9442669	9443631	20E_enhancer_1243	20E-H3K4me1.highQuaily_peak_1548	2.01879	4.76426		chr15	404108	404647	20E_promoter_1243	20E-H3K4me3.highQuaily_peak_2850	15.1814	61.8265
chr13	9448834	9449523	20E_enhancer_1244	20E-H3K4me1.highQuaily_peak_1549	2.23056	4.77057		chr15	408098	408766	20E_promoter_1244	20E-H3K4me3.highQuaily_peak_2851	25.5561	202.132
chr13	9466048	9466445	20E_enhancer_1245	20E-H3K4me1.highQuaily_peak_1550	2.00781	4.82075		chr15	536090	537123	20E_promoter_1245	20E-H3K4me3.highQuaily_peak_2853	24.0973	197.687
chr13	9579457	9581378	20E_enhancer_1246	20E-H3K4me1.highQuaily_peak_1551	1.82115	5.89085		chr15	538865	539640	20E_promoter_1246	20E-H3K4me3.highQuaily_peak_2854	45.7817	298.988
chr13	9738554	9739298	20E_enhancer_1247	20E-H3K4me1.highQuaily_peak_1552	2.43061	5.62725		chr15	540801	541911	20E_promoter_1247	20E-H3K4me3.highQuaily_peak_2855	48.1781	322.58
chr13	9742938	9743299	20E_enhancer_1248	20E-H3K4me1.highQuaily_peak_1553	2.58764	7.07553		chr15	544597	544645	20E_promoter_1248	20E-H3K4me3.highQuaily_peak_2856	35.6857	270.09
chr13	9794712	9795324	20E_enhancer_1249	20E-H3K4me1.highQuaily_peak_1554	2.07229	5.2603		chr15	546020	546033	20E_promoter_1249	20E-H3K4me3.highQuaily_peak_2856	35.6857	270.09
chr13	10087941	10094399	20E_enhancer_1250	20E-H3K4me1.highQuaily_peak_1555	2.25394	7.31443		chr15	547107	547920	20E_promoter_1250	20E-H3K4me3.highQuaily_peak_2857	36.5234	208.248
chr13	10096862	10097685	20E_enhancer_1251	20E-H3K4me1.highQuaily_peak_1556	2.3137	5.82431		chr15	614573	615284	20E_promoter_1251	20E-H3K4me3.highQuaily_peak_2861	33.303	224.042
chr13	10098930	10100089	20E_enhancer_1252	20E-H3K4me1.highQuaily_peak_1557	2.42637	7.92243		chr15	614573	615936	20E_promoter_1252	20E-H3K4me3.highQuaily_peak_2861	33.303	224.042
chr13	10102296	10104333	20E_enhancer_1253	20E-H3K4me1.highQuaily_peak_1558	2.25595	9.07424		chr15	689196	690140	20E_promoter_1253	20E-H3K4me3.highQuaily_peak_2863	16.6177	147.571
chr13	10105631	10106201	20E_enhancer_1254	20E-H3K4me1.highQuaily_peak_1559	2.26088	6.7751		chr15	822331	823126	20E_promoter_1254	20E-H3K4me3.highQuaily_peak_2868	12.9283	73.0734
chr13	10227371	10227756	20E_enhancer_1255	20E-H3K4me1.highQuaily_peak_1563	1.8472	4.40639		chr15	925821	926826	20E_promoter_1255	20E-H3K4me3.highQuaily_peak_2871	26.171	181.439
chr13	10236075	10236360	20E_enhancer_1256	20E-H3K4me1.highQuaily_peak_1565	2.54062	12.4406		chr15	928753	929766	20E_promoter_1256	20E-H3K4me3.highQuaily_peak_2872	32.343	176.972
chr13	10245316	10247789	20E_enhancer_1257	20E-H3K4me1.highQuaily_peak_1567	2.28759	8.35297		chr15	957561	958283	20E_promoter_1257	20E-H3K4me3.highQuaily_peak_2873	24.3798	237.486
chr13	10267559	10268083	20E_enhancer_1258	20E-H3K4me1.highQuaily_peak_1568	2.2006	5.74392		chr15	960741	961322	20E_promoter_1258	20E-H3K4me3.highQuaily_peak_2874	22.6621	108.909
chr13	10269562	10270647	20E_enhancer_1259	20E-H3K4me1.highQuaily_peak_1569	2.27495	5.53387		chr15	969403	970430	20E_promoter_1259	20E-H3K4me3.highQuaily_peak_2875	26.1347	201.222
chr13	10280949	10281853	20E_enhancer_1260	20E-H3K4me1.highQuaily_peak_1570	2.58121	8.58781		chr15	975419	976130	20E_promoter_1260	20E-H3K4me3.highQuaily_peak_2876	24.4738	202.021
chr13	10283160	10284146	20E_enhancer_1261	20E-H3K4me1.highQuaily_peak_1571	2.34574	8.09057		chr15	978515	979535	20E_promoter_1261	20E-H3K4me3.highQuaily_peak_2877	36.3379	220.172
chr13	10624469	10629711	20E_enhancer_1262	20E-H3K4me1.highQuaily_peak_1576	2.41934	8.94964		chr15	983938	984880	20E_promoter_1262	20E-H3K4me3.highQuaily_peak_2878	27.0625	139.008
chr13	10632682	10634289	20E_enhancer_1263	20E-H3K4me1.highQuaily_peak_1577	2.45862	9.37946		chr15	1491647	1492778	20E_promoter_1263	20E-H3K4me3.highQuaily_peak_2884	20.2961	141.118
chr13	10637163	10637465	20E_enhancer_1264	20E-H3K4me1.highQuaily_peak_1578	2.22574	6.02033		chr15	1507864	1508795	20E_promoter_1264	20E-H3K4me3.highQuaily_peak_2888	51.3541	368.966
chr13	10651804	10652168	20E_enhancer_1265	20E-H3K4me1.highQuaily_peak_1579	2.1285	6.79816		chr15	1508731	1508795	20E_promoter_1265	20E-H3K4me3.highQuaily_peak_2888	51.3541	368.966
chr13	10655982	10657095	20E_enhancer_1266	20E-H3K4me1.highQuaily_peak_1580	2.46819	8.97814		chr15	1509291	1509803	20E_promoter_1266	20E-H3K4me3.highQuaily_peak_2889	8.34086	37.0474
chr13	10662425	10663386	20E_enhancer_1267	20E-H3K4me1.highQuaily_peak_1581	2.58944	11.8165		chr15	1534667	1535406	20E_promoter_1267	20E-H3K4me3.highQuaily_peak_2892	40.9366	282.253
chr13	10669085	10670655	20E_enhancer_1268	20E-H3K4me1.highQuaily_peak_1582	2.40701	7.71442		chr15	1535746	1536703	20E_promoter_1268	20E-H3K4me3.highQuaily_peak_2893	18.9154	165.537
chr13	10672066	10675382	20E_enhancer_1269	20E-H3K4me1.highQuaily_peak_1583	2.41868	8.26568		chr15	1567778	1568325	20E_promoter_1269	20E-H3K4me3.highQuaily_peak_2894	19.8018	90.2284
chr13	10678278	10679509	20E_enhancer_1270	20E-H3K4me1.highQuaily_peak_1584	2.61971	9.71609		chr15	1567822	1568325	20E_promoter_1270	20E-H3K4me3.highQuaily_peak_2894	19.8018	90.2284
chr13	10687455	10690352	20E_enhancer_1271	20E-H3K4me1.highQuaily_peak_1586	2.68841	9.16009		chr15	1568926	1570078	20E_promoter_1271	20E-H3K4me3.highQuaily_peak_2895	36.3145	251.707
chr13	10692252	10692585	20E_enhancer_1272	20E-H3K4me1.highQuaily_peak_1587	1.95899	4.46443		chr15	1568926	1570110	20E_promoter_1272	20E-H3K4me3.highQuaily_peak_2895	36.3145	251.707
chr13	10693790	10695573	20E_enhancer_1273	20E-H3K4me1.highQuaily_peak_1588	2.30109	9.31917		chr15	1587994	1588168	20E_promoter_1273	20E-H3K4me3.highQuaily_peak_2897	11.0504	44.3869
chr13	10698056	10699067	20E_enhancer_1274	20E-H3K4me1.highQuaily_peak_1589	1.89491	5.36159		chr15	1589452	1589812	20E_promoter_1274	20E-H3K4me3.highQuaily_peak_2898	4.44515	11.1099
chr13	10701608	10701982	20E_enhancer_1275	20E-H3K4me1.highQuaily_peak_1590	1.88924	5.02977		chr15	1622685	1623870	20E_promoter_1275	20E-H3K4me3.highQuaily_peak_2902	30.235	294.043
chr13	10744000	10747480	20E_enhancer_1276	20E-H3K4me1.highQuaily_peak_1592	2.23722	9.64219		chr15	1670191	1671409	20E_promoter_1276	20E-H3K4me3.highQuaily_peak_2906	61.1657	409.071
chr13	10775969	10776271	20E_enhancer_1277	20E-H3K4me1.highQuaily_peak_1594	1.90955	5.63073		chr15	1712402	1713663	20E_promoter_1277	20E-H3K4me3.highQuaily_peak_2910	48.8612	325.624
chr13	10800851	10801379	20E_enhancer_1278	20E-H3K4me1.highQuaily_peak_1596	2.12455	7.07226		chr15	1722027	1722266	20E_promoter_1278	20E-H3K4me3.highQuaily_peak_2911	34.1888	232.112
chr13	10805540	10805968	20E_enhancer_1279	20E-H3K4me1.highQuaily_peak_1597	1.7923	4.33194		chr15	1724958	1725449	20E_promoter_1279	20E-H3K4me3.highQuaily_peak_2912	31.0229	167.31
chr13	10825652	10826371	20E_enhancer_1280	20E-H3K4me1.highQuaily_peak_1598	1.73981	4.49494		chr15	1725283	1725618	20E_promoter_1280	20E-H3K4me3.highQuaily_peak_2912	31.0229	167.31
chr13	10972984	10973826	20E_enhancer_1281	20E-H3K4me1.highQuaily_peak_1599	2.02816	4.71046		chr15	1726505	1727074	20E_promoter_1281	20E-H3K4me3.highQuaily_peak_2913	22.9935	118.126
chr13	10976048	10977479	20E_enhancer_1282	20E-H3K4me1.highQuaily_peak_1600	2.41477	6.56557		chr15	1746702	1747032	20E_promoter_1282	20E-H3K4me3.highQuaily_peak_2914	23.9105	177.79
chr13	11160309	11161420	20E_enhancer_1283	20E-H3K4me1.highQuaily_peak_1601	2.16851	5.11522		chr15	1747595	1748754	20E_promoter_1283	20E-H3K4me3.highQuaily_peak_2915	40.2386	252.166
chr13	11201159	11202279	20E_enhancer_1284	20E-H3K4me1.highQuaily_peak_1602	3.15965	7.46353		chr15	1748629	1748754	20E_promoter_1284	20E-H3K4me3.highQuaily_peak_2915	40.2386	252.166
chr13	11397405	11398059	20E_enhancer_1285	20E-H3K4me1.highQuaily_peak_1603	2.38493	4.83864		chr15	1759037	1759943	20E_promoter_1285	20E-H3K4me3.highQuaily_peak_2916	33.6631	186.74
chr13	11403462	11405239	20E_enhancer_1286	20E-H3K4me1.highQuaily_peak_1604	2.25331	5.46888		chr15	1811216	1812354	20E_promoter_1286	20E-H3K4me3.highQuaily_peak_2918	25.9281	233.266
chr13	11412111	11415113	20E_enhancer_1287	20E-H3K4me1.highQuaily_peak_1605	2.53814	5.79588		chr15	1821728	1823293	20E_promoter_1287	20E-H3K4me3.highQuaily_peak_2919	34.5463	354.364
chr13	11466044	11466414	20E_enhancer_1288	20E-H3K4me1.highQuaily_peak_1606	3.01671	6.77627		chr15	1828742	1829701	20E_promoter_1288	20E-H3K4me3.highQuaily_peak_2920	28.4959	224.693
chr13	11559146	11559933	20E_enhancer_1289	20E-H3K4me1.highQuaily_peak_1607	1.89866	4.46871		chr15	1857495	1858494	20E_promoter_1289	20E-H3K4me3.highQuaily_peak_2922	40.3989	385.496
chr13	12191099	12191561	20E_enhancer_1290	20E-H3K4me1.highQuaily_peak_1608	2.49198	4.66364		chr15	1858137	1858494	20E_promoter_1290	20E-H3K4me3.highQuaily_peak_2922	40.3989	385.496
chr13	12215220	12215956	20E_enhancer_1291	20E-H3K4me1.highQuaily_peak_1609	2.94182	5.09718		chr15	1859281	1860437	20E_promoter_1291	20E-H3K4me3.highQuaily_peak_2923	27.1991	340.77
chr13	12217668	12218012	20E_enhancer_1292	20E-H3K4me1.highQuaily_peak_1610	3.2412	7.07834		chr15	1917903	1918077	20E_promoter_1292	20E-H3K4me3.highQuaily_peak_2928	31.3617	388.854
chr13	12362154	12363076	20E_enhancer_1293	20E-H3K4me1.highQuaily_peak_1611	3.21309	7.32932		chr15	1963183	1963736	20E_promoter_1293	20E-H3K4me3.highQuaily_peak_2930	20.8667	142.178
chr13	12611919	12612253	20E_enhancer_1294	20E-H3K4me1.highQuaily_peak_1613	4.29591	10.589		chr15	2060360	2061438	20E_promoter_1294	20E-H3K4me3.highQuaily_peak_2934	42.7926	281.399
chr13	12647719	12648570	20E_enhancer_1295	20E-H3K4me1.highQuaily_peak_1614	3.81421	10.249		chr15	2135690	2135959	20E_promoter_1295	20E-H3K4me3.highQuaily_peak_2936	4.82134	18.8546
chr13	12652312	12653190	20E_enhancer_1296	20E-H3K4me1.highQuaily_peak_1615	3.0739	5.52295		chr15	2602463	2603722	20E_promoter_1296	20E-H3K4me3.highQuaily_peak_2940	46.1108	389.684
chr13	12656355	12656680	20E_enhancer_1297	20E-H3K4me1.highQuaily_peak_1616	3.06534	5.86488		chr15	2606852	2606900	20E_promoter_1297	20E-H3K4me3.highQuaily_peak_2941	23.3385	139.769
chr13	13283569	13283913	20E_enhancer_1298	20E-H3K4me1.highQuaily_peak_1618	2.26312	5.39212		chr15	2607209	2607672	20E_promoter_1298	20E-H3K4me3.highQuaily_peak_2941	23.3385	139.769
chr13	13285302	13286098	20E_enhancer_1299	20E-H3K4me1.highQuaily_peak_1619	2.05812	4.90296		chr15	2721217	2722314	20E_promoter_1299	20E-H3K4me3.highQuaily_peak_2943	22.0465	253.56
chr13	13287480	13287746	20E_enhancer_1300	20E-H3K4me1.highQuaily_peak_1620	2.45191	6.56138		chr15	2911003	2911063	20E_promoter_1300	20E-H3K4me3.highQuaily_peak_2954	6.03608	21.5339
chr13	13308733	13309925	20E_enhancer_1301	20E-H3K4me1.highQuaily_peak_1621	2.27092	8.4077		chr15	2912111	2913303	20E_promoter_1301	20E-H3K4me3.highQuaily_peak_2955	30.4695	399.095
chr13	13347766	13348747	20E_enhancer_1302	20E-H3K4me1.highQuaily_peak_1622	2.73034	4.98724		chr15	3114814	3115461	20E_promoter_1302	20E-H3K4me3.highQuaily_peak_2961	34.4346	441.852
chr13	13426320	13427452	20E_enhancer_1303	20E-H3K4me1.highQuaily_peak_1624	3.09533	7.16314		chr15	3193905	3194712	20E_promoter_1303	20E-H3K4me3.highQuaily_peak_2964	18.7837	239.069
chr13	13433250	13435006	20E_enhancer_1304	20E-H3K4me1.highQuaily_peak_1625	3.42363	8.64419		chr15	3203368	3204482	20E_promoter_1304	20E-H3K4me3.highQuaily_peak_2965	24.5725	369.671
chr13	13466631	13467649	20E_enhancer_1305	20E-H3K4me1.highQuaily_peak_1626	2.3779	5.55829		chr15	3240712	3240950	20E_promoter_1305	20E-H3K4me3.highQuaily_peak_2967	4.69007	16.356
chr13	13528855	13529103	20E_enhancer_1306	20E-H3K4me1.highQuaily_peak_1627	3.19234	7.53305		chr15	3475947	3476962	20E_promoter_1306	20E-H3K4me3.highQuaily_peak_2969	24.1459	162.257
chr13	13563103	13563665	20E_enhancer_1307	20E-H3K4me1.highQuaily_peak_1629	2.39233	6.18548		chr15	3485323	3485677	20E_promoter_1307	20E-H3K4me3.highQuaily_peak_2970	27.0625	139.008
chr13	13618796	13620037	20E_enhancer_1308	20E-H3K4me1.highQuaily_peak_1630	3.13407	6.44586		chr15	3487295	3487630	20E_promoter_1308	20E-H3K4me3.highQuaily_peak_2971	6.60061	17.4221
chr13	13888564	13890448	20E_enhancer_1309	20E-H3K4me1.highQuaily_peak_1635	2.07262	4.37001		chr15	3487295	3487623	20E_promoter_1309	20E-H3K4me3.highQuaily_peak_2971	6.60061	17.4221
chr13	13992776	13994452	20E_enhancer_1310	20E-H3K4me1.highQuaily_peak_1636	2.21502	9.20445		chr15	3488551	3488707	20E_promoter_1310	20E-H3K4me3.highQuaily_peak_2972	36.5234	208.248
chr13	14037218	14038429	20E_enhancer_1311	20E-H3K4me1.highQuaily_peak_1637	2.97928	5.50266		chr15	3877995	3878637	20E_promoter_1311	20E-H3K4me3.highQuaily_peak_2987	30.2729	345.034
chr13	14073714	14077315	20E_enhancer_1312	20E-H3K4me1.highQuaily_peak_1638	2.33899	6.73671		chr15	3879070	3879945	20E_promoter_1312	20E-H3K4me3.highQuaily_peak_2988	24.3798	237.486
chr13	14092112	14095012	20E_enhancer_1313	20E-H3K4me1.highQuaily_peak_1639	2.33767	6.39998		chr15	4098198	4099639	20E_promoter_1313	20E-H3K4me3.highQuaily_peak_2994	20.6891	289.344
chr13	14118212	14119465	20E_enhancer_1314	20E-H3K4me1.highQuaily_peak_1640	2.04913	4.62086		chr15	4102026	4102288	20E_promoter_1314	20E-H3K4me3.highQuaily_peak_2995	3.3041	9.45946
chr13	14121712	14122468	20E_enhancer_1315	20E-H3K4me1.highQuaily_peak_1641	2.7527	10.1987		chr15	4106868	4107284	20E_promoter_1315	20E-H3K4me3.highQuaily_peak_2997	10.3354	50.4901
chr13	14161116	14161883	20E_enhancer_1316	20E-H3K4me1.highQuaily_peak_1642	2.64672	5.09121		chr15	4108415	4109101	20E_promoter_1316	20E-H3K4me3.highQuaily_peak_2998	6.74748	52.6178
chr13	14914028	14914315	20E_enhancer_1317	20E-H3K4me1.highQuaily_peak_1644	2.86821	5.76131		chr15	4320775	4322223	20E_promoter_1317	20E-H3K4me3.highQuaily_peak_3000	30.4689	382.091
chr13	15353649	15354267	20E_enhancer_1318	20E-H3K4me1.highQuaily_peak_1645	2.94371	5.10325		chr15	4603562	4605358	20E_promoter_1318	20E-H3K4me3.highQuaily_peak_3002	15.3935	290.081
chr13	15989137	15989482	20E_enhancer_1319	20E-H3K4me1.highQuaily_peak_1646	2.85473	6.06872		chr15	4676011	4676511	20E_promoter_1319	20E-H3K4me3.highQuaily_peak_3006	35.6571	392.767
chr13	16182882	16183876	20E_enhancer_1320	20E-H3K4me1.highQuaily_peak_1647	3.0052	5.63846		chr15	4749017	4750094	20E_promoter_1320	20E-H3K4me3.highQuaily_peak_3008	23.3004	342.886
chr13	16238538	16239232	20E_enhancer_1321	20E-H3K4me1.highQuaily_peak_1650	2.7257	5.53645		chr15	4763527	4765250	20E_promoter_1321	20E-H3K4me3.highQuaily_peak_3009	22.1287	316.289
chr13	16243205	16243837	20E_enhancer_1322	20E-H3K4me1.highQuaily_peak_1651	2.43213	5.36547		chr15	4764516	4765250	20E_promoter_1322	20E-H3K4me3.highQuaily_peak_3009	22.1287	316.289
chr13	16244963	16246036	20E_enhancer_1323	20E-H3K4me1.highQuaily_peak_1652	2.25216	5.14831		chr15	4765887	4766816	20E_promoter_1323	20E-H3K4me3.highQuaily_peak_3010	17.1219	274.363
chr13	16249924	16250528	20E_enhancer_1324	20E-H3K4me1.highQuaily_peak_1653	2.38341	6.30549		chr15	4768480	4769816	20E_promoter_1324	20E-H3K4me3.highQuaily_peak_3011	19.3534	302.081
chr13	16274137	16274894	20E_enhancer_1325	20E-H3K4me1.highQuaily_peak_1654	2.49301	4.28954		chr15	4878061	4879015	20E_promoter_1325	20E-H3K4me3.highQuaily_peak_3012	31.7648	386.59
chr13	16284454	16284883	20E_enhancer_1326	20E-H3K4me1.highQuaily_peak_1655	2.15649	4.43967		chr15	4988794	4989044	20E_promoter_1326	20E-H3K4me3.highQuaily_peak_3013	20.389	223.734
chr13	16362150	16363448	20E_enhancer_1327	20E-H3K4me1.highQuaily_peak_1656	2.43146	6.56667		chr15	4990688	4991094	20E_promoter_1327	20E-H3K4me3.highQuaily_peak_3014	28.0438	355.573
chr13	16377058	16378366	20E_enhancer_1328	20E-H3K4me1.highQuaily_peak_1657	2.48903	5.36319		chr15	4993055	4994231	20E_promoter_1328	20E-H3K4me3.highQuaily_peak_3015	17.9571	259.084
chr13	16427940	16429140	20E_enhancer_1329	20E-H3K4me1.highQuaily_peak_1658	2.58798	7.39663		chr15	5011663	5011740	20E_promoter_1329	20E-H3K4me3.highQuaily_peak_3016	26.8427	313.586
chr13	16441888	16442906	20E_enhancer_1330	20E-H3K4me1.highQuaily_peak_1659	2.28462	5.441		chr15	5012716	5013717	20E_promoter_1330	20E-H3K4me3.highQuaily_peak_3017	28.2996	391.008
chr13	16453437	16455642	20E_enhancer_1331	20E-H3K4me1.highQuaily_peak_1660	2.9914	8.33461		chr15	5376918	5377387	20E_promoter_1331	20E-H3K4me3.highQuaily_peak_3027	10.512	104.454
chr13	16596198	16597605	20E_enhancer_1332	20E-H3K4me1.highQuaily_peak_1661	2.29395	7.14871		chr15	5406739	5407335	20E_promoter_1332	20E-H3K4me3.highQuaily_peak_3029	19.1446	238.711
chr13	16609943	16610218	20E_enhancer_1333	20E-H3K4me1.highQuaily_peak_1662	2.44223	6.56361		chr15	5407803	5408894	20E_promoter_1333	20E-H3K4me3.highQuaily_peak_3030	21.5363	337.13
chr13	16614294	16614856	20E_enhancer_1334	20E-H3K4me1.highQuaily_peak_1663	2.38094	6.81941		chr15	5419982	5420831	20E_promoter_1334	20E-H3K4me3.highQuaily_peak_3032	16.524	198.131
chr13	16618959	16619230	20E_enhancer_1335	20E-H3K4me1.highQuaily_peak_1664	2.62061	5.56988		chr15	5447928	5449876	20E_promoter_1335	20E-H3K4me3.highQuaily_peak_3035	24.0675	349.863
chr13	16624704	16625062	20E_enhancer_1336	20E-H3K4me1.highQuaily_peak_1665	2.60936	5.24642		chr15	5448377	5449876	20E_promoter_1336	20E-H3K4me3.highQuaily_peak_3035	24.0675	349.863
chr13	16635108	16636267	20E_enhancer_1337	20E-H3K4me1.highQuaily_peak_1666	3.58832	9.48866		chr15	5460917	5461333	20E_promoter_1337	20E-H3K4me3.highQuaily_peak_3037	19.123	232.492
chr13	16651406	16652580	20E_enhancer_1338	20E-H3K4me1.highQuaily_peak_1667	2.43084	4.86604		chr15	5465089	5466613	20E_promoter_1338	20E-H3K4me3.highQuaily_peak_3038	23.7354	422.491
chr13	16674253	16675853	20E_enhancer_1339	20E-H3K4me1.highQuaily_peak_1668	2.65932	7.15456		chr15	5491102	5492518	20E_promoter_1339	20E-H3K4me3.highQuaily_peak_3040	19.4457	223.892
chr13	16678963	16679222	20E_enhancer_1340	20E-H3K4me1.highQuaily_peak_1669	2.68522	6.98319		chr15	5504470	5504486	20E_promoter_1340	20E-H3K4me3.highQuaily_peak_3042	4.00467	10.7718
chr13	16705484	16705732	20E_enhancer_1341	20E-H3K4me1.highQuaily_peak_1670	3.65041	7.51072		chr15	5505570	5506661	20E_promoter_1341	20E-H3K4me3.highQuaily_peak_3043	23.6927	288.964
chr13	16839309	16840232	20E_enhancer_1342	20E-H3K4me1.highQuaily_peak_1671	2.68011	7.32785		chr15	5544268	5545082	20E_promoter_1342	20E-H3K4me3.highQuaily_peak_3047	28.0667	378.322
chr13	17468309	17468689	20E_enhancer_1343	20E-H3K4me1.highQuaily_peak_1672	2.91978	4.86559		chr15	5566385	5567347	20E_promoter_1343	20E-H3K4me3.highQuaily_peak_3048	15.1117	173.493
chr13	17478957	17479242	20E_enhancer_1344	20E-H3K4me1.highQuaily_peak_1673	3.74479	7.86801		chr15	5593660	5593952	20E_promoter_1344	20E-H3K4me3.highQuaily_peak_3049	23.7268	334.205
chr13	17596731	17597002	20E_enhancer_1345	20E-H3K4me1.highQuaily_peak_1675	2.64629	4.20311		chr15	5594788	5595751	20E_promoter_1345	20E-H3K4me3.highQuaily_peak_3050	32.6511	396.444
chr13	17602023	17602271	20E_enhancer_1346	20E-H3K4me1.highQuaily_peak_1676	3.19255	6.44206		chr15	5604840	5605484	20E_promoter_1346	20E-H3K4me3.highQuaily_peak_3051	5.05992	29.767
chr13	17707999	17709011	20E_enhancer_1347	20E-H3K4me1.highQuaily_peak_1677	3.03989	5.44689		chr15	5616445	5616939	20E_promoter_1347	20E-H3K4me3.highQuaily_peak_3055	7.22528	30.3181
chr13	17742385	17742968	20E_enhancer_1348	20E-H3K4me1.highQuaily_peak_1678	2.84789	4.74182		chr15	5654572	5655557	20E_promoter_1348	20E-H3K4me3.highQuaily_peak_3062	25.0131	367.692
chr14	114381	114830	20E_enhancer_1349	20E-H3K4me1.highQuaily_peak_1679	2.98663	5.10559		chr15	5928041	5928474	20E_promoter_1349	20E-H3K4me3.highQuaily_peak_3066	23.5513	310.152
chr14	1607403	1608139	20E_enhancer_1350	20E-H3K4me1.highQuaily_peak_1680	2.52906	6.26484		chr15	5930072	5930434	20E_promoter_1350	20E-H3K4me3.highQuaily_peak_3066	23.5513	310.152
chr14	1614455	1614989	20E_enhancer_1351	20E-H3K4me1.highQuaily_peak_1681	2.54247	6.20065		chr15	5932060	5932372	20E_promoter_1351	20E-H3K4me3.highQuaily_peak_3067	19.164	199.671
chr14	1793406	1795003	20E_enhancer_1352	20E-H3K4me1.highQuaily_peak_1682	2.4121	5.74917		chr15	5942290	5942719	20E_promoter_1352	20E-H3K4me3.highQuaily_peak_3068	10.7939	75.5469
chr14	1796696	1797019	20E_enhancer_1353	20E-H3K4me1.highQuaily_peak_1683	2.48725	6.16497		chr15	5942902	5944474	20E_promoter_1353	20E-H3K4me3.highQuaily_peak_3069	8.07223	64.5981
chr14	1841515	1842003	20E_enhancer_1354	20E-H3K4me1.highQuaily_peak_1684	2.87916	7.1994		chr15	5942902	5944505	20E_promoter_1354	20E-H3K4me3.highQuaily_peak_3069	8.07223	64.5981
chr14	1936081	1937087	20E_enhancer_1355	20E-H3K4me1.highQuaily_peak_1686	2.21	5.40891		chr15	5949587	5950849	20E_promoter_1355	20E-H3K4me3.highQuaily_peak_3071	35.5878	498.451
chr14	2000795	2001191	20E_enhancer_1356	20E-H3K4me1.highQuaily_peak_1687	2.4751	6.98974		chr15	5949587	5950865	20E_promoter_1356	20E-H3K4me3.highQuaily_peak_3071	35.5878	498.451
chr14	2196324	2196845	20E_enhancer_1357	20E-H3K4me1.highQuaily_peak_1688	2.41148	5.24762		chr15	5965787	5966338	20E_promoter_1357	20E-H3K4me3.highQuaily_peak_3074	8.14097	60.2257
chr14	2207820	2209221	20E_enhancer_1358	20E-H3K4me1.highQuaily_peak_1690	2.8107	6.8853		chr15	5968031	5968087	20E_promoter_1358	20E-H3K4me3.highQuaily_peak_3075	23.7319	214.465
chr14	2222676	2224057	20E_enhancer_1359	20E-H3K4me1.highQuaily_peak_1691	2.63659	7.25321		chr15	5978096	5978505	20E_promoter_1359	20E-H3K4me3.highQuaily_peak_3077	28.3763	316.066
chr14	2225118	2227595	20E_enhancer_1360	20E-H3K4me1.highQuaily_peak_1692	2.28884	6.47464		chr15	5978109	5978505	20E_promoter_1360	20E-H3K4me3.highQuaily_peak_3077	28.3763	316.066
chr14	2237373	2238052	20E_enhancer_1361	20E-H3K4me1.highQuaily_peak_1693	2.09385	4.93343		chr15	5979153	5980409	20E_promoter_1361	20E-H3K4me3.highQuaily_peak_3078	35.8286	405.951
chr14	2249060	2249326	20E_enhancer_1362	20E-H3K4me1.highQuaily_peak_1694	2.19538	5.84802		chr15	5979153	5980396	20E_promoter_1362	20E-H3K4me3.highQuaily_peak_3078	35.8286	405.951
chr14	2256659	2257332	20E_enhancer_1363	20E-H3K4me1.highQuaily_peak_1695	2.37391	7.62098		chr15	5983679	5983974	20E_promoter_1363	20E-H3K4me3.highQuaily_peak_3079	6.48427	27.3305
chr14	2259859	2260609	20E_enhancer_1364	20E-H3K4me1.highQuaily_peak_1696	2.12032	5.86484		chr15	5984199	5984413	20E_promoter_1364	20E-H3K4me3.highQuaily_peak_3080	11.7418	71.5859
chr14	2276669	2276933	20E_enhancer_1365	20E-H3K4me1.highQuaily_peak_1697	2.21404	5.0937		chr15	6076063	6076685	20E_promoter_1365	20E-H3K4me3.highQuaily_peak_3087	26.4025	134.398
chr14	2279004	2279513	20E_enhancer_1366	20E-H3K4me1.highQuaily_peak_1698	2.21247	4.65962		chr15	6076859	6077328	20E_promoter_1366	20E-H3K4me3.highQuaily_peak_3088	14.7414	59.2537
chr14	2531637	2531984	20E_enhancer_1367	20E-H3K4me1.highQuaily_peak_1699	2.84695	5.02189		chr15	6118424	6118851	20E_promoter_1367	20E-H3K4me3.highQuaily_peak_3089	10.255	57.6342
chr14	2580552	2581062	20E_enhancer_1368	20E-H3K4me1.highQuaily_peak_1700	2.48188	9.60964		chr15	6245043	6245338	20E_promoter_1368	20E-H3K4me3.highQuaily_peak_3095	5.99075	20.5628
chr14	3612859	3613872	20E_enhancer_1369	20E-H3K4me1.highQuaily_peak_1701	2.73345	5.69		chr15	6275105	6276751	20E_promoter_1369	20E-H3K4me3.highQuaily_peak_3097	10.9117	159.737
chr14	4373581	4374110	20E_enhancer_1370	20E-H3K4me1.highQuaily_peak_1702	2.88684	6.22619		chr15	6308777	6310170	20E_promoter_1370	20E-H3K4me3.highQuaily_peak_3104	27.3399	386.302
chr14	4379666	4380896	20E_enhancer_1371	20E-H3K4me1.highQuaily_peak_1703	2.63932	5.1181		chr15	6424913	6426290	20E_promoter_1371	20E-H3K4me3.highQuaily_peak_3107	28.6936	377.744
chr14	5452018	5453550	20E_enhancer_1372	20E-H3K4me1.highQuaily_peak_1704	2.66379	4.52696		chr15	6425757	6426290	20E_promoter_1372	20E-H3K4me3.highQuaily_peak_3107	28.6936	377.744
chr14	5460306	5460900	20E_enhancer_1373	20E-H3K4me1.highQuaily_peak_1705	2.46818	4.67151		chr15	6428733	6429424	20E_promoter_1373	20E-H3K4me3.highQuaily_peak_3108	24.2948	254.521
chr14	5899155	5900664	20E_enhancer_1374	20E-H3K4me1.highQuaily_peak_1707	2.49496	4.48994		chr15	6471446	6472646	20E_promoter_1374	20E-H3K4me3.highQuaily_peak_3111	37.3813	362.378
chr14	5917200	5917556	20E_enhancer_1375	20E-H3K4me1.highQuaily_peak_1708	2.77937	5.79333		chr15	6715642	6716272	20E_promoter_1375	20E-H3K4me3.highQuaily_peak_3114	32.1663	375.576
chr14	6077336	6077906	20E_enhancer_1376	20E-H3K4me1.highQuaily_peak_1709	2.81076	4.74851		chr15	6731662	6732198	20E_promoter_1376	20E-H3K4me3.highQuaily_peak_3117	14.3951	181.767
chr14	6115985	6116292	20E_enhancer_1377	20E-H3K4me1.highQuaily_peak_1710	3.49008	6.99027		chr15	6739598	6740695	20E_promoter_1377	20E-H3K4me3.highQuaily_peak_3118	20.2204	279.952
chr14	6171543	6171820	20E_enhancer_1378	20E-H3K4me1.highQuaily_peak_1711	2.74378	5.29356		chr15	6765062	6767082	20E_promoter_1378	20E-H3K4me3.highQuaily_peak_3121	14.5229	88.0472
chr14	6249402	6252417	20E_enhancer_1379	20E-H3K4me1.highQuaily_peak_1712	3.38578	8.33453		chr15	6777297	6778730	20E_promoter_1379	20E-H3K4me3.highQuaily_peak_3125	21.8202	296.679
chr14	6263434	6264822	20E_enhancer_1380	20E-H3K4me1.highQuaily_peak_1713	3.31607	7.71474		chr15	6823335	6824469	20E_promoter_1380	20E-H3K4me3.highQuaily_peak_3128	28.1886	319.282
chr14	6271836	6272784	20E_enhancer_1381	20E-H3K4me1.highQuaily_peak_1714	3.10464	5.52311		chr15	6823335	6824546	20E_promoter_1381	20E-H3K4me3.highQuaily_peak_3128	28.1886	319.282
chr14	6286948	6288628	20E_enhancer_1382	20E-H3K4me1.highQuaily_peak_1716	3.54603	9.91609		chr15	6877989	6878350	20E_promoter_1382	20E-H3K4me3.highQuaily_peak_3132	3.80111	14.0953
chr14	6316190	6317421	20E_enhancer_1383	20E-H3K4me1.highQuaily_peak_1717	2.72081	5.83977		chr15	7114045	7114960	20E_promoter_1383	20E-H3K4me3.highQuaily_peak_3133	45.0759	426.704
chr14	6318698	6320083	20E_enhancer_1384	20E-H3K4me1.highQuaily_peak_1718	2.802	6.08402		chr15	7163545	7163769	20E_promoter_1384	20E-H3K4me3.highQuaily_peak_3137	7.77865	39.2636
chr14	6337051	6340342	20E_enhancer_1385	20E-H3K4me1.highQuaily_peak_1719	2.85001	6.39528		chr15	7444800	7445815	20E_promoter_1385	20E-H3K4me3.highQuaily_peak_3141	31.0524	310.223
chr14	6426033	6426581	20E_enhancer_1386	20E-H3K4me1.highQuaily_peak_1720	2.49833	4.85196		chr15	7570593	7571537	20E_promoter_1386	20E-H3K4me3.highQuaily_peak_3144	27.7972	263.119
chr14	6492931	6493906	20E_enhancer_1387	20E-H3K4me1.highQuaily_peak_1722	2.52731	4.4113		chr15	7586740	7587807	20E_promoter_1387	20E-H3K4me3.highQuaily_peak_3146	41.3648	492.591
chr14	6610103	6610651	20E_enhancer_1388	20E-H3K4me1.highQuaily_peak_1723	3.1374	6.46471		chr15	7630912	7631975	20E_promoter_1388	20E-H3K4me3.highQuaily_peak_3148	29.5268	355.057
chr14	6923549	6925210	20E_enhancer_1389	20E-H3K4me1.highQuaily_peak_1724	2.9084	7.25773		chr15	7646951	7648139	20E_promoter_1389	20E-H3K4me3.highQuaily_peak_3149	23.6562	332.798
chr14	6930100	6930543	20E_enhancer_1390	20E-H3K4me1.highQuaily_peak_1725	2.48797	4.81017		chr15	7650077	7650319	20E_promoter_1390	20E-H3K4me3.highQuaily_peak_3150	2.8598	6.18092
chr14	6981841	6982181	20E_enhancer_1391	20E-H3K4me1.highQuaily_peak_1727	2.64315	5.20644		chr15	7650795	7652194	20E_promoter_1391	20E-H3K4me3.highQuaily_peak_3151	26.8339	397.343
chr14	7088835	7089819	20E_enhancer_1392	20E-H3K4me1.highQuaily_peak_1728	3.15716	6.63906		chr15	7650795	7652147	20E_promoter_1392	20E-H3K4me3.highQuaily_peak_3151	26.8339	397.343
chr14	7184144	7185671	20E_enhancer_1393	20E-H3K4me1.highQuaily_peak_1729	2.93233	6.03237		chr15	7802312	7803360	20E_promoter_1393	20E-H3K4me3.highQuaily_peak_3158	37.4061	394.598
chr14	7213446	7214214	20E_enhancer_1394	20E-H3K4me1.highQuaily_peak_1730	4.5333	14.067		chr15	8053566	8054534	20E_promoter_1394	20E-H3K4me3.highQuaily_peak_3159	22.2765	144.969
chr14	7279198	7280477	20E_enhancer_1395	20E-H3K4me1.highQuaily_peak_1731	3.36942	6.93646		chr15	8092115	8093074	20E_promoter_1395	20E-H3K4me3.highQuaily_peak_3163	47.3044	293.03
chr14	7307981	7309215	20E_enhancer_1396	20E-H3K4me1.highQuaily_peak_1732	3.11994	6.97689		chr15	8170629	8171505	20E_promoter_1396	20E-H3K4me3.highQuaily_peak_3165	11.6721	68.6486
chr14	7371127	7371816	20E_enhancer_1397	20E-H3K4me1.highQuaily_peak_1733	2.34259	5.37574		chr15	8171731	8172900	20E_promoter_1397	20E-H3K4me3.highQuaily_peak_3166	41.882	422.013
chr14	7377001	7377303	20E_enhancer_1398	20E-H3K4me1.highQuaily_peak_1734	2.91301	8.01393		chr15	8196529	8197852	20E_promoter_1398	20E-H3K4me3.highQuaily_peak_3167	36.5123	256.811
chr14	7378910	7379709	20E_enhancer_1399	20E-H3K4me1.highQuaily_peak_1735	2.9704	6.99304		chr15	8198251	8198829	20E_promoter_1399	20E-H3K4me3.highQuaily_peak_3168	36.3695	291.485
chr14	7390686	7391542	20E_enhancer_1400	20E-H3K4me1.highQuaily_peak_1736	2.35693	4.74533		chr15	8201356	8202874	20E_promoter_1400	20E-H3K4me3.highQuaily_peak_3169	46.5445	394.796
chr14	7394108	7394722	20E_enhancer_1401	20E-H3K4me1.highQuaily_peak_1737	2.33932	4.71013		chr15	8246221	8247488	20E_promoter_1401	20E-H3K4me3.highQuaily_peak_3171	31.8555	210.086
chr14	7457898	7458339	20E_enhancer_1402	20E-H3K4me1.highQuaily_peak_1738	3.61625	9.8362		chr15	8312955	8312993	20E_promoter_1402	20E-H3K4me3.highQuaily_peak_3173	11.2956	65.2854
chr14	7485681	7486345	20E_enhancer_1403	20E-H3K4me1.highQuaily_peak_1740	3.23382	6.00061		chr15	8326869	8327937	20E_promoter_1403	20E-H3K4me3.highQuaily_peak_3176	42.3678	314.89
chr14	7494686	7495459	20E_enhancer_1404	20E-H3K4me1.highQuaily_peak_1741	2.75361	4.62059		chr15	8333911	8334116	20E_promoter_1404	20E-H3K4me3.highQuaily_peak_3178	5.06411	14.4278
chr14	7599934	7600307	20E_enhancer_1405	20E-H3K4me1.highQuaily_peak_1742	1.47753	8.83176		chr15	8334878	8336099	20E_promoter_1405	20E-H3K4me3.highQuaily_peak_3179	29.8706	266.209
chr14	7604197	7604704	20E_enhancer_1406	20E-H3K4me1.highQuaily_peak_1743	1.93606	8.60223		chr15	8363220	8363644	20E_promoter_1406	20E-H3K4me3.highQuaily_peak_3182	6.53632	29.7508
chr14	7700957	7701990	20E_enhancer_1407	20E-H3K4me1.highQuaily_peak_1744	2.75231	4.45323		chr15	8585427	8586277	20E_promoter_1407	20E-H3K4me3.highQuaily_peak_3187	55.904	450.589
chr14	7705777	7706031	20E_enhancer_1408	20E-H3K4me1.highQuaily_peak_1745	4.89274	13.5978		chr15	8619393	8619704	20E_promoter_1408	20E-H3K4me3.highQuaily_peak_3190	3.43442	10.8551
chr14	7880273	7880912	20E_enhancer_1409	20E-H3K4me1.highQuaily_peak_1747	1.92882	5.43057		chr15	8622132	8622711	20E_promoter_1409	20E-H3K4me3.highQuaily_peak_3192	28.7124	275.157
chr14	7941413	7941978	20E_enhancer_1410	20E-H3K4me1.highQuaily_peak_1748	2.46469	4.59179		chr15	8623329	8623746	20E_promoter_1410	20E-H3K4me3.highQuaily_peak_3193	37.5176	248.311
chr14	7943370	7946472	20E_enhancer_1411	20E-H3K4me1.highQuaily_peak_1749	2.95737	7.33587		chr15	8634714	8635573	20E_promoter_1411	20E-H3K4me3.highQuaily_peak_3194	33.5097	323.55
chr14	8095548	8096055	20E_enhancer_1412	20E-H3K4me1.highQuaily_peak_1750	2.50637	7.27937		chr15	8654578	8655357	20E_promoter_1412	20E-H3K4me3.highQuaily_peak_3196	7.77632	42.3281
chr14	8115124	8115462	20E_enhancer_1413	20E-H3K4me1.highQuaily_peak_1752	2.71699	7.76905		chr15	8761652	8762887	20E_promoter_1413	20E-H3K4me3.highQuaily_peak_3200	37.4187	235.489
chr14	8150696	8150946	20E_enhancer_1414	20E-H3K4me1.highQuaily_peak_1753	1.72777	4.85164		chr15	8777994	8779114	20E_promoter_1414	20E-H3K4me3.highQuaily_peak_3202	24.1284	162.201
chr14	8158768	8161024	20E_enhancer_1415	20E-H3K4me1.highQuaily_peak_1754	3.59211	13.6749		chr15	8794088	8795023	20E_promoter_1415	20E-H3K4me3.highQuaily_peak_3204	43.8869	421.159
chr14	8162614	8163657	20E_enhancer_1416	20E-H3K4me1.highQuaily_peak_1755	2.30297	6.6258		chr15	8808227	8809448	20E_promoter_1416	20E-H3K4me3.highQuaily_peak_3207	34.9873	283.503
chr14	8183244	8183626	20E_enhancer_1417	20E-H3K4me1.highQuaily_peak_1756	2.9777	8.44524		chr15	8811855	8812994	20E_promoter_1417	20E-H3K4me3.highQuaily_peak_3208	23.367	155.003
chr14	8216119	8217291	20E_enhancer_1418	20E-H3K4me1.highQuaily_peak_1757	2.65128	6.24242		chr15	8834513	8835454	20E_promoter_1418	20E-H3K4me3.highQuaily_peak_3209	31.7167	206.465
chr14	8232876	8233344	20E_enhancer_1419	20E-H3K4me1.highQuaily_peak_1758	2.61276	6.21256		chr15	9051275	9052376	20E_promoter_1419	20E-H3K4me3.highQuaily_peak_3212	37.3948	328.041
chr14	8234365	8235160	20E_enhancer_1420	20E-H3K4me1.highQuaily_peak_1759	2.56931	7.63677		chr15	9075477	9076827	20E_promoter_1420	20E-H3K4me3.highQuaily_peak_3214	23.0137	218.975
chr14	8236301	8237915	20E_enhancer_1421	20E-H3K4me1.highQuaily_peak_1760	2.74674	5.29784		chr15	9089062	9090365	20E_promoter_1421	20E-H3K4me3.highQuaily_peak_3216	23.9079	213.279
chr14	8258963	8262812	20E_enhancer_1422	20E-H3K4me1.highQuaily_peak_1761	2.41735	7.67177		chr15	9126448	9126583	20E_promoter_1422	20E-H3K4me3.highQuaily_peak_3218	4.79354	10.9906
chr14	8286749	8288263	20E_enhancer_1423	20E-H3K4me1.highQuaily_peak_1762	2.75599	6.30921		chr15	9127584	9128748	20E_promoter_1423	20E-H3K4me3.highQuaily_peak_3219	30.7241	266.258
chr14	8290399	8290897	20E_enhancer_1424	20E-H3K4me1.highQuaily_peak_1763	2.42422	5.4168		chr15	9156258	9157159	20E_promoter_1424	20E-H3K4me3.highQuaily_peak_3220	18.7052	162.889
chr14	8315733	8316934	20E_enhancer_1425	20E-H3K4me1.highQuaily_peak_1764	3.10751	14.5277		chr15	9213214	9214392	20E_promoter_1425	20E-H3K4me3.highQuaily_peak_3224	40.2638	237.034
chr14	8317976	8318947	20E_enhancer_1426	20E-H3K4me1.highQuaily_peak_1765	3.12776	15.0418		chr15	9238107	9239546	20E_promoter_1426	20E-H3K4me3.highQuaily_peak_3225	21.3671	140.21
chr14	8331658	8332209	20E_enhancer_1427	20E-H3K4me1.highQuaily_peak_1767	2.1536	5.46421		chr15	9247003	9247019	20E_promoter_1427	20E-H3K4me3.highQuaily_peak_3227	5.74838	14.6445
chr14	8417920	8418987	20E_enhancer_1428	20E-H3K4me1.highQuaily_peak_1768	2.38823	4.38672		chr15	9248773	9249303	20E_promoter_1428	20E-H3K4me3.highQuaily_peak_3228	31.6466	188.061
chr14	8427115	8427416	20E_enhancer_1429	20E-H3K4me1.highQuaily_peak_1769	2.53711	7.2728		chr15	9248773	9249568	20E_promoter_1429	20E-H3K4me3.highQuaily_peak_3228	31.6466	188.061
chr14	8433582	8434828	20E_enhancer_1430	20E-H3K4me1.highQuaily_peak_1770	3.13471	8.85543		chr15	9251374	9252589	20E_promoter_1430	20E-H3K4me3.highQuaily_peak_3229	27.9447	154.351
chr14	8494849	8495806	20E_enhancer_1431	20E-H3K4me1.highQuaily_peak_1771	2.29937	4.90563		chr15	9262903	9264100	20E_promoter_1431	20E-H3K4me3.highQuaily_peak_3230	22.3904	138.823
chr14	8555208	8556130	20E_enhancer_1432	20E-H3K4me1.highQuaily_peak_1772	1.57106	4.68682		chr15	9272958	9273828	20E_promoter_1432	20E-H3K4me3.highQuaily_peak_3232	25.2882	150.17
chr14	9110149	9110658	20E_enhancer_1433	20E-H3K4me1.highQuaily_peak_1773	2.48053	4.81657		chr15	9384489	9385711	20E_promoter_1433	20E-H3K4me3.highQuaily_peak_3234	27.3531	163.912
chr14	9145316	9147154	20E_enhancer_1434	20E-H3K4me1.highQuaily_peak_1774	2.73847	6.99524		chr15	9426906	9428023	20E_promoter_1434	20E-H3K4me3.highQuaily_peak_3237	48.8213	388.225
chr14	9664931	9666633	20E_enhancer_1435	20E-H3K4me1.highQuaily_peak_1775	2.94788	8.41983		chr15	9487666	9488823	20E_promoter_1435	20E-H3K4me3.highQuaily_peak_3238	23.8463	194.809
chr14	9796903	9797468	20E_enhancer_1436	20E-H3K4me1.highQuaily_peak_1776	2.43258	5.19506		chr15	9569633	9569958	20E_promoter_1436	20E-H3K4me3.highQuaily_peak_3240	31.683	172.128
chr14	9802283	9802542	20E_enhancer_1437	20E-H3K4me1.highQuaily_peak_1777	2.43775	4.56932		chr15	9571515	9571933	20E_promoter_1437	20E-H3K4me3.highQuaily_peak_3241	9.28751	48.1147
chr14	9866648	9868309	20E_enhancer_1438	20E-H3K4me1.highQuaily_peak_1778	2.87043	7.56971		chr15	9584892	9586059	20E_promoter_1438	20E-H3K4me3.highQuaily_peak_3243	36.9778	323.132
chr14	9990303	9990575	20E_enhancer_1439	20E-H3K4me1.highQuaily_peak_1779	2.45296	7.74296		chr15	9619488	9620397	20E_promoter_1439	20E-H3K4me3.highQuaily_peak_3245	29.7451	264.675
chr14	10068340	10069514	20E_enhancer_1440	20E-H3K4me1.highQuaily_peak_1780	2.41481	5.63088		chr15	9664754	9664981	20E_promoter_1440	20E-H3K4me3.highQuaily_peak_3248	15.2973	213.571
chr14	10124815	10125160	20E_enhancer_1441	20E-H3K4me1.highQuaily_peak_1781	2.31923	4.97688		chr15	9671308	9671558	20E_promoter_1441	20E-H3K4me3.highQuaily_peak_3250	6.85544	23.5066
chr14	10138236	10138949	20E_enhancer_1442	20E-H3K4me1.highQuaily_peak_1782	2.32389	5.42453		chr15	9671995	9673101	20E_promoter_1442	20E-H3K4me3.highQuaily_peak_3251	19.9217	192.003
chr14	10253172	10253950	20E_enhancer_1443	20E-H3K4me1.highQuaily_peak_1785	2.4809	5.71144		chr15	9672532	9673101	20E_promoter_1443	20E-H3K4me3.highQuaily_peak_3251	19.9217	192.003
chr14	10271670	10272163	20E_enhancer_1444	20E-H3K4me1.highQuaily_peak_1786	2.50462	7.40683		chr15	9754210	9755030	20E_promoter_1444	20E-H3K4me3.highQuaily_peak_3255	22.9925	285.974
chr14	10274984	10275902	20E_enhancer_1445	20E-H3K4me1.highQuaily_peak_1787	2.71088	5.78452		chr15	9874004	9875095	20E_promoter_1445	20E-H3K4me3.highQuaily_peak_3260	25.702	337.402
chr14	10278647	10281106	20E_enhancer_1446	20E-H3K4me1.highQuaily_peak_1788	2.4861	5.97964		chr15	10564741	10566208	20E_promoter_1446	20E-H3K4me3.highQuaily_peak_3266	25.319	335.172
chr14	10283966	10286506	20E_enhancer_1447	20E-H3K4me1.highQuaily_peak_1789	2.42636	5.68456		chr15	10564741	10566333	20E_promoter_1447	20E-H3K4me3.highQuaily_peak_3266	25.319	335.172
chr14	10335276	10337355	20E_enhancer_1448	20E-H3K4me1.highQuaily_peak_1790	2.46395	5.90741		chr15	10934632	10934705	20E_promoter_1448	20E-H3K4me3.highQuaily_peak_3267	18.1366	274.792
chr14	10342271	10343718	20E_enhancer_1449	20E-H3K4me1.highQuaily_peak_1791	2.4882	5.24242		chr15	10935124	10935751	20E_promoter_1449	20E-H3K4me3.highQuaily_peak_3267	18.1366	274.792
chr14	10366440	10366901	20E_enhancer_1450	20E-H3K4me1.highQuaily_peak_1792	2.58904	5.36736		chr15	10936172	10937181	20E_promoter_1450	20E-H3K4me3.highQuaily_peak_3268	19.7548	248.577
chr14	10439746	10440049	20E_enhancer_1451	20E-H3K4me1.highQuaily_peak_1793	2.80722	4.94594		chr15	10959154	10960375	20E_promoter_1451	20E-H3K4me3.highQuaily_peak_3269	22.7395	338.161
chr14	10442074	10442772	20E_enhancer_1452	20E-H3K4me1.highQuaily_peak_1794	2.83574	4.58222		chr15	11040696	11041697	20E_promoter_1452	20E-H3K4me3.highQuaily_peak_3271	39.2364	420.788
chr14	10444308	10444565	20E_enhancer_1453	20E-H3K4me1.highQuaily_peak_1795	3.265	6.16927		chr15	11060223	11061490	20E_promoter_1453	20E-H3K4me3.highQuaily_peak_3275	28.146	379.807
chr14	10457909	10458282	20E_enhancer_1454	20E-H3K4me1.highQuaily_peak_1796	3.09021	7.0104		chr15	11086865	11088044	20E_promoter_1454	20E-H3K4me3.highQuaily_peak_3276	24.786	355.464
chr14	10599271	10599953	20E_enhancer_1455	20E-H3K4me1.highQuaily_peak_1798	2.21323	4.94915		chr15	11113656	11114187	20E_promoter_1455	20E-H3K4me3.highQuaily_peak_3278	24.625	368.073
chr14	10652471	10652830	20E_enhancer_1456	20E-H3K4me1.highQuaily_peak_1799	1.94787	4.32752		chr15	11114756	11115563	20E_promoter_1456	20E-H3K4me3.highQuaily_peak_3279	24.0799	341.259
chr14	10657092	10658088	20E_enhancer_1457	20E-H3K4me1.highQuaily_peak_1800	2.76033	9.98656		chr15	11122756	11124431	20E_promoter_1457	20E-H3K4me3.highQuaily_peak_3281	23.1345	264.035
chr14	10791017	10791540	20E_enhancer_1458	20E-H3K4me1.highQuaily_peak_1801	2.07824	5.58206		chr15	11152295	11152523	20E_promoter_1458	20E-H3K4me3.highQuaily_peak_3284	17.5473	284.47
chr14	10854072	10854848	20E_enhancer_1459	20E-H3K4me1.highQuaily_peak_1802	2.55976	4.7069		chr15	11153249	11154595	20E_promoter_1459	20E-H3K4me3.highQuaily_peak_3285	23.2857	332.327
chr14	10879397	10879796	20E_enhancer_1460	20E-H3K4me1.highQuaily_peak_1803	2.48731	7.02804		chr15	11153604	11154635	20E_promoter_1460	20E-H3K4me3.highQuaily_peak_3285	23.2857	332.327
chr14	10892980	10894925	20E_enhancer_1461	20E-H3K4me1.highQuaily_peak_1804	2.64816	8.59983		chr15	11196342	11197255	20E_promoter_1461	20E-H3K4me3.highQuaily_peak_3288	31.6282	467.861
chr14	10911208	10912339	20E_enhancer_1462	20E-H3K4me1.highQuaily_peak_1805	2.66834	8.16022		chr15	11204658	11204828	20E_promoter_1462	20E-H3K4me3.highQuaily_peak_3289	4.0561	22.2521
chr14	11036516	11038416	20E_enhancer_1463	20E-H3K4me1.highQuaily_peak_1806	2.61462	7.0244		chr15	11214132	11214912	20E_promoter_1463	20E-H3K4me3.highQuaily_peak_3290	30.8416	431.013
chr14	11046878	11049744	20E_enhancer_1464	20E-H3K4me1.highQuaily_peak_1807	2.44199	6.69672		chr15	11241162	11242178	20E_promoter_1464	20E-H3K4me3.highQuaily_peak_3292	28.105	423.825
chr14	11064822	11065356	20E_enhancer_1465	20E-H3K4me1.highQuaily_peak_1808	2.06362	4.39627		chr15	11356269	11356452	20E_promoter_1465	20E-H3K4me3.highQuaily_peak_3295	24.926	227.184
chr14	11078997	11079644	20E_enhancer_1466	20E-H3K4me1.highQuaily_peak_1809	3.12908	6.40846		chr15	11357371	11358240	20E_promoter_1466	20E-H3K4me3.highQuaily_peak_3296	24.6983	390.997
chr14	11211656	11212105	20E_enhancer_1467	20E-H3K4me1.highQuaily_peak_1810	1.96592	4.47181		chr15	11397527	11398510	20E_promoter_1467	20E-H3K4me3.highQuaily_peak_3299	27.0411	380.427
chr14	12398734	12400006	20E_enhancer_1468	20E-H3K4me1.highQuaily_peak_1812	3.47053	14.0572		chr15	11422710	11423821	20E_promoter_1468	20E-H3K4me3.highQuaily_peak_3303	22.1203	270.685
chr14	12438507	12438823	20E_enhancer_1469	20E-H3K4me1.highQuaily_peak_1813	2.59384	8.61136		chr15	11453103	11454327	20E_promoter_1469	20E-H3K4me3.highQuaily_peak_3304	34.6249	448.409
chr14	12447617	12448296	20E_enhancer_1470	20E-H3K4me1.highQuaily_peak_1814	2.16118	4.69743		chr15	11481158	11482282	20E_promoter_1470	20E-H3K4me3.highQuaily_peak_3305	31.4521	390.392
chr14	12452259	12452590	20E_enhancer_1471	20E-H3K4me1.highQuaily_peak_1816	2.35109	5.22353		chr15	11481158	11482412	20E_promoter_1471	20E-H3K4me3.highQuaily_peak_3305	31.4521	390.392
chr14	12648037	12649242	20E_enhancer_1472	20E-H3K4me1.highQuaily_peak_1818	2.38758	5.23399		chr15	11482532	11482950	20E_promoter_1472	20E-H3K4me3.highQuaily_peak_3305	31.4521	390.392
chr14	12816204	12817286	20E_enhancer_1473	20E-H3K4me1.highQuaily_peak_1821	1.9864	4.26914		chr15	11498795	11499137	20E_promoter_1473	20E-H3K4me3.highQuaily_peak_3308	6.89413	34.8119
chr14	12841635	12842041	20E_enhancer_1474	20E-H3K4me1.highQuaily_peak_1822	6.28317	21.9302		chr15	11499675	11501095	20E_promoter_1474	20E-H3K4me3.highQuaily_peak_3309	31.6585	331.073
chr14	12935475	12936118	20E_enhancer_1475	20E-H3K4me1.highQuaily_peak_1823	2.22011	4.54158		chr15	11535411	11535959	20E_promoter_1475	20E-H3K4me3.highQuaily_peak_3310	39.6076	346.232
chr14	12984759	12985866	20E_enhancer_1476	20E-H3K4me1.highQuaily_peak_1825	2.92856	8.93114		chr15	11541522	11541909	20E_promoter_1476	20E-H3K4me3.highQuaily_peak_3312	34.5432	193.309
chr14	13148998	13149490	20E_enhancer_1477	20E-H3K4me1.highQuaily_peak_1827	2.52043	8.02163		chr15	11542660	11542681	20E_promoter_1477	20E-H3K4me3.highQuaily_peak_3313	23.417	379.892
chr14	13494384	13497037	20E_enhancer_1478	20E-H3K4me1.highQuaily_peak_1829	2.39717	9.2517		chr15	11560824	11561704	20E_promoter_1478	20E-H3K4me3.highQuaily_peak_3314	25.2803	365.481
chr14	13564585	13564848	20E_enhancer_1479	20E-H3K4me1.highQuaily_peak_1830	3.93425	12.2375		chr15	11561367	11562067	20E_promoter_1479	20E-H3K4me3.highQuaily_peak_3314	25.2803	365.481
chr14	13571252	13572330	20E_enhancer_1480	20E-H3K4me1.highQuaily_peak_1831	2.96014	5.59987		chr15	11562298	11563059	20E_promoter_1480	20E-H3K4me3.highQuaily_peak_3315	50.0451	483.185
chr14	13583955	13584717	20E_enhancer_1481	20E-H3K4me1.highQuaily_peak_1832	2.39076	4.36943		chr15	11585009	11586113	20E_promoter_1481	20E-H3K4me3.highQuaily_peak_3316	33.7212	400.581
chr14	13591156	13592075	20E_enhancer_1482	20E-H3K4me1.highQuaily_peak_1833	3.11671	9.10848		chr15	11598791	11599511	20E_promoter_1482	20E-H3K4me3.highQuaily_peak_3317	6.75753	40.7016
chr14	13609829	13610432	20E_enhancer_1483	20E-H3K4me1.highQuaily_peak_1834	1.9112	5.09298		chr15	11651202	11652251	20E_promoter_1483	20E-H3K4me3.highQuaily_peak_3323	35.7694	340.218
chr14	13613048	13613323	20E_enhancer_1484	20E-H3K4me1.highQuaily_peak_1835	2.1072	8.32694		chr15	11731413	11731991	20E_promoter_1484	20E-H3K4me3.highQuaily_peak_3326	9.58461	35.0284
chr14	13624903	13627050	20E_enhancer_1485	20E-H3K4me1.highQuaily_peak_1836	2.30544	12.5695		chr15	11888132	11888852	20E_promoter_1485	20E-H3K4me3.highQuaily_peak_3328	43.0904	400.119
chr14	13632358	13634674	20E_enhancer_1486	20E-H3K4me1.highQuaily_peak_1837	2.11342	8.36827		chr15	11889028	11890191	20E_promoter_1486	20E-H3K4me3.highQuaily_peak_3329	21.1399	268.626
chr14	13636821	13637241	20E_enhancer_1487	20E-H3K4me1.highQuaily_peak_1838	3.34809	21.2999		chr15	11900099	11901005	20E_promoter_1487	20E-H3K4me3.highQuaily_peak_3331	28.7342	284.58
chr14	13639372	13641078	20E_enhancer_1488	20E-H3K4me1.highQuaily_peak_1839	2.52958	8.7909		chr15	12016425	12017715	20E_promoter_1488	20E-H3K4me3.highQuaily_peak_3335	33.6273	370.336
chr14	13651413	13652688	20E_enhancer_1489	20E-H3K4me1.highQuaily_peak_1840	3.14873	20.836		chr15	12077420	12077701	20E_promoter_1489	20E-H3K4me3.highQuaily_peak_3340	17.9106	164.382
chr14	13657494	13657773	20E_enhancer_1490	20E-H3K4me1.highQuaily_peak_1841	2.04903	7.15154		chr15	12101575	12102395	20E_promoter_1490	20E-H3K4me3.highQuaily_peak_3341	29.3481	331.121
chr14	13660643	13661956	20E_enhancer_1491	20E-H3K4me1.highQuaily_peak_1842	3.20071	11.3654		chr15	12147451	12148351	20E_promoter_1491	20E-H3K4me3.highQuaily_peak_3342	21.5057	183.671
chr14	13663944	13664627	20E_enhancer_1492	20E-H3K4me1.highQuaily_peak_1843	2.09044	4.40875		chr15	12151710	12153557	20E_promoter_1492	20E-H3K4me3.highQuaily_peak_3343	36.3159	298.104
chr14	13666729	13668180	20E_enhancer_1493	20E-H3K4me1.highQuaily_peak_1844	1.9119	5.96169		chr15	12188412	12189423	20E_promoter_1493	20E-H3K4me3.highQuaily_peak_3345	28.7411	252.473
chr14	13685064	13686738	20E_enhancer_1494	20E-H3K4me1.highQuaily_peak_1845	2.17152	9.79402		chr15	12192514	12193536	20E_promoter_1494	20E-H3K4me3.highQuaily_peak_3346	34.7381	253.712
chr14	13718856	13719923	20E_enhancer_1495	20E-H3K4me1.highQuaily_peak_1846	2.46093	13.6386		chr15	12195644	12196565	20E_promoter_1495	20E-H3K4me3.highQuaily_peak_3347	42.5292	305.795
chr14	13722032	13723128	20E_enhancer_1496	20E-H3K4me1.highQuaily_peak_1847	2.96219	18.0825		chr15	12249014	12249016	20E_promoter_1496	20E-H3K4me3.highQuaily_peak_3351	44.9672	367.603
chr14	13768331	13768904	20E_enhancer_1497	20E-H3K4me1.highQuaily_peak_1848	1.97724	5.29354		chr15	12249593	12251314	20E_promoter_1497	20E-H3K4me3.highQuaily_peak_3352	31.9153	318.139
chr14	13986577	13987064	20E_enhancer_1498	20E-H3K4me1.highQuaily_peak_1850	3.63415	10.7269		chr15	12250455	12251338	20E_promoter_1498	20E-H3K4me3.highQuaily_peak_3352	31.9153	318.139
chr14	13996168	13996644	20E_enhancer_1499	20E-H3K4me1.highQuaily_peak_1851	2.24993	5.58018		chr15	12275106	12275918	20E_promoter_1499	20E-H3K4me3.highQuaily_peak_3353	49.2846	309.166
chr14	14000841	14001207	20E_enhancer_1500	20E-H3K4me1.highQuaily_peak_1852	2.36157	5.45485		chr15	12476645	12477322	20E_promoter_1500	20E-H3K4me3.highQuaily_peak_3356	12.1305	111.376
chr14	14021435	14021784	20E_enhancer_1501	20E-H3K4me1.highQuaily_peak_1853	1.91903	4.60337		chr15	12477032	12477322	20E_promoter_1501	20E-H3K4me3.highQuaily_peak_3356	12.1305	111.376
chr14	14070090	14071006	20E_enhancer_1502	20E-H3K4me1.highQuaily_peak_1855	1.92446	4.99889		chr15	12996330	12997359	20E_promoter_1502	20E-H3K4me3.highQuaily_peak_3358	26.3224	345.96
chr14	14106920	14108118	20E_enhancer_1503	20E-H3K4me1.highQuaily_peak_1856	2.70559	4.85895		chr15	13108718	13110697	20E_promoter_1503	20E-H3K4me3.highQuaily_peak_3361	39.2836	385.948
chr14	14202355	14204586	20E_enhancer_1504	20E-H3K4me1.highQuaily_peak_1857	3.51951	8.20834		chr15	13135875	13136330	20E_promoter_1504	20E-H3K4me3.highQuaily_peak_3362	26.662	310.648
chr14	14224907	14225243	20E_enhancer_1505	20E-H3K4me1.highQuaily_peak_1858	3.02691	6.3849		chr15	13298286	13299590	20E_promoter_1505	20E-H3K4me3.highQuaily_peak_3367	27.4287	198.572
chr14	14263342	14265657	20E_enhancer_1506	20E-H3K4me1.highQuaily_peak_1859	2.64278	5.48202		chr15	13405409	13405847	20E_promoter_1506	20E-H3K4me3.highQuaily_peak_3369	28.9472	162.065
chr14	14279896	14281890	20E_enhancer_1507	20E-H3K4me1.highQuaily_peak_1861	3.24712	7.08319		chr15	13422631	13423491	20E_promoter_1507	20E-H3K4me3.highQuaily_peak_3372	30.79	328.302
chr14	14356920	14357847	20E_enhancer_1508	20E-H3K4me1.highQuaily_peak_1862	3.0764	5.77597		chr15	13423431	13423491	20E_promoter_1508	20E-H3K4me3.highQuaily_peak_3372	30.79	328.302
chr14	14487679	14488111	20E_enhancer_1509	20E-H3K4me1.highQuaily_peak_1863	2.60425	5.26561		chr15	13444349	13444950	20E_promoter_1509	20E-H3K4me3.highQuaily_peak_3374	32.6683	273.3
chr14	14729837	14730122	20E_enhancer_1510	20E-H3K4me1.highQuaily_peak_1864	2.41884	4.85905		chr15	13471240	13471310	20E_promoter_1510	20E-H3K4me3.highQuaily_peak_3375	20.903	117.965
chr14	14748463	14749200	20E_enhancer_1511	20E-H3K4me1.highQuaily_peak_1865	2.44873	5.83236		chr15	13478595	13479652	20E_promoter_1511	20E-H3K4me3.highQuaily_peak_3377	33.9195	287.594
chr14	14793826	14795351	20E_enhancer_1512	20E-H3K4me1.highQuaily_peak_1866	3.18863	6.78589		chr15	13503700	13504211	20E_promoter_1512	20E-H3K4me3.highQuaily_peak_3378	6.09495	28.0483
chr14	14808581	14809457	20E_enhancer_1513	20E-H3K4me1.highQuaily_peak_1867	1.69309	4.349		chr15	13506470	13507163	20E_promoter_1513	20E-H3K4me3.highQuaily_peak_3379	48.1831	366.278
chr14	14853914	14855419	20E_enhancer_1514	20E-H3K4me1.highQuaily_peak_1869	2.9167	10.8948		chr15	13509895	13510944	20E_promoter_1514	20E-H3K4me3.highQuaily_peak_3380	38.5962	238.593
chr15	246914	248556	20E_enhancer_1515	20E-H3K4me1.highQuaily_peak_1871	3.39581	6.61808		chr15	13512014	13512030	20E_promoter_1515	20E-H3K4me3.highQuaily_peak_3380	38.5962	238.593
chr15	291170	292446	20E_enhancer_1516	20E-H3K4me1.highQuaily_peak_1872	3.24259	5.96711		chr15	13513150	13514279	20E_promoter_1516	20E-H3K4me3.highQuaily_peak_3381	29.3987	284.259
chr15	493463	493886	20E_enhancer_1517	20E-H3K4me1.highQuaily_peak_1874	2.72456	4.55358		chr15	13563156	13563825	20E_promoter_1517	20E-H3K4me3.highQuaily_peak_3387	36.2967	283.32
chr15	570638	571034	20E_enhancer_1518	20E-H3K4me1.highQuaily_peak_1875	2.95462	4.98582		chr15	13572609	13572802	20E_promoter_1518	20E-H3K4me3.highQuaily_peak_3389	29.0282	210.958
chr15	573698	574792	20E_enhancer_1519	20E-H3K4me1.highQuaily_peak_1876	3.17999	7.33018		chr15	13647158	13647996	20E_promoter_1519	20E-H3K4me3.highQuaily_peak_3393	9.12146	37.8019
chr15	575818	576691	20E_enhancer_1520	20E-H3K4me1.highQuaily_peak_1877	3.49695	7.17749		chr15	13650052	13651018	20E_promoter_1520	20E-H3K4me3.highQuaily_peak_3394	11.3812	71.5243
chr15	578188	579564	20E_enhancer_1521	20E-H3K4me1.highQuaily_peak_1878	2.85227	4.98374		chr15	13651184	13652227	20E_promoter_1521	20E-H3K4me3.highQuaily_peak_3395	25.9469	279.09
chr15	609573	610433	20E_enhancer_1522	20E-H3K4me1.highQuaily_peak_1879	3.16327	5.74268		chr15	13651864	13652227	20E_promoter_1522	20E-H3K4me3.highQuaily_peak_3395	25.9469	279.09
chr15	618660	618993	20E_enhancer_1523	20E-H3K4me1.highQuaily_peak_1881	3.18855	6.74021		chr15	13660003	13660430	20E_promoter_1523	20E-H3K4me3.highQuaily_peak_3398	7.17113	50.3919
chr15	695673	696171	20E_enhancer_1524	20E-H3K4me1.highQuaily_peak_1882	3.48186	7.5574		chr15	13670517	13671646	20E_promoter_1524	20E-H3K4me3.highQuaily_peak_3400	36.5697	414.97
chr15	710208	710767	20E_enhancer_1525	20E-H3K4me1.highQuaily_peak_1883	2.93304	4.93166		chr15	13773808	13774875	20E_promoter_1525	20E-H3K4me3.highQuaily_peak_3404	16.5641	104.439
chr15	715738	716164	20E_enhancer_1526	20E-H3K4me1.highQuaily_peak_1884	3.13156	5.68367		chr15	13774158	13774875	20E_promoter_1526	20E-H3K4me3.highQuaily_peak_3404	16.5641	104.439
chr15	719992	720376	20E_enhancer_1527	20E-H3K4me1.highQuaily_peak_1885	3.01127	5.17033		chr15	13911530	13912067	20E_promoter_1527	20E-H3K4me3.highQuaily_peak_3406	11.0655	91.0162
chr15	763973	765153	20E_enhancer_1528	20E-H3K4me1.highQuaily_peak_1886	3.08969	5.94722		chr15	13951821	13952459	20E_promoter_1528	20E-H3K4me3.highQuaily_peak_3407	31.0002	305.729
chr15	772640	773038	20E_enhancer_1529	20E-H3K4me1.highQuaily_peak_1887	2.6191	4.7844		chr15	13952818	13953607	20E_promoter_1529	20E-H3K4me3.highQuaily_peak_3408	64.6254	497.024
chr15	1146020	1147242	20E_enhancer_1530	20E-H3K4me1.highQuaily_peak_1888	2.73226	4.52229		chr15	13998070	13999258	20E_promoter_1530	20E-H3K4me3.highQuaily_peak_3412	30.4026	447.58
chr15	1362400	1363338	20E_enhancer_1531	20E-H3K4me1.highQuaily_peak_1889	3.1541	6.67011		chr15	14026108	14027340	20E_promoter_1531	20E-H3K4me3.highQuaily_peak_3413	28.2268	394.704
chr15	1499064	1499645	20E_enhancer_1532	20E-H3K4me1.highQuaily_peak_1891	2.83798	4.72284		chr15	14030569	14032080	20E_promoter_1532	20E-H3K4me3.highQuaily_peak_3414	28.3857	407.013
chr15	1582209	1583354	20E_enhancer_1533	20E-H3K4me1.highQuaily_peak_1892	2.8938	5.79544		chr15	14118265	14118654	20E_promoter_1533	20E-H3K4me3.highQuaily_peak_3417	17.4006	180.227
chr15	1754427	1754873	20E_enhancer_1534	20E-H3K4me1.highQuaily_peak_1894	2.63859	4.25434		chr15	14123704	14124778	20E_promoter_1534	20E-H3K4me3.highQuaily_peak_3419	22.3843	259.104
chr15	1874714	1875676	20E_enhancer_1535	20E-H3K4me1.highQuaily_peak_1895	2.86799	7.09836		chr15	14136320	14137907	20E_promoter_1535	20E-H3K4me3.highQuaily_peak_3421	30.5835	395.459
chr15	2063165	2063739	20E_enhancer_1536	20E-H3K4me1.highQuaily_peak_1896	2.3676	4.78105		chr15	14392828	14394572	20E_promoter_1536	20E-H3K4me3.highQuaily_peak_3423	16.3644	154.43
chr15	2120702	2121475	20E_enhancer_1537	20E-H3K4me1.highQuaily_peak_1897	2.65244	5.53748		chr15	14486839	14487758	20E_promoter_1537	20E-H3K4me3.highQuaily_peak_3434	32.5667	269.677
chr15	2339036	2340518	20E_enhancer_1538	20E-H3K4me1.highQuaily_peak_1898	2.78753	6.50386		chr15	14487005	14487758	20E_promoter_1538	20E-H3K4me3.highQuaily_peak_3434	32.5667	269.677
chr15	2487374	2487801	20E_enhancer_1539	20E-H3K4me1.highQuaily_peak_1899	2.8286	5.07878		chr15	14488889	14489305	20E_promoter_1539	20E-H3K4me3.highQuaily_peak_3435	24.5832	277.287
chr15	2693525	2694651	20E_enhancer_1540	20E-H3K4me1.highQuaily_peak_1900	2.90121	5.5935		chr15	14492064	14492347	20E_promoter_1540	20E-H3K4me3.highQuaily_peak_3436	34.9682	406.495
chr15	2900557	2900909	20E_enhancer_1541	20E-H3K4me1.highQuaily_peak_1901	2.03874	4.11746		chr15	14500121	14500499	20E_promoter_1541	20E-H3K4me3.highQuaily_peak_3437	50.555	350.27
chr15	2904955	2905372	20E_enhancer_1542	20E-H3K4me1.highQuaily_peak_1902	2.35478	5.22425		chr15	14714482	14714830	20E_promoter_1542	20E-H3K4me3.highQuaily_peak_3441	31.2429	168.913
chr15	2913327	2914417	20E_enhancer_1543	20E-H3K4me1.highQuaily_peak_1903	2.18706	5.40782		chr15	15596507	15597062	20E_promoter_1543	20E-H3K4me3.highQuaily_peak_3443	28.6188	314.116
chr15	2920119	2923970	20E_enhancer_1544	20E-H3K4me1.highQuaily_peak_1904	3.02438	11.0835		chr15	15597283	15597610	20E_promoter_1544	20E-H3K4me3.highQuaily_peak_3444	6.1654	22.783
chr15	2926617	2927030	20E_enhancer_1545	20E-H3K4me1.highQuaily_peak_1905	2.15149	4.60955		chr15	15624413	15626080	20E_promoter_1545	20E-H3K4me3.highQuaily_peak_3446	4.5041	18.8741
chr15	2930734	2932380	20E_enhancer_1546	20E-H3K4me1.highQuaily_peak_1906	2.25157	4.93864		chr15	15632556	15633781	20E_promoter_1546	20E-H3K4me3.highQuaily_peak_3449	27.8748	352.602
chr15	2933864	2934845	20E_enhancer_1547	20E-H3K4me1.highQuaily_peak_1907	2.27245	4.87109		chr15	15671674	15672311	20E_promoter_1547	20E-H3K4me3.highQuaily_peak_3451	47.3161	494.412
chr15	2938436	2939942	20E_enhancer_1548	20E-H3K4me1.highQuaily_peak_1908	2.29651	5.10601		chr15	15688979	15689703	20E_promoter_1548	20E-H3K4me3.highQuaily_peak_3454	12.5507	76.6561
chr15	2950138	2951469	20E_enhancer_1549	20E-H3K4me1.highQuaily_peak_1909	2.51582	6.37926		chr15	15690427	15690981	20E_promoter_1549	20E-H3K4me3.highQuaily_peak_3455	7.4807	21.2764
chr15	2956489	2957071	20E_enhancer_1550	20E-H3K4me1.highQuaily_peak_1910	2.02639	4.45873		chr15	15723453	15724599	20E_promoter_1550	20E-H3K4me3.highQuaily_peak_3457	25.1391	362.613
chr15	3012223	3012493	20E_enhancer_1551	20E-H3K4me1.highQuaily_peak_1911	2.11518	4.9005		chr15	16010663	16011248	20E_promoter_1551	20E-H3K4me3.highQuaily_peak_3458	7.78899	30.0907
chr15	3014033	3015996	20E_enhancer_1552	20E-H3K4me1.highQuaily_peak_1912	2.0406	4.55084		chr15	16017328	16018563	20E_promoter_1552	20E-H3K4me3.highQuaily_peak_3459	40.5594	454.617
chr15	3029676	3030672	20E_enhancer_1553	20E-H3K4me1.highQuaily_peak_1913	2.08178	4.71689		chr15	16054267	16055195	20E_promoter_1553	20E-H3K4me3.highQuaily_peak_3462	32.4463	407.401
chr15	3032234	3034793	20E_enhancer_1554	20E-H3K4me1.highQuaily_peak_1914	2.739	9.45302		chr15	16063618	16064833	20E_promoter_1554	20E-H3K4me3.highQuaily_peak_3464	23.7974	335.613
chr15	3053111	3054205	20E_enhancer_1555	20E-H3K4me1.highQuaily_peak_1915	3.34889	6.689		chr15	16093336	16093947	20E_promoter_1555	20E-H3K4me3.highQuaily_peak_3465	28.311	405.526
chr15	3056697	3057739	20E_enhancer_1556	20E-H3K4me1.highQuaily_peak_1916	2.47817	6.68186		chr15	16132402	16132471	20E_promoter_1556	20E-H3K4me3.highQuaily_peak_3467	39.0076	417.496
chr15	3124859	3125138	20E_enhancer_1557	20E-H3K4me1.highQuaily_peak_1917	3.0948	7.59741		chr15	16133448	16134184	20E_promoter_1557	20E-H3K4me3.highQuaily_peak_3468	27.1109	254.165
chr15	3132050	3132298	20E_enhancer_1558	20E-H3K4me1.highQuaily_peak_1918	3.48977	7.16079		chr15	16150951	16151057	20E_promoter_1558	20E-H3K4me3.highQuaily_peak_3470	3.78538	10.6314
chr15	3157190	3157942	20E_enhancer_1559	20E-H3K4me1.highQuaily_peak_1919	2.85368	6.87537		chr15	16151594	16152498	20E_promoter_1559	20E-H3K4me3.highQuaily_peak_3471	43.9218	458.94
chr15	3163201	3163735	20E_enhancer_1560	20E-H3K4me1.highQuaily_peak_1920	3.17912	10.3192		chr15	16332009	16332443	20E_promoter_1560	20E-H3K4me3.highQuaily_peak_3475	23.0338	181.282
chr15	3174505	3174894	20E_enhancer_1561	20E-H3K4me1.highQuaily_peak_1921	2.39147	4.70371		chr15	16332976	16333967	20E_promoter_1561	20E-H3K4me3.highQuaily_peak_3476	22.4883	211.944
chr15	3260541	3261737	20E_enhancer_1562	20E-H3K4me1.highQuaily_peak_1924	2.15669	5.74329		chr15	16462530	16462839	20E_promoter_1562	20E-H3K4me3.highQuaily_peak_3480	12.3211	45.5849
chr15	3279106	3279858	20E_enhancer_1563	20E-H3K4me1.highQuaily_peak_1925	2.24067	4.25952		chr15	16463053	16463372	20E_promoter_1563	20E-H3K4me3.highQuaily_peak_3481	9.90092	32.8497
chr15	3395048	3395576	20E_enhancer_1564	20E-H3K4me1.highQuaily_peak_1926	2.77445	5.80472		chr15	16477296	16479596	20E_promoter_1564	20E-H3K4me3.highQuaily_peak_3483	30.0544	317.577
chr15	3460668	3461242	20E_enhancer_1565	20E-H3K4me1.highQuaily_peak_1927	2.6067	5.63806		chr15	16724260	16724952	20E_promoter_1565	20E-H3K4me3.highQuaily_peak_3487	25.5224	128.301
chr15	3608810	3609082	20E_enhancer_1566	20E-H3K4me1.highQuaily_peak_1928	3.8758	8.43622		chr15	19197550	19198240	20E_promoter_1566	20E-H3K4me3.highQuaily_peak_3491	5.97761	21.352
chr15	3634124	3635052	20E_enhancer_1567	20E-H3K4me1.highQuaily_peak_1929	3.02272	5.22868		chr15	19202429	19203667	20E_promoter_1567	20E-H3K4me3.highQuaily_peak_3492	39.0076	417.496
chr15	3748534	3749156	20E_enhancer_1568	20E-H3K4me1.highQuaily_peak_1930	2.7019	5.62131		chr15	19306594	19307653	20E_promoter_1568	20E-H3K4me3.highQuaily_peak_3496	50.9356	342.397
chr15	3753516	3753846	20E_enhancer_1569	20E-H3K4me1.highQuaily_peak_1931	2.63788	4.63028		chr15	19317749	19319295	20E_promoter_1569	20E-H3K4me3.highQuaily_peak_3497	16.6035	136.965
chr15	3765369	3767045	20E_enhancer_1570	20E-H3K4me1.highQuaily_peak_1932	2.72515	5.63975		chr15	19480513	19481219	20E_promoter_1570	20E-H3K4me3.highQuaily_peak_3502	27.6638	217.677
chr15	3768962	3770063	20E_enhancer_1571	20E-H3K4me1.highQuaily_peak_1933	3.03028	5.42383		chr16	222174	223092	20E_promoter_1571	20E-H3K4me3.highQuaily_peak_3506	27.0536	444.346
chr15	3804050	3804298	20E_enhancer_1572	20E-H3K4me1.highQuaily_peak_1934	2.98939	6.54305		chr16	273268	273876	20E_promoter_1572	20E-H3K4me3.highQuaily_peak_3510	7.21488	48.2065
chr15	3852257	3853017	20E_enhancer_1573	20E-H3K4me1.highQuaily_peak_1935	2.30411	5.46841		chr16	282126	282942	20E_promoter_1573	20E-H3K4me3.highQuaily_peak_3511	27.7904	351.118
chr15	3877359	3877689	20E_enhancer_1574	20E-H3K4me1.highQuaily_peak_1936	2.31375	5.78213		chr16	300833	301807	20E_promoter_1574	20E-H3K4me3.highQuaily_peak_3514	51.3365	503.102
chr15	3991936	3992746	20E_enhancer_1575	20E-H3K4me1.highQuaily_peak_1937	2.01128	4.3031		chr16	304757	305087	20E_promoter_1575	20E-H3K4me3.highQuaily_peak_3515	22.3096	149.718
chr15	4095907	4096443	20E_enhancer_1576	20E-H3K4me1.highQuaily_peak_1938	2.53419	6.42323		chr16	305671	306387	20E_promoter_1576	20E-H3K4me3.highQuaily_peak_3516	29.8881	217.905
chr15	4314718	4316487	20E_enhancer_1577	20E-H3K4me1.highQuaily_peak_1940	2.44285	5.90335		chr16	319107	320851	20E_promoter_1577	20E-H3K4me3.highQuaily_peak_3518	21.0036	369.543
chr15	4655525	4655779	20E_enhancer_1578	20E-H3K4me1.highQuaily_peak_1942	2.18678	5.01555		chr16	630639	631159	20E_promoter_1578	20E-H3K4me3.highQuaily_peak_3520	17.5892	137.003
chr15	4669015	4669990	20E_enhancer_1579	20E-H3K4me1.highQuaily_peak_1943	2.12208	4.91642		chr16	852123	852922	20E_promoter_1579	20E-H3K4me3.highQuaily_peak_3525	49.4231	378.695
chr15	4984188	4985013	20E_enhancer_1580	20E-H3K4me1.highQuaily_peak_1944	2.71575	4.6371		chr16	901604	903022	20E_promoter_1580	20E-H3K4me3.highQuaily_peak_3527	34.8851	510.21
chr15	5035809	5037319	20E_enhancer_1581	20E-H3K4me1.highQuaily_peak_1946	2.06286	5.55488		chr16	905495	905802	20E_promoter_1581	20E-H3K4me3.highQuaily_peak_3528	17.8101	232.801
chr15	5053629	5054271	20E_enhancer_1582	20E-H3K4me1.highQuaily_peak_1947	2.16319	5.53074		chr16	911200	912205	20E_promoter_1582	20E-H3K4me3.highQuaily_peak_3529	21.9622	236.435
chr15	5055861	5056841	20E_enhancer_1583	20E-H3K4me1.highQuaily_peak_1948	2.48507	8.8672		chr16	934769	935164	20E_promoter_1583	20E-H3K4me3.highQuaily_peak_3531	23.7435	369.797
chr15	5077801	5078518	20E_enhancer_1584	20E-H3K4me1.highQuaily_peak_1949	2.15169	6.10197		chr16	942501	943127	20E_promoter_1584	20E-H3K4me3.highQuaily_peak_3533	18.2324	312.928
chr15	5080824	5085813	20E_enhancer_1585	20E-H3K4me1.highQuaily_peak_1950	3.20821	12.2355		chr16	950849	951638	20E_promoter_1585	20E-H3K4me3.highQuaily_peak_3536	6.90211	29.2324
chr15	5092367	5092902	20E_enhancer_1586	20E-H3K4me1.highQuaily_peak_1951	2.84829	9.09079		chr16	953140	953149	20E_promoter_1586	20E-H3K4me3.highQuaily_peak_3537	30.723	357.835
chr15	5096397	5097479	20E_enhancer_1587	20E-H3K4me1.highQuaily_peak_1952	2.2649	6.08249		chr16	957029	958567	20E_promoter_1587	20E-H3K4me3.highQuaily_peak_3538	17.5065	340
chr15	5100992	5101780	20E_enhancer_1588	20E-H3K4me1.highQuaily_peak_1953	2.09415	4.78263		chr16	957029	958728	20E_promoter_1588	20E-H3K4me3.highQuaily_peak_3538	17.5065	340
chr15	5103406	5105980	20E_enhancer_1589	20E-H3K4me1.highQuaily_peak_1954	2.36413	6.05784		chr16	999605	999848	20E_promoter_1589	20E-H3K4me3.highQuaily_peak_3539	42.5005	492.882
chr15	5117507	5118664	20E_enhancer_1590	20E-H3K4me1.highQuaily_peak_1955	3.07143	5.38213		chr16	1002033	1002758	20E_promoter_1590	20E-H3K4me3.highQuaily_peak_3540	36.2029	287.541
chr15	5120851	5122485	20E_enhancer_1591	20E-H3K4me1.highQuaily_peak_1956	3.33028	15.4826		chr16	1033840	1034140	20E_promoter_1591	20E-H3K4me3.highQuaily_peak_3541	24.1367	216.148
chr15	5128014	5128552	20E_enhancer_1592	20E-H3K4me1.highQuaily_peak_1957	2.64134	8.6781		chr16	1061560	1062599	20E_promoter_1592	20E-H3K4me3.highQuaily_peak_3543	44.4871	362.422
chr15	5133144	5133645	20E_enhancer_1593	20E-H3K4me1.highQuaily_peak_1958	2.90896	8.45588		chr16	1071288	1071773	20E_promoter_1593	20E-H3K4me3.highQuaily_peak_3544	4.83635	23.6979
chr15	5135910	5137471	20E_enhancer_1594	20E-H3K4me1.highQuaily_peak_1959	2.4495	7.30817		chr16	1127962	1129186	20E_promoter_1594	20E-H3K4me3.highQuaily_peak_3547	34.3629	381.398
chr15	5144172	5145262	20E_enhancer_1595	20E-H3K4me1.highQuaily_peak_1960	2.98401	10.4132		chr16	1164364	1165128	20E_promoter_1595	20E-H3K4me3.highQuaily_peak_3550	22.8035	216.157
chr15	5152101	5152688	20E_enhancer_1596	20E-H3K4me1.highQuaily_peak_1961	2.79146	7.37823		chr16	1222131	1223044	20E_promoter_1596	20E-H3K4me3.highQuaily_peak_3554	31.5978	471.99
chr15	5156055	5161170	20E_enhancer_1597	20E-H3K4me1.highQuaily_peak_1962	2.58338	7.37433		chr16	1608605	1609053	20E_promoter_1597	20E-H3K4me3.highQuaily_peak_3566	31.2429	168.913
chr15	5184937	5185370	20E_enhancer_1598	20E-H3K4me1.highQuaily_peak_1964	2.5487	4.62842		chr16	1646316	1646956	20E_promoter_1598	20E-H3K4me3.highQuaily_peak_3568	6.16625	34.7357
chr15	5193325	5194093	20E_enhancer_1599	20E-H3K4me1.highQuaily_peak_1965	2.85455	8.43767		chr16	1793317	1794437	20E_promoter_1599	20E-H3K4me3.highQuaily_peak_3575	29.5131	285.781
chr15	5209290	5210109	20E_enhancer_1600	20E-H3K4me1.highQuaily_peak_1966	2.3751	5.52061		chr16	1933727	1933918	20E_promoter_1600	20E-H3K4me3.highQuaily_peak_3578	35.0382	476.329
chr15	5219636	5220549	20E_enhancer_1601	20E-H3K4me1.highQuaily_peak_1967	2.3971	4.80864		chr16	1934770	1935776	20E_promoter_1601	20E-H3K4me3.highQuaily_peak_3579	34.4886	351.896
chr15	5225831	5226760	20E_enhancer_1602	20E-H3K4me1.highQuaily_peak_1968	2.55926	4.98799		chr16	2000829	2001068	20E_promoter_1602	20E-H3K4me3.highQuaily_peak_3582	5.72053	13.7943
chr15	5231233	5231584	20E_enhancer_1603	20E-H3K4me1.highQuaily_peak_1969	2.95089	8.0478		chr16	2093010	2093543	20E_promoter_1603	20E-H3K4me3.highQuaily_peak_3585	10.3033	76.4186
chr15	5238149	5239346	20E_enhancer_1604	20E-H3K4me1.highQuaily_peak_1970	2.54839	7.89868		chr16	2093210	2093543	20E_promoter_1604	20E-H3K4me3.highQuaily_peak_3585	10.3033	76.4186
chr15	5240948	5241429	20E_enhancer_1605	20E-H3K4me1.highQuaily_peak_1971	2.33979	4.54446		chr16	2140688	2141366	20E_promoter_1605	20E-H3K4me3.highQuaily_peak_3587	20.1949	198.634
chr15	5249821	5250093	20E_enhancer_1606	20E-H3K4me1.highQuaily_peak_1972	2.87227	6.2843		chr16	2301042	2302280	20E_promoter_1606	20E-H3K4me3.highQuaily_peak_3595	28.1629	290.343
chr15	5251875	5252220	20E_enhancer_1607	20E-H3K4me1.highQuaily_peak_1973	3.50276	9.82228		chr16	2412449	2413621	20E_promoter_1607	20E-H3K4me3.highQuaily_peak_3600	25.4724	349.902
chr15	5274326	5276038	20E_enhancer_1608	20E-H3K4me1.highQuaily_peak_1974	2.95901	8.16815		chr16	2450768	2451919	20E_promoter_1608	20E-H3K4me3.highQuaily_peak_3601	36.0443	406.925
chr15	5346768	5347203	20E_enhancer_1609	20E-H3K4me1.highQuaily_peak_1976	2.05487	5.63804		chr16	2580977	2582030	20E_promoter_1609	20E-H3K4me3.highQuaily_peak_3603	37.6349	397.854
chr15	5372201	5374227	20E_enhancer_1610	20E-H3K4me1.highQuaily_peak_1977	2.93222	13.3648		chr16	2582656	2583188	20E_promoter_1610	20E-H3K4me3.highQuaily_peak_3604	30.085	293.421
chr15	5401811	5402932	20E_enhancer_1611	20E-H3K4me1.highQuaily_peak_1979	2.01164	5.03944		chr16	2628719	2628862	20E_promoter_1611	20E-H3K4me3.highQuaily_peak_3606	2.97419	6.71346
chr15	5423865	5424600	20E_enhancer_1612	20E-H3K4me1.highQuaily_peak_1980	2.16188	4.87696		chr16	2633896	2635211	20E_promoter_1612	20E-H3K4me3.highQuaily_peak_3607	39.9112	394.231
chr15	5462129	5462471	20E_enhancer_1613	20E-H3K4me1.highQuaily_peak_1981	2.33259	4.82794		chr16	2685133	2686093	20E_promoter_1613	20E-H3K4me3.highQuaily_peak_3609	21.0104	251.498
chr15	5464382	5464880	20E_enhancer_1614	20E-H3K4me1.highQuaily_peak_1982	2.57414	6.92889		chr16	3286588	3287240	20E_promoter_1614	20E-H3K4me3.highQuaily_peak_3616	27.737	240.392
chr15	5468583	5468968	20E_enhancer_1615	20E-H3K4me1.highQuaily_peak_1984	2.08171	4.49953		chr16	3287696	3288888	20E_promoter_1615	20E-H3K4me3.highQuaily_peak_3617	36.648	351.543
chr15	5497911	5498385	20E_enhancer_1616	20E-H3K4me1.highQuaily_peak_1985	2.07123	4.59677		chr16	3361490	3361832	20E_promoter_1616	20E-H3K4me3.highQuaily_peak_3619	18.7017	83.2534
chr15	5500551	5501026	20E_enhancer_1617	20E-H3K4me1.highQuaily_peak_1986	2.32604	4.77616		chr16	3385530	3386009	20E_promoter_1617	20E-H3K4me3.highQuaily_peak_3620	17.6016	76.4053
chr15	5546897	5548260	20E_enhancer_1618	20E-H3K4me1.highQuaily_peak_1988	2.64111	8.14413		chr16	3423686	3423836	20E_promoter_1618	20E-H3K4me3.highQuaily_peak_3624	32.123	175.354
chr15	5551914	5554380	20E_enhancer_1619	20E-H3K4me1.highQuaily_peak_1989	2.34313	7.0593		chr16	3477794	3478268	20E_promoter_1619	20E-H3K4me3.highQuaily_peak_3628	56.8679	396.738
chr15	5559698	5560625	20E_enhancer_1620	20E-H3K4me1.highQuaily_peak_1990	2.50602	8.67243		chr16	3480754	3481650	20E_promoter_1620	20E-H3K4me3.highQuaily_peak_3629	45.1042	275.294
chr15	5576141	5579551	20E_enhancer_1621	20E-H3K4me1.highQuaily_peak_1992	2.48468	8.58452		chr16	3660749	3661860	20E_promoter_1621	20E-H3K4me3.highQuaily_peak_3634	30.1564	226.142
chr15	5583690	5584437	20E_enhancer_1622	20E-H3K4me1.highQuaily_peak_1993	2.04186	5.98488		chr16	3693637	3693865	20E_promoter_1622	20E-H3K4me3.highQuaily_peak_3635	23.7622	116.288
chr15	5613439	5614103	20E_enhancer_1623	20E-H3K4me1.highQuaily_peak_1994	2.58286	7.63444		chr16	4041610	4041966	20E_promoter_1623	20E-H3K4me3.highQuaily_peak_3637	5.06047	11.2419
chr15	5622460	5625060	20E_enhancer_1624	20E-H3K4me1.highQuaily_peak_1995	2.52351	6.69597		chr16	4407157	4408011	20E_promoter_1624	20E-H3K4me3.highQuaily_peak_3641	59.8456	397.728
chr15	5733752	5736067	20E_enhancer_1625	20E-H3K4me1.highQuaily_peak_1997	2.37562	6.78104		chr16	4418557	4419294	20E_promoter_1625	20E-H3K4me3.highQuaily_peak_3642	18.575	136.636
chr15	5747924	5748252	20E_enhancer_1626	20E-H3K4me1.highQuaily_peak_1998	3.18431	7.54489		chr16	4421589	4422492	20E_promoter_1626	20E-H3K4me3.highQuaily_peak_3643	36.7434	209.921
chr15	5859750	5861844	20E_enhancer_1627	20E-H3K4me1.highQuaily_peak_1999	2.33154	6.76508		chr16	4954592	4954727	20E_promoter_1627	20E-H3K4me3.highQuaily_peak_3651	4.84045	10.4266
chr15	5874671	5874938	20E_enhancer_1628	20E-H3K4me1.highQuaily_peak_2000	2.3355	6.89532		chr16	4955040	4955773	20E_promoter_1628	20E-H3K4me3.highQuaily_peak_3652	28.3313	157.39
chr15	5944645	5946338	20E_enhancer_1629	20E-H3K4me1.highQuaily_peak_2002	2.41929	6.93088		chr16	4970561	4972083	20E_promoter_1629	20E-H3K4me3.highQuaily_peak_3653	45.7661	386.103
chr15	5959536	5959987	20E_enhancer_1630	20E-H3K4me1.highQuaily_peak_2004	2.14692	5.05958		chr16	4978311	4978826	20E_promoter_1630	20E-H3K4me3.highQuaily_peak_3654	4.64075	12.261
chr15	5961466	5962160	20E_enhancer_1631	20E-H3K4me1.highQuaily_peak_2005	2.19673	4.73713		chr16	5071898	5072136	20E_promoter_1631	20E-H3K4me3.highQuaily_peak_3659	5.54308	13.7828
chr15	5969798	5971086	20E_enhancer_1632	20E-H3K4me1.highQuaily_peak_2006	2.5774	6.37979		chr16	5072605	5072884	20E_promoter_1632	20E-H3K4me3.highQuaily_peak_3660	3.8924	9.89641
chr15	5977147	5977487	20E_enhancer_1633	20E-H3K4me1.highQuaily_peak_2007	2.25666	4.34083		chr16	5556355	5557471	20E_promoter_1633	20E-H3K4me3.highQuaily_peak_3664	21.2273	195.277
chr15	6001536	6002545	20E_enhancer_1634	20E-H3K4me1.highQuaily_peak_2009	2.59323	7.82406		chr16	5556790	5557471	20E_promoter_1634	20E-H3K4me3.highQuaily_peak_3664	21.2273	195.277
chr15	6010205	6012810	20E_enhancer_1635	20E-H3K4me1.highQuaily_peak_2010	2.8587	6.77603		chr16	5558433	5559090	20E_promoter_1635	20E-H3K4me3.highQuaily_peak_3665	29.1022	350.799
chr15	6016054	6017466	20E_enhancer_1636	20E-H3K4me1.highQuaily_peak_2011	3.33643	6.81095		chr16	5558938	5560976	20E_promoter_1636	20E-H3K4me3.highQuaily_peak_3665	29.1022	350.799
chr15	6024533	6024944	20E_enhancer_1637	20E-H3K4me1.highQuaily_peak_2012	2.2451	4.72727		chr16	5572039	5573307	20E_promoter_1637	20E-H3K4me3.highQuaily_peak_3666	28.1572	261.521
chr15	6033932	6035071	20E_enhancer_1638	20E-H3K4me1.highQuaily_peak_2013	3.27123	6.54292		chr16	5587036	5587150	20E_promoter_1638	20E-H3K4me3.highQuaily_peak_3670	21.0851	163.771
chr15	6038940	6040192	20E_enhancer_1639	20E-H3K4me1.highQuaily_peak_2014	2.77499	6.3368		chr16	5588170	5589125	20E_promoter_1639	20E-H3K4me3.highQuaily_peak_3671	30.3051	246.711
chr15	6062404	6062660	20E_enhancer_1640	20E-H3K4me1.highQuaily_peak_2015	2.54951	5.74776		chr16	5620772	5621883	20E_promoter_1640	20E-H3K4me3.highQuaily_peak_3672	51.9864	340.012
chr15	6064096	6064367	20E_enhancer_1641	20E-H3K4me1.highQuaily_peak_2016	3.02177	8.35932		chr16	5643156	5643469	20E_promoter_1641	20E-H3K4me3.highQuaily_peak_3676	6.45962	23.7019
chr15	6067438	6067976	20E_enhancer_1642	20E-H3K4me1.highQuaily_peak_2017	2.12811	4.20182		chr16	5643884	5644916	20E_promoter_1642	20E-H3K4me3.highQuaily_peak_3677	19.1075	219.363
chr15	6200839	6201116	20E_enhancer_1643	20E-H3K4me1.highQuaily_peak_2019	2.99092	8.12853		chr16	5665593	5666578	20E_promoter_1643	20E-H3K4me3.highQuaily_peak_3679	16.9505	161.41
chr15	6225871	6227993	20E_enhancer_1644	20E-H3K4me1.highQuaily_peak_2020	2.84095	7.90134		chr16	5676939	5677306	20E_promoter_1644	20E-H3K4me3.highQuaily_peak_3681	42.5359	466.592
chr15	6229325	6229732	20E_enhancer_1645	20E-H3K4me1.highQuaily_peak_2021	3.46403	12.3322		chr16	5691794	5692805	20E_promoter_1645	20E-H3K4me3.highQuaily_peak_3682	19.8377	299.513
chr15	6232998	6233895	20E_enhancer_1646	20E-H3K4me1.highQuaily_peak_2022	2.06254	5.66064		chr16	5751385	5752650	20E_promoter_1646	20E-H3K4me3.highQuaily_peak_3683	23.4122	260.724
chr15	6265866	6268100	20E_enhancer_1647	20E-H3K4me1.highQuaily_peak_2024	2.71153	9.28702		chr16	5859253	5859867	20E_promoter_1647	20E-H3K4me3.highQuaily_peak_3690	21.8338	328.192
chr15	6271774	6272045	20E_enhancer_1648	20E-H3K4me1.highQuaily_peak_2025	2.27373	6.68923		chr16	6194415	6194731	20E_promoter_1648	20E-H3K4me3.highQuaily_peak_3697	37.1225	456.375
chr15	6285144	6287182	20E_enhancer_1649	20E-H3K4me1.highQuaily_peak_2028	2.11707	5.9237		chr16	6226126	6227198	20E_promoter_1649	20E-H3K4me3.highQuaily_peak_3699	17.9571	259.084
chr15	6288577	6289910	20E_enhancer_1650	20E-H3K4me1.highQuaily_peak_2029	2.45724	9.09335		chr16	6270101	6271445	20E_promoter_1650	20E-H3K4me3.highQuaily_peak_3703	37.8041	472.324
chr15	6292585	6293438	20E_enhancer_1651	20E-H3K4me1.highQuaily_peak_2030	2.15571	5.27344		chr16	6336356	6336652	20E_promoter_1651	20E-H3K4me3.highQuaily_peak_3705	35.7832	362.84
chr15	6304935	6305363	20E_enhancer_1652	20E-H3K4me1.highQuaily_peak_2031	2.35867	6.30324		chr16	6398901	6400429	20E_promoter_1652	20E-H3K4me3.highQuaily_peak_3708	22.6235	266.956
chr15	6311809	6312745	20E_enhancer_1653	20E-H3K4me1.highQuaily_peak_2033	2.61104	7.41286		chr16	6410314	6411661	20E_promoter_1653	20E-H3K4me3.highQuaily_peak_3710	30.9471	384.576
chr15	6322129	6322377	20E_enhancer_1654	20E-H3K4me1.highQuaily_peak_2034	2.06174	4.92273		chr16	6454786	6455794	20E_promoter_1654	20E-H3K4me3.highQuaily_peak_3713	39.9228	430.693
chr15	6333217	6334500	20E_enhancer_1655	20E-H3K4me1.highQuaily_peak_2035	2.66486	5.04434		chr16	6466725	6467595	20E_promoter_1655	20E-H3K4me3.highQuaily_peak_3714	58.5254	386.443
chr15	6366100	6366357	20E_enhancer_1656	20E-H3K4me1.highQuaily_peak_2036	2.41775	4.9657		chr16	6794602	6795257	20E_promoter_1656	20E-H3K4me3.highQuaily_peak_3718	7.60533	161.217
chr15	6487005	6488507	20E_enhancer_1657	20E-H3K4me1.highQuaily_peak_2037	2.71888	6.77368		chr16	6795644	6795820	20E_promoter_1657	20E-H3K4me3.highQuaily_peak_3719	3.05883	89.9943
chr15	6498764	6499305	20E_enhancer_1658	20E-H3K4me1.highQuaily_peak_2038	3.94777	12.1563		chr16	6834456	6834981	20E_promoter_1658	20E-H3K4me3.highQuaily_peak_3725	11.702	44.7534
chr15	6589175	6589484	20E_enhancer_1659	20E-H3K4me1.highQuaily_peak_2039	3.14749	7.1894		chr16	6870251	6870669	20E_promoter_1659	20E-H3K4me3.highQuaily_peak_3728	40.7385	324.141
chr15	6742055	6742369	20E_enhancer_1660	20E-H3K4me1.highQuaily_peak_2040	2.03244	4.4296		chr16	6871030	6872137	20E_promoter_1660	20E-H3K4me3.highQuaily_peak_3729	27.1991	340.77
chr15	6831963	6832735	20E_enhancer_1661	20E-H3K4me1.highQuaily_peak_2041	2.44775	5.21441		chr16	6871030	6872336	20E_promoter_1661	20E-H3K4me3.highQuaily_peak_3729	27.1991	340.77
chr15	7140782	7141473	20E_enhancer_1662	20E-H3K4me1.highQuaily_peak_2043	2.89028	6.97299		chr16	7580583	7581468	20E_promoter_1662	20E-H3K4me3.highQuaily_peak_3730	29.118	263.287
chr15	7150849	7151234	20E_enhancer_1663	20E-H3K4me1.highQuaily_peak_2044	2.92888	7.5745		chr16	7997415	7997626	20E_promoter_1663	20E-H3K4me3.highQuaily_peak_3740	21.1399	268.626
chr15	7154590	7155038	20E_enhancer_1664	20E-H3K4me1.highQuaily_peak_2045	2.62934	7.98003		chr16	7998552	7999441	20E_promoter_1664	20E-H3K4me3.highQuaily_peak_3741	33.7613	314.616
chr15	7218173	7218933	20E_enhancer_1665	20E-H3K4me1.highQuaily_peak_2046	2.99172	5.87561		chr16	8367704	8368586	20E_promoter_1665	20E-H3K4me3.highQuaily_peak_3742	31.4629	170.519
chr15	7236918	7237872	20E_enhancer_1666	20E-H3K4me1.highQuaily_peak_2047	3.18583	6.94973		chr16	8458820	8459480	20E_promoter_1666	20E-H3K4me3.highQuaily_peak_3744	18.9218	84.6385
chr15	7565082	7565358	20E_enhancer_1667	20E-H3K4me1.highQuaily_peak_2048	2.79416	6.21041		chr16	8466812	8467218	20E_promoter_1667	20E-H3K4me3.highQuaily_peak_3746	13.8172	65.0192
chr15	7691862	7692961	20E_enhancer_1668	20E-H3K4me1.highQuaily_peak_2050	2.55701	5.23488		chr16	8496377	8497386	20E_promoter_1668	20E-H3K4me3.highQuaily_peak_3748	40.3667	285.339
chr15	7752840	7753495	20E_enhancer_1669	20E-H3K4me1.highQuaily_peak_2051	3.14222	6.76393		chr16	8501886	8501890	20E_promoter_1669	20E-H3K4me3.highQuaily_peak_3749	22.1033	159.224
chr15	8119991	8120715	20E_enhancer_1670	20E-H3K4me1.highQuaily_peak_2052	2.96612	5.04169		chr16	8503740	8504186	20E_promoter_1670	20E-H3K4me3.highQuaily_peak_3750	39.8237	233.61
chr15	8150268	8151457	20E_enhancer_1671	20E-H3K4me1.highQuaily_peak_2053	2.97451	5.26956		chr16	8509476	8509738	20E_promoter_1671	20E-H3K4me3.highQuaily_peak_3751	6.82063	18.3656
chr15	8154838	8155842	20E_enhancer_1672	20E-H3K4me1.highQuaily_peak_2054	3.58819	7.35506		chr16	8520997	8521726	20E_promoter_1672	20E-H3K4me3.highQuaily_peak_3753	48.006	364.51
chr15	8156931	8158294	20E_enhancer_1673	20E-H3K4me1.highQuaily_peak_2055	3.70358	8.42945		chr16	8531998	8532844	20E_promoter_1673	20E-H3K4me3.highQuaily_peak_3755	27.0625	139.008
chr15	8165149	8165745	20E_enhancer_1674	20E-H3K4me1.highQuaily_peak_2056	3.47656	7.6469		chr16	8553538	8553871	20E_promoter_1674	20E-H3K4me3.highQuaily_peak_3756	25.7176	196.782
chr15	8233564	8235003	20E_enhancer_1675	20E-H3K4me1.highQuaily_peak_2057	2.5177	4.85146		chr16	8554632	8555620	20E_promoter_1675	20E-H3K4me3.highQuaily_peak_3757	34.7536	297.204
chr15	8236890	8237914	20E_enhancer_1676	20E-H3K4me1.highQuaily_peak_2058	2.68566	5.33428		chr16	8710988	8711597	20E_promoter_1676	20E-H3K4me3.highQuaily_peak_3760	44.6403	331.236
chr15	8249385	8249941	20E_enhancer_1677	20E-H3K4me1.highQuaily_peak_2059	2.48039	4.62263		chr16	8768681	8769804	20E_promoter_1677	20E-H3K4me3.highQuaily_peak_3763	24.6951	241.803
chr15	8456289	8457235	20E_enhancer_1678	20E-H3K4me1.highQuaily_peak_2060	3.63472	9.73515		chr16	9052627	9053510	20E_promoter_1678	20E-H3K4me3.highQuaily_peak_3768	24.8623	123.767
chr15	8463218	8463745	20E_enhancer_1679	20E-H3K4me1.highQuaily_peak_2061	2.51433	5.28072		chr16	9677920	9679054	20E_promoter_1679	20E-H3K4me3.highQuaily_peak_3770	42.2163	346.702
chr15	8519453	8520501	20E_enhancer_1680	20E-H3K4me1.highQuaily_peak_2062	2.05296	4.25584		chr16	9796980	9798175	20E_promoter_1680	20E-H3K4me3.highQuaily_peak_3773	38.9992	335.959
chr15	8647193	8648813	20E_enhancer_1681	20E-H3K4me1.highQuaily_peak_2064	3.1612	7.65317		chr16	9828442	9829791	20E_promoter_1681	20E-H3K4me3.highQuaily_peak_3775	30.9583	223.424
chr15	8649937	8650289	20E_enhancer_1682	20E-H3K4me1.highQuaily_peak_2065	2.38315	4.39281		chr16	9866695	9867511	20E_promoter_1682	20E-H3K4me3.highQuaily_peak_3777	12.5412	46.7916
chr15	8651304	8651553	20E_enhancer_1683	20E-H3K4me1.highQuaily_peak_2066	3.7443	8.69412		chr16	9917495	9918598	20E_promoter_1683	20E-H3K4me3.highQuaily_peak_3783	30.2646	320.634
chr15	9115809	9116561	20E_enhancer_1684	20E-H3K4me1.highQuaily_peak_2069	2.74054	5.32346		chr16	9942482	9944224	20E_promoter_1684	20E-H3K4me3.highQuaily_peak_3786	20.1764	181.623
chr15	9257801	9258172	20E_enhancer_1685	20E-H3K4me1.highQuaily_peak_2070	1.88882	4.36026		chr16	9947702	9947844	20E_promoter_1685	20E-H3K4me3.highQuaily_peak_3787	30.2213	221.08
chr15	9859093	9859457	20E_enhancer_1686	20E-H3K4me1.highQuaily_peak_2071	3.74501	9.07344		chr16	9952082	9953048	20E_promoter_1686	20E-H3K4me3.highQuaily_peak_3788	32.3618	229.935
chr15	9888850	9889836	20E_enhancer_1687	20E-H3K4me1.highQuaily_peak_2073	2.71699	5.28841		chr16	9952254	9953048	20E_promoter_1687	20E-H3K4me3.highQuaily_peak_3788	32.3618	229.935
chr15	9937342	9937732	20E_enhancer_1688	20E-H3K4me1.highQuaily_peak_2074	3.35778	9.37167		chr16	9952256	9953048	20E_promoter_1688	20E-H3K4me3.highQuaily_peak_3788	32.3618	229.935
chr15	10482599	10482850	20E_enhancer_1689	20E-H3K4me1.highQuaily_peak_2075	3.62173	8.69637		chr16	9980476	9980887	20E_promoter_1689	20E-H3K4me3.highQuaily_peak_3789	32.5293	271.72
chr15	10554534	10555140	20E_enhancer_1690	20E-H3K4me1.highQuaily_peak_2076	2.28594	6.84374		chr16	9981567	9982060	20E_promoter_1690	20E-H3K4me3.highQuaily_peak_3790	28.3826	148.323
chr15	10891171	10893182	20E_enhancer_1691	20E-H3K4me1.highQuaily_peak_2077	2.56178	8.87807		chr16	9981776	9982060	20E_promoter_1691	20E-H3K4me3.highQuaily_peak_3790	28.3826	148.323
chr15	10954043	10954456	20E_enhancer_1692	20E-H3K4me1.highQuaily_peak_2079	2.38332	7.65194		chr16	10000456	10001381	20E_promoter_1692	20E-H3K4me3.highQuaily_peak_3794	26.9965	252.679
chr15	10976292	10977612	20E_enhancer_1693	20E-H3K4me1.highQuaily_peak_2082	2.37661	7.20512		chr16	10068966	10069836	20E_promoter_1693	20E-H3K4me3.highQuaily_peak_3799	44.3738	332.885
chr15	10988935	10990911	20E_enhancer_1694	20E-H3K4me1.highQuaily_peak_2083	2.6137	10.0849		chr16	10086517	10087927	20E_promoter_1694	20E-H3K4me3.highQuaily_peak_3801	34.6607	355.956
chr15	10993073	10996581	20E_enhancer_1695	20E-H3K4me1.highQuaily_peak_2084	2.67754	9.12233		chr16	10090676	10091338	20E_promoter_1695	20E-H3K4me3.highQuaily_peak_3802	26.8821	251.195
chr15	10997906	11000955	20E_enhancer_1696	20E-H3K4me1.highQuaily_peak_2085	2.65113	6.96964		chr16	10090676	10091868	20E_promoter_1696	20E-H3K4me3.highQuaily_peak_3802	26.8821	251.195
chr15	11052297	11053300	20E_enhancer_1697	20E-H3K4me1.highQuaily_peak_2088	2.23472	4.38522		chr16	10112834	10114012	20E_promoter_1697	20E-H3K4me3.highQuaily_peak_3803	32.6683	273.3
chr15	11069055	11071107	20E_enhancer_1698	20E-H3K4me1.highQuaily_peak_2090	2.51512	8.65502		chr16	10113164	10114369	20E_promoter_1698	20E-H3K4me3.highQuaily_peak_3803	32.6683	273.3
chr15	11103152	11103536	20E_enhancer_1699	20E-H3K4me1.highQuaily_peak_2091	2.46528	4.4636		chr16	10125125	10126154	20E_promoter_1699	20E-H3K4me3.highQuaily_peak_3805	36.7587	303.003
chr15	11159628	11160097	20E_enhancer_1700	20E-H3K4me1.highQuaily_peak_2094	2.27148	5.4105		chr16	10137897	10137952	20E_promoter_1700	20E-H3K4me3.highQuaily_peak_3807	32.4605	311.695
chr15	11212692	11212974	20E_enhancer_1701	20E-H3K4me1.highQuaily_peak_2095	2.91695	8.08713		chr16	10139716	10140197	20E_promoter_1701	20E-H3K4me3.highQuaily_peak_3808	52.0962	400.474
chr15	11268524	11269348	20E_enhancer_1702	20E-H3K4me1.highQuaily_peak_2097	2.52576	6.76275		chr16	10172358	10173216	20E_promoter_1702	20E-H3K4me3.highQuaily_peak_3810	39.8574	285.034
chr15	11286449	11287113	20E_enhancer_1703	20E-H3K4me1.highQuaily_peak_2098	2.24886	6.34582		chr16	10263875	10264830	20E_promoter_1703	20E-H3K4me3.highQuaily_peak_3813	30.6237	275.448
chr15	11340390	11341215	20E_enhancer_1704	20E-H3K4me1.highQuaily_peak_2099	2.815	5.42303		chr16	10264522	10264830	20E_promoter_1704	20E-H3K4me3.highQuaily_peak_3813	30.6237	275.448
chr15	11611449	11612609	20E_enhancer_1705	20E-H3K4me1.highQuaily_peak_2102	2.64055	5.3237		chr16	10269873	10270184	20E_promoter_1705	20E-H3K4me3.highQuaily_peak_3814	28.6883	297.857
chr15	11627856	11630352	20E_enhancer_1706	20E-H3K4me1.highQuaily_peak_2104	2.28269	5.37473		chr16	12099988	12101096	20E_promoter_1706	20E-H3K4me3.highQuaily_peak_3819	30.3697	322.164
chr15	11631711	11633350	20E_enhancer_1707	20E-H3K4me1.highQuaily_peak_2105	2.59092	5.89516		chr16	12321980	12322158	20E_promoter_1707	20E-H3K4me3.highQuaily_peak_3822	4.84045	10.4266
chr15	11661381	11664743	20E_enhancer_1708	20E-H3K4me1.highQuaily_peak_2106	2.74232	8.96956		chr16	12443154	12443999	20E_promoter_1708	20E-H3K4me3.highQuaily_peak_3824	4.01622	11.3652
chr15	11674793	11676679	20E_enhancer_1709	20E-H3K4me1.highQuaily_peak_2107	2.59717	8.20214		chr16	12444786	12445454	20E_promoter_1709	20E-H3K4me3.highQuaily_peak_3825	30.611	230.808
chr15	11690158	11693672	20E_enhancer_1710	20E-H3K4me1.highQuaily_peak_2108	2.68863	8.11111		chr16	12446361	12446943	20E_promoter_1710	20E-H3K4me3.highQuaily_peak_3825	30.611	230.808
chr15	11694733	11695289	20E_enhancer_1711	20E-H3K4me1.highQuaily_peak_2109	2.33628	5.26787		chr16	12447423	12448436	20E_promoter_1711	20E-H3K4me3.highQuaily_peak_3826	29.8553	173.79
chr15	11791213	11792239	20E_enhancer_1712	20E-H3K4me1.highQuaily_peak_2110	2.63616	5.45021		chr16	12502530	12502941	20E_promoter_1712	20E-H3K4me3.highQuaily_peak_3828	39.5125	301.519
chr15	11960426	11961497	20E_enhancer_1713	20E-H3K4me1.highQuaily_peak_2111	3.12283	6.52113		chr16	12503553	12504830	20E_promoter_1713	20E-H3K4me3.highQuaily_peak_3829	36.2244	225.506
chr15	11966201	11966951	20E_enhancer_1714	20E-H3K4me1.highQuaily_peak_2112	2.64405	6.24227		chr16	12510424	12511450	20E_promoter_1714	20E-H3K4me3.highQuaily_peak_3830	16.8287	86.6451
chr15	11980642	11982384	20E_enhancer_1715	20E-H3K4me1.highQuaily_peak_2113	2.72875	5.912		chr16	12937675	12938461	20E_promoter_1715	20E-H3K4me3.highQuaily_peak_3833	33.6414	284.405
chr15	11989611	11991467	20E_enhancer_1716	20E-H3K4me1.highQuaily_peak_2114	2.7251	5.60813		chr16	12997419	12998227	20E_promoter_1716	20E-H3K4me3.highQuaily_peak_3835	24.5993	203.471
chr15	11994739	11996276	20E_enhancer_1717	20E-H3K4me1.highQuaily_peak_2115	2.91901	5.86049		chr16	12999522	12999660	20E_promoter_1717	20E-H3K4me3.highQuaily_peak_3836	54.125	349.255
chr15	12050978	12051468	20E_enhancer_1718	20E-H3K4me1.highQuaily_peak_2117	2.4302	4.40434		chr16	13006004	13007004	20E_promoter_1718	20E-H3K4me3.highQuaily_peak_3837	34.3889	322.573
chr15	12067799	12068124	20E_enhancer_1719	20E-H3K4me1.highQuaily_peak_2118	2.46068	5.44155		chr16	13129730	13131021	20E_promoter_1719	20E-H3K4me3.highQuaily_peak_3841	35.2559	334.858
chr15	12079942	12081891	20E_enhancer_1720	20E-H3K4me1.highQuaily_peak_2119	2.65506	6.26891		chr16	13163904	13164698	20E_promoter_1720	20E-H3K4me3.highQuaily_peak_3844	5.74745	23.8345
chr15	12161310	12161558	20E_enhancer_1721	20E-H3K4me1.highQuaily_peak_2121	3.62116	7.49745		chr16	13427735	13427996	20E_promoter_1721	20E-H3K4me3.highQuaily_peak_3849	6.77487	19.1696
chr15	12163737	12169082	20E_enhancer_1722	20E-H3K4me1.highQuaily_peak_2122	3.09436	6.09742		chr16	13434321	13435083	20E_promoter_1722	20E-H3K4me3.highQuaily_peak_3851	35.7267	308.495
chr15	12170502	12170825	20E_enhancer_1723	20E-H3K4me1.highQuaily_peak_2123	2.89351	4.87083		chr16	13485087	13485782	20E_promoter_1723	20E-H3K4me3.highQuaily_peak_3853	25.5224	128.301
chr15	12171963	12174308	20E_enhancer_1724	20E-H3K4me1.highQuaily_peak_2124	3.59093	7.84967		chr16	13492242	13492793	20E_promoter_1724	20E-H3K4me3.highQuaily_peak_3854	11.6611	42.0112
chr15	12184956	12186289	20E_enhancer_1725	20E-H3K4me1.highQuaily_peak_2125	2.93751	5.49399		chr16	13493003	13493785	20E_promoter_1725	20E-H3K4me3.highQuaily_peak_3855	11.1601	47.261
chr15	12278372	12280321	20E_enhancer_1726	20E-H3K4me1.highQuaily_peak_2126	3.48096	8.12456		chr16	13731487	13732004	20E_promoter_1726	20E-H3K4me3.highQuaily_peak_3857	14.3013	56.7066
chr15	12328810	12329931	20E_enhancer_1727	20E-H3K4me1.highQuaily_peak_2127	2.97403	5.06148		chr16	13746892	13747054	20E_promoter_1727	20E-H3K4me3.highQuaily_peak_3858	19.3167	118.503
chr15	12414936	12415985	20E_enhancer_1728	20E-H3K4me1.highQuaily_peak_2128	2.37486	4.84789		chr16	13746947	13747731	20E_promoter_1728	20E-H3K4me3.highQuaily_peak_3858	19.3167	118.503
chr15	13002675	13003989	20E_enhancer_1729	20E-H3K4me1.highQuaily_peak_2129	2.83733	6.94051		chr16	13983013	13983422	20E_promoter_1729	20E-H3K4me3.highQuaily_peak_3862	4.96003	12.7502
chr15	13104488	13105070	20E_enhancer_1730	20E-H3K4me1.highQuaily_peak_2130	2.39957	4.48347		chr16	13984763	13985040	20E_promoter_1730	20E-H3K4me3.highQuaily_peak_3863	4.60574	11.1997
chr15	13138861	13139525	20E_enhancer_1731	20E-H3K4me1.highQuaily_peak_2131	2.20211	4.2619		chr16	13987380	13987804	20E_promoter_1731	20E-H3K4me3.highQuaily_peak_3864	45.2163	321.915
chr15	13159018	13159843	20E_enhancer_1732	20E-H3K4me1.highQuaily_peak_2132	3.44008	7.07549		chr16	13990421	13991202	20E_promoter_1732	20E-H3K4me3.highQuaily_peak_3865	34.9833	196.609
chr15	13193989	13194665	20E_enhancer_1733	20E-H3K4me1.highQuaily_peak_2133	2.34664	5.14603		chr16	14004249	14004558	20E_promoter_1733	20E-H3K4me3.highQuaily_peak_3866	4.05027	9.78028
chr15	13473075	13474922	20E_enhancer_1734	20E-H3K4me1.highQuaily_peak_2134	3.03576	5.66384		chr16	14786535	14787646	20E_promoter_1734	20E-H3K4me3.highQuaily_peak_3869	21.6628	125.597
chr15	13533005	13533253	20E_enhancer_1735	20E-H3K4me1.highQuaily_peak_2136	3.74981	8.37584		chr16	14871260	14871665	20E_promoter_1735	20E-H3K4me3.highQuaily_peak_3871	19.1418	86.0286
chr15	13540257	13540540	20E_enhancer_1736	20E-H3K4me1.highQuaily_peak_2137	3.70403	7.86628		chr16	14973447	14973741	20E_promoter_1736	20E-H3K4me3.highQuaily_peak_3873	16.0615	67.0463
chr15	13547957	13548351	20E_enhancer_1737	20E-H3K4me1.highQuaily_peak_2138	3.07323	7.04089		chr16	14974202	14974519	20E_promoter_1737	20E-H3K4me3.highQuaily_peak_3874	13.4213	51.6927
chr15	13703449	13704766	20E_enhancer_1738	20E-H3K4me1.highQuaily_peak_2141	2.96637	6.42934		chr16	15005587	15006770	20E_promoter_1738	20E-H3K4me3.highQuaily_peak_3876	43.124	259.512
chr15	13715014	13715665	20E_enhancer_1739	20E-H3K4me1.highQuaily_peak_2142	3.01228	5.48093		chr16	15050839	15051298	20E_promoter_1739	20E-H3K4me3.highQuaily_peak_3881	5.97761	21.352
chr15	13750748	13751654	20E_enhancer_1740	20E-H3K4me1.highQuaily_peak_2143	2.79612	4.51016		chr16	15051832	15052544	20E_promoter_1740	20E-H3K4me3.highQuaily_peak_3882	36.0047	311.736
chr15	13753653	13753919	20E_enhancer_1741	20E-H3K4me1.highQuaily_peak_2144	2.86818	7.02074		chr17	112180	113271	20E_promoter_1741	20E-H3K4me3.highQuaily_peak_3888	28.8267	276.67
chr15	13783975	13785567	20E_enhancer_1742	20E-H3K4me1.highQuaily_peak_2145	2.90532	7.3373		chr17	137748	138682	20E_promoter_1742	20E-H3K4me3.highQuaily_peak_3889	25.926	338.692
chr15	13790023	13791629	20E_enhancer_1743	20E-H3K4me1.highQuaily_peak_2146	2.98809	8.00514		chr17	138567	138682	20E_promoter_1743	20E-H3K4me3.highQuaily_peak_3889	25.926	338.692
chr15	13867347	13867900	20E_enhancer_1744	20E-H3K4me1.highQuaily_peak_2147	2.40143	6.95979		chr17	146855	148465	20E_promoter_1744	20E-H3K4me3.highQuaily_peak_3890	21.6934	309.698
chr15	13869791	13871346	20E_enhancer_1745	20E-H3K4me1.highQuaily_peak_2148	2.28481	5.73969		chr17	177785	178155	20E_promoter_1745	20E-H3K4me3.highQuaily_peak_3891	8.31944	41.2721
chr15	13983112	13983526	20E_enhancer_1746	20E-H3K4me1.highQuaily_peak_2149	2.98472	6.34829		chr17	179226	179628	20E_promoter_1746	20E-H3K4me3.highQuaily_peak_3892	54.7058	500.517
chr15	14044296	14044731	20E_enhancer_1747	20E-H3K4me1.highQuaily_peak_2151	2.41601	6.31519		chr17	182441	183416	20E_promoter_1747	20E-H3K4me3.highQuaily_peak_3893	36.5191	423.846
chr15	14062725	14063173	20E_enhancer_1748	20E-H3K4me1.highQuaily_peak_2152	2.25652	4.62473		chr17	185877	187762	20E_promoter_1748	20E-H3K4me3.highQuaily_peak_3894	27.8288	373.873
chr15	14126497	14127190	20E_enhancer_1749	20E-H3K4me1.highQuaily_peak_2154	2.1477	4.55371		chr17	197360	198016	20E_promoter_1749	20E-H3K4me3.highQuaily_peak_3895	31.3154	336.008
chr15	14142669	14142964	20E_enhancer_1750	20E-H3K4me1.highQuaily_peak_2156	2.2259	4.81513		chr17	503873	505038	20E_promoter_1750	20E-H3K4me3.highQuaily_peak_3898	29.7997	459.681
chr15	14149959	14151162	20E_enhancer_1751	20E-H3K4me1.highQuaily_peak_2157	3.46912	6.8681		chr17	536862	537353	20E_promoter_1751	20E-H3K4me3.highQuaily_peak_3899	14.4134	102.715
chr15	14156718	14157582	20E_enhancer_1752	20E-H3K4me1.highQuaily_peak_2158	3.01437	7.74779		chr17	537882	538194	20E_promoter_1752	20E-H3K4me3.highQuaily_peak_3900	9.8974	40.0186
chr15	14171879	14172695	20E_enhancer_1753	20E-H3K4me1.highQuaily_peak_2159	2.80706	9.08534		chr17	538495	539162	20E_promoter_1753	20E-H3K4me3.highQuaily_peak_3901	27.9419	220.697
chr15	14205752	14206475	20E_enhancer_1754	20E-H3K4me1.highQuaily_peak_2160	2.15328	4.91995		chr17	554805	556769	20E_promoter_1754	20E-H3K4me3.highQuaily_peak_3903	41.5087	492.052
chr15	14271761	14272056	20E_enhancer_1755	20E-H3K4me1.highQuaily_peak_2161	2.5439	7.04854		chr17	647117	648069	20E_promoter_1755	20E-H3K4me3.highQuaily_peak_3904	41.9048	343.306
chr15	14355269	14356381	20E_enhancer_1756	20E-H3K4me1.highQuaily_peak_2162	2.44691	6.14381		chr17	1480598	1481468	20E_promoter_1756	20E-H3K4me3.highQuaily_peak_3911	36.3766	380.015
chr15	14399606	14403328	20E_enhancer_1757	20E-H3K4me1.highQuaily_peak_2163	2.3011	5.5803		chr17	1487091	1488105	20E_promoter_1757	20E-H3K4me3.highQuaily_peak_3912	23.3096	291.579
chr15	14413882	14414280	20E_enhancer_1758	20E-H3K4me1.highQuaily_peak_2164	1.83041	4.64361		chr17	1547487	1547604	20E_promoter_1758	20E-H3K4me3.highQuaily_peak_3917	36.7242	427.068
chr15	14416558	14417284	20E_enhancer_1759	20E-H3K4me1.highQuaily_peak_2165	1.7732	4.2713		chr17	1589878	1589998	20E_promoter_1759	20E-H3K4me3.highQuaily_peak_3918	29.2821	424.943
chr15	14453625	14454267	20E_enhancer_1760	20E-H3K4me1.highQuaily_peak_2166	2.11737	4.97287		chr17	1615428	1615705	20E_promoter_1760	20E-H3K4me3.highQuaily_peak_3919	4.36907	18.2841
chr15	14482629	14484000	20E_enhancer_1761	20E-H3K4me1.highQuaily_peak_2167	2.97784	6.58357		chr17	1616383	1616763	20E_promoter_1761	20E-H3K4me3.highQuaily_peak_3920	24.9979	359.749
chr15	15392018	15392643	20E_enhancer_1762	20E-H3K4me1.highQuaily_peak_2168	2.50295	4.96424		chr17	1624161	1624780	20E_promoter_1762	20E-H3K4me3.highQuaily_peak_3921	49.9061	481.421
chr15	15629916	15630784	20E_enhancer_1763	20E-H3K4me1.highQuaily_peak_2169	2.66129	7.33288		chr17	1672355	1673641	20E_promoter_1763	20E-H3K4me3.highQuaily_peak_3923	27.8089	406.549
chr15	15708871	15710728	20E_enhancer_1764	20E-H3K4me1.highQuaily_peak_2170	2.63002	7.24369		chr17	1674979	1675691	20E_promoter_1764	20E-H3K4me3.highQuaily_peak_3924	19.1837	213.7
chr15	16077246	16077960	20E_enhancer_1765	20E-H3K4me1.highQuaily_peak_2174	3.11409	7.94047		chr17	1694393	1695543	20E_promoter_1765	20E-H3K4me3.highQuaily_peak_3925	33.9426	375.069
chr15	16298072	16298432	20E_enhancer_1766	20E-H3K4me1.highQuaily_peak_2177	2.25945	5.45488		chr17	1702805	1703142	20E_promoter_1766	20E-H3K4me3.highQuaily_peak_3927	9.89841	34.632
chr15	16350104	16351345	20E_enhancer_1767	20E-H3K4me1.highQuaily_peak_2179	2.63838	4.93599		chr17	1718319	1719344	20E_promoter_1767	20E-H3K4me3.highQuaily_peak_3928	21.655	174.176
chr15	16395071	16395851	20E_enhancer_1768	20E-H3K4me1.highQuaily_peak_2180	2.63232	5.63432		chr17	1768253	1769418	20E_promoter_1768	20E-H3K4me3.highQuaily_peak_3933	30.5831	249.81
chr15	16447229	16448339	20E_enhancer_1769	20E-H3K4me1.highQuaily_peak_2181	3.58528	8.11376		chr17	1769325	1769862	20E_promoter_1769	20E-H3K4me3.highQuaily_peak_3933	30.5831	249.81
chr15	16454718	16455187	20E_enhancer_1770	20E-H3K4me1.highQuaily_peak_2182	2.7208	5.67851		chr17	2165845	2167147	20E_promoter_1770	20E-H3K4me3.highQuaily_peak_3938	25.9714	419.653
chr15	16476185	16476551	20E_enhancer_1771	20E-H3K4me1.highQuaily_peak_2183	2.60301	4.63523		chr17	2169903	2170677	20E_promoter_1771	20E-H3K4me3.highQuaily_peak_3939	31.0478	418.281
chr15	17850572	17851067	20E_enhancer_1772	20E-H3K4me1.highQuaily_peak_2184	2.84496	4.94772		chr17	2176944	2178180	20E_promoter_1772	20E-H3K4me3.highQuaily_peak_3940	40.1042	505.633
chr15	17862095	17862469	20E_enhancer_1773	20E-H3K4me1.highQuaily_peak_2185	2.97122	5.03306		chr17	2177048	2178180	20E_promoter_1773	20E-H3K4me3.highQuaily_peak_3940	40.1042	505.633
chr15	17864269	17864766	20E_enhancer_1774	20E-H3K4me1.highQuaily_peak_2186	2.36335	4.65978		chr17	2258059	2258324	20E_promoter_1774	20E-H3K4me3.highQuaily_peak_3945	2.14394	5.1532
chr15	19011948	19012252	20E_enhancer_1775	20E-H3K4me1.highQuaily_peak_2188	2.96264	6.60873		chr17	2338967	2340256	20E_promoter_1775	20E-H3K4me3.highQuaily_peak_3949	24.6016	317.286
chr15	19229382	19229881	20E_enhancer_1776	20E-H3K4me1.highQuaily_peak_2191	2.44732	4.87485		chr17	2383021	2384071	20E_promoter_1776	20E-H3K4me3.highQuaily_peak_3950	23.9785	321.352
chr15	19235662	19239885	20E_enhancer_1777	20E-H3K4me1.highQuaily_peak_2192	3.07818	8.47076		chr17	2386126	2387192	20E_promoter_1777	20E-H3K4me3.highQuaily_peak_3951	16.9697	259.982
chr15	19271363	19272189	20E_enhancer_1778	20E-H3K4me1.highQuaily_peak_2193	2.41582	5.62236		chr17	2387167	2387192	20E_promoter_1778	20E-H3K4me3.highQuaily_peak_3951	16.9697	259.982
chr15	19333062	19336746	20E_enhancer_1779	20E-H3K4me1.highQuaily_peak_2194	3.02836	5.68415		chr17	2388287	2388426	20E_promoter_1779	20E-H3K4me3.highQuaily_peak_3952	25.7707	401.353
chr15	19337756	19341013	20E_enhancer_1780	20E-H3K4me1.highQuaily_peak_2195	3.26374	6.37207		chr17	2388287	2389467	20E_promoter_1780	20E-H3K4me3.highQuaily_peak_3952	25.7707	401.353
chr15	19350720	19351618	20E_enhancer_1781	20E-H3K4me1.highQuaily_peak_2196	2.87576	4.88048		chr17	2399083	2399523	20E_promoter_1781	20E-H3K4me3.highQuaily_peak_3954	2.2982	6.81887
chr15	19358342	19359149	20E_enhancer_1782	20E-H3K4me1.highQuaily_peak_2197	2.84741	4.81927		chr17	2409321	2409361	20E_promoter_1782	20E-H3K4me3.highQuaily_peak_3955	23.7853	300.031
chr15	19375280	19375553	20E_enhancer_1783	20E-H3K4me1.highQuaily_peak_2198	2.91958	5.16726		chr17	2410444	2411393	20E_promoter_1783	20E-H3K4me3.highQuaily_peak_3956	30.1555	393.143
chr15	19381129	19384394	20E_enhancer_1784	20E-H3K4me1.highQuaily_peak_2199	3.16521	5.88329		chr17	2425529	2426255	20E_promoter_1784	20E-H3K4me3.highQuaily_peak_3959	22.4208	194.837
chr15	19386529	19388027	20E_enhancer_1785	20E-H3K4me1.highQuaily_peak_2200	2.78853	4.79791		chr17	2429487	2430242	20E_promoter_1785	20E-H3K4me3.highQuaily_peak_3960	24.571	388.155
chr15	19446753	19447757	20E_enhancer_1786	20E-H3K4me1.highQuaily_peak_2201	2.82742	4.78798		chr17	2453934	2454510	20E_promoter_1786	20E-H3K4me3.highQuaily_peak_3962	12.2446	93.4054
chr15	19452449	19453402	20E_enhancer_1787	20E-H3K4me1.highQuaily_peak_2202	2.61919	4.42071		chr17	2513228	2513418	20E_promoter_1787	20E-H3K4me3.highQuaily_peak_3965	7.21488	48.2065
chr15	19458612	19460949	20E_enhancer_1788	20E-H3K4me1.highQuaily_peak_2204	3.493	7.48798		chr17	2713455	2714991	20E_promoter_1788	20E-H3K4me3.highQuaily_peak_3967	16.2179	253.175
chr15	19464577	19468057	20E_enhancer_1789	20E-H3K4me1.highQuaily_peak_2205	3.00398	5.45301		chr17	2764347	2764645	20E_promoter_1789	20E-H3K4me3.highQuaily_peak_3969	24.8953	139.344
chr15	19482236	19482569	20E_enhancer_1790	20E-H3K4me1.highQuaily_peak_2207	3.22074	6.01154		chr17	2882062	2882513	20E_promoter_1790	20E-H3K4me3.highQuaily_peak_3974	26.7423	374.571
chr15	19487629	19488593	20E_enhancer_1791	20E-H3K4me1.highQuaily_peak_2208	2.87908	4.87807		chr17	2923249	2924289	20E_promoter_1791	20E-H3K4me3.highQuaily_peak_3975	8.21692	63.3028
chr16	37699	39945	20E_enhancer_1792	20E-H3K4me1.highQuaily_peak_2210	4.09545	12.2738		chr17	2924550	2924809	20E_promoter_1792	20E-H3K4me3.highQuaily_peak_3976	7.59114	33.0135
chr16	71537	72253	20E_enhancer_1793	20E-H3K4me1.highQuaily_peak_2211	2.51715	5.98865		chr17	2935807	2937310	20E_promoter_1793	20E-H3K4me3.highQuaily_peak_3979	29.9146	449.862
chr16	84503	84944	20E_enhancer_1794	20E-H3K4me1.highQuaily_peak_2212	2.39215	4.96953		chr17	2937873	2938107	20E_promoter_1794	20E-H3K4me3.highQuaily_peak_3980	15.973	129.395
chr16	91625	91921	20E_enhancer_1795	20E-H3K4me1.highQuaily_peak_2213	3.2129	8.27787		chr17	2938201	2938696	20E_promoter_1795	20E-H3K4me3.highQuaily_peak_3980	15.973	129.395
chr16	104732	105785	20E_enhancer_1796	20E-H3K4me1.highQuaily_peak_2214	2.96161	6.61554		chr17	3141497	3142704	20E_promoter_1796	20E-H3K4me3.highQuaily_peak_3992	16.1685	211.911
chr16	155490	157843	20E_enhancer_1797	20E-H3K4me1.highQuaily_peak_2215	2.73649	7.16054		chr17	3155137	3156369	20E_promoter_1797	20E-H3K4me3.highQuaily_peak_3993	36.9281	453.148
chr16	183986	185029	20E_enhancer_1798	20E-H3K4me1.highQuaily_peak_2216	3.50739	10.3381		chr17	3396766	3397458	20E_promoter_1798	20E-H3K4me3.highQuaily_peak_3995	19.462	132.928
chr16	187477	187814	20E_enhancer_1799	20E-H3K4me1.highQuaily_peak_2217	2.73541	6.30434		chr17	3484353	3485348	20E_promoter_1799	20E-H3K4me3.highQuaily_peak_3997	27.9606	274.05
chr16	231760	232199	20E_enhancer_1800	20E-H3K4me1.highQuaily_peak_2218	2.95053	7.92093		chr17	3484860	3485348	20E_promoter_1800	20E-H3K4me3.highQuaily_peak_3997	27.9606	274.05
chr16	295998	296461	20E_enhancer_1801	20E-H3K4me1.highQuaily_peak_2219	2.66159	7.59644		chr17	3503482	3504735	20E_promoter_1801	20E-H3K4me3.highQuaily_peak_3999	31.1059	363.974
chr16	315545	316128	20E_enhancer_1802	20E-H3K4me1.highQuaily_peak_2223	2.52577	8.71993		chr17	3549265	3549315	20E_promoter_1802	20E-H3K4me3.highQuaily_peak_4000	37.0122	372.368
chr16	514168	515139	20E_enhancer_1803	20E-H3K4me1.highQuaily_peak_2225	2.92501	5.18092		chr17	3553301	3554202	20E_promoter_1803	20E-H3K4me3.highQuaily_peak_4001	27.0301	337.826
chr16	566026	568547	20E_enhancer_1804	20E-H3K4me1.highQuaily_peak_2226	2.77466	5.70263		chr17	3576207	3576991	20E_promoter_1804	20E-H3K4me3.highQuaily_peak_4002	9.62075	64.1277
chr16	569743	570124	20E_enhancer_1805	20E-H3K4me1.highQuaily_peak_2227	2.55539	4.79695		chr17	3622409	3623434	20E_promoter_1805	20E-H3K4me3.highQuaily_peak_4003	36.673	470.156
chr16	685403	685738	20E_enhancer_1806	20E-H3K4me1.highQuaily_peak_2229	2.57366	5.03461		chr17	4290775	4291840	20E_promoter_1806	20E-H3K4me3.highQuaily_peak_4007	51.6815	453.047
chr16	735018	736810	20E_enhancer_1807	20E-H3K4me1.highQuaily_peak_2230	2.42711	6.46418		chr17	4300896	4301989	20E_promoter_1807	20E-H3K4me3.highQuaily_peak_4008	18.5315	148.438
chr16	788454	788741	20E_enhancer_1808	20E-H3K4me1.highQuaily_peak_2231	2.72849	5.72726		chr17	4324573	4324950	20E_promoter_1808	20E-H3K4me3.highQuaily_peak_4013	18.6936	113.086
chr16	849381	849728	20E_enhancer_1809	20E-H3K4me1.highQuaily_peak_2232	3.54806	9.37394		chr17	4356155	4356768	20E_promoter_1809	20E-H3K4me3.highQuaily_peak_4016	21.9628	204.963
chr16	931497	931762	20E_enhancer_1810	20E-H3K4me1.highQuaily_peak_2236	2.99438	6.54389		chr17	4378921	4380169	20E_promoter_1810	20E-H3K4me3.highQuaily_peak_4018	45.5927	335.226
chr16	940547	940893	20E_enhancer_1811	20E-H3K4me1.highQuaily_peak_2238	2.16211	5.09267		chr17	4941774	4942700	20E_promoter_1811	20E-H3K4me3.highQuaily_peak_4021	33.1736	335.365
chr16	1003555	1006304	20E_enhancer_1812	20E-H3K4me1.highQuaily_peak_2240	2.39257	5.79712		chr17	4951602	4952291	20E_promoter_1812	20E-H3K4me3.highQuaily_peak_4022	6.85431	24.4291
chr16	1154554	1156001	20E_enhancer_1813	20E-H3K4me1.highQuaily_peak_2241	2.23548	7.89905		chr17	5086280	5087064	20E_promoter_1813	20E-H3K4me3.highQuaily_peak_4025	26.4389	327.563
chr16	1157097	1157600	20E_enhancer_1814	20E-H3K4me1.highQuaily_peak_2242	2.18919	5.09236		chr17	6503998	6504746	20E_promoter_1814	20E-H3K4me3.highQuaily_peak_4028	18.2266	216.821
chr16	1160277	1160724	20E_enhancer_1815	20E-H3K4me1.highQuaily_peak_2243	3.27715	7.49939		chr17	6951671	6952334	20E_promoter_1815	20E-H3K4me3.highQuaily_peak_4042	31.0657	235.492
chr16	1189365	1190348	20E_enhancer_1816	20E-H3K4me1.highQuaily_peak_2244	2.43694	7.87233		chr17	6958612	6959695	20E_promoter_1816	20E-H3K4me3.highQuaily_peak_4043	33.2081	296.019
chr16	1191430	1193910	20E_enhancer_1817	20E-H3K4me1.highQuaily_peak_2245	2.26548	5.67438		chr17	6971255	6971318	20E_promoter_1817	20E-H3K4me3.highQuaily_peak_4044	32.7586	396.978
chr16	1195461	1197795	20E_enhancer_1818	20E-H3K4me1.highQuaily_peak_2246	2.94776	8.81079		chr17	6972159	6973555	20E_promoter_1818	20E-H3K4me3.highQuaily_peak_4045	20.5607	301.082
chr16	1244380	1244845	20E_enhancer_1819	20E-H3K4me1.highQuaily_peak_2248	2.25214	6.62763		chr17	6974578	6974627	20E_promoter_1819	20E-H3K4me3.highQuaily_peak_4045	20.5607	301.082
chr16	1252247	1252857	20E_enhancer_1820	20E-H3K4me1.highQuaily_peak_2249	3.57338	7.72943		chr17	6976631	6976878	20E_promoter_1820	20E-H3K4me3.highQuaily_peak_4046	33.7212	400.581
chr16	1368194	1369239	20E_enhancer_1821	20E-H3K4me1.highQuaily_peak_2250	2.1293	4.66336		chr17	6979693	6980119	20E_promoter_1821	20E-H3K4me3.highQuaily_peak_4047	29.8352	288.167
chr16	1553901	1554170	20E_enhancer_1822	20E-H3K4me1.highQuaily_peak_2251	3.66267	9.8958		chr17	6980277	6981439	20E_promoter_1822	20E-H3K4me3.highQuaily_peak_4048	37.3332	451.652
chr16	1555426	1556489	20E_enhancer_1823	20E-H3K4me1.highQuaily_peak_2252	2.90693	5.21107		chr17	6998485	6998618	20E_promoter_1823	20E-H3K4me3.highQuaily_peak_4050	4.98495	14.2101
chr16	1651637	1653466	20E_enhancer_1824	20E-H3K4me1.highQuaily_peak_2253	2.35851	5.51448		chr17	7124283	7125537	20E_promoter_1824	20E-H3K4me3.highQuaily_peak_4053	29.1022	350.799
chr16	1663293	1664036	20E_enhancer_1825	20E-H3K4me1.highQuaily_peak_2254	2.86077	4.71123		chr17	7140046	7140678	20E_promoter_1825	20E-H3K4me3.highQuaily_peak_4056	28.3045	382.781
chr16	1665871	1666136	20E_enhancer_1826	20E-H3K4me1.highQuaily_peak_2255	3.61823	7.39773		chr17	7140946	7141228	20E_promoter_1826	20E-H3K4me3.highQuaily_peak_4056	28.3045	382.781
chr16	1679318	1680151	20E_enhancer_1827	20E-H3K4me1.highQuaily_peak_2256	2.79717	4.51287		chr17	7141988	7143153	20E_promoter_1827	20E-H3K4me3.highQuaily_peak_4057	22.7335	222.424
chr16	1690454	1691530	20E_enhancer_1828	20E-H3K4me1.highQuaily_peak_2257	2.51954	5.84381		chr17	7197257	7198516	20E_promoter_1828	20E-H3K4me3.highQuaily_peak_4058	26.2384	283.476
chr16	1700642	1701089	20E_enhancer_1829	20E-H3K4me1.highQuaily_peak_2258	2.91831	9.53355		chr17	7240920	7241147	20E_promoter_1829	20E-H3K4me3.highQuaily_peak_4061	3.89449	9.09516
chr16	1702636	1704024	20E_enhancer_1830	20E-H3K4me1.highQuaily_peak_2259	2.5136	6.65381		chr17	8465340	8466224	20E_promoter_1830	20E-H3K4me3.highQuaily_peak_4069	16.2155	111.234
chr16	1725171	1726131	20E_enhancer_1831	20E-H3K4me1.highQuaily_peak_2260	2.87041	5.3725		chr17	8466768	8467386	20E_promoter_1831	20E-H3K4me3.highQuaily_peak_4070	10.241	71.7899
chr16	1733179	1733704	20E_enhancer_1832	20E-H3K4me1.highQuaily_peak_2261	2.01327	4.55107		chr17	8578192	8579242	20E_promoter_1832	20E-H3K4me3.highQuaily_peak_4072	27.1334	291.747
chr16	1735255	1736067	20E_enhancer_1833	20E-H3K4me1.highQuaily_peak_2262	2.40261	6.13662		chr17	10027962	10028499	20E_promoter_1833	20E-H3K4me3.highQuaily_peak_4079	7.16587	26.2797
chr16	1761865	1762894	20E_enhancer_1834	20E-H3K4me1.highQuaily_peak_2263	2.47411	4.32377		chr17	10071170	10072327	20E_promoter_1834	20E-H3K4me3.highQuaily_peak_4082	20.3061	295.724
chr16	1770819	1771887	20E_enhancer_1835	20E-H3K4me1.highQuaily_peak_2264	2.71285	5.50279		chr17	10452120	10453338	20E_promoter_1835	20E-H3K4me3.highQuaily_peak_4087	27.5154	346.558
chr16	1779525	1779786	20E_enhancer_1836	20E-H3K4me1.highQuaily_peak_2265	3.49923	7.75692		chr17	10452905	10453338	20E_promoter_1836	20E-H3K4me3.highQuaily_peak_4087	27.5154	346.558
chr16	1782417	1782681	20E_enhancer_1837	20E-H3K4me1.highQuaily_peak_2266	3.61869	8.89521		chr17	10467162	10468276	20E_promoter_1837	20E-H3K4me3.highQuaily_peak_4089	27.8905	308.594
chr16	1812297	1812710	20E_enhancer_1838	20E-H3K4me1.highQuaily_peak_2267	2.70682	5.84662		chr17	10482167	10483066	20E_promoter_1838	20E-H3K4me3.highQuaily_peak_4090	20.6065	215.883
chr16	1814285	1816824	20E_enhancer_1839	20E-H3K4me1.highQuaily_peak_2268	2.58811	5.7969		chr17	10494992	10496669	20E_promoter_1839	20E-H3K4me3.highQuaily_peak_4092	43.6183	362.065
chr16	1826230	1826559	20E_enhancer_1840	20E-H3K4me1.highQuaily_peak_2269	2.64976	5.21689		chr17	10494992	10496740	20E_promoter_1840	20E-H3K4me3.highQuaily_peak_4092	43.6183	362.065
chr16	1831073	1831949	20E_enhancer_1841	20E-H3K4me1.highQuaily_peak_2270	3.10783	5.71539		chr17	10495051	10497148	20E_promoter_1841	20E-H3K4me3.highQuaily_peak_4092	43.6183	362.065
chr16	1833299	1834319	20E_enhancer_1842	20E-H3K4me1.highQuaily_peak_2271	2.90544	4.93517		chr17	11120785	11121410	20E_promoter_1842	20E-H3K4me3.highQuaily_peak_4096	29.7411	429.823
chr16	1971684	1972731	20E_enhancer_1843	20E-H3K4me1.highQuaily_peak_2273	2.87653	5.82646		chr17	11121939	11122104	20E_promoter_1843	20E-H3K4me3.highQuaily_peak_4096	29.7411	429.823
chr16	2027939	2029124	20E_enhancer_1844	20E-H3K4me1.highQuaily_peak_2275	3.58984	7.41648		chr17	11122801	11124060	20E_promoter_1844	20E-H3K4me3.highQuaily_peak_4097	26.0084	352.122
chr16	2043051	2044233	20E_enhancer_1845	20E-H3K4me1.highQuaily_peak_2276	2.77256	6.68201		chr17	11368953	11369014	20E_promoter_1845	20E-H3K4me3.highQuaily_peak_4101	25.323	347.024
chr16	2057952	2058267	20E_enhancer_1846	20E-H3K4me1.highQuaily_peak_2277	2.64611	5.03292		chr17	11369588	11371183	20E_promoter_1846	20E-H3K4me3.highQuaily_peak_4102	22.8911	267.468
chr16	2074667	2076320	20E_enhancer_1847	20E-H3K4me1.highQuaily_peak_2278	4.53028	20.6063		chr17	11391327	11391459	20E_promoter_1847	20E-H3K4me3.highQuaily_peak_4103	15.037	142.944
chr16	2111235	2112378	20E_enhancer_1848	20E-H3K4me1.highQuaily_peak_2279	3.09448	5.65023		chr17	11531446	11532489	20E_promoter_1848	20E-H3K4me3.highQuaily_peak_4105	5.26868	36.8726
chr16	2151434	2152952	20E_enhancer_1849	20E-H3K4me1.highQuaily_peak_2280	2.58186	6.94213		chr17	11579034	11580286	20E_promoter_1849	20E-H3K4me3.highQuaily_peak_4111	25.2275	402.546
chr16	2164669	2165032	20E_enhancer_1850	20E-H3K4me1.highQuaily_peak_2281	2.57648	5.49177		chr17	11600568	11601247	20E_promoter_1850	20E-H3K4me3.highQuaily_peak_4113	3.32307	13.2873
chr16	2224221	2224532	20E_enhancer_1851	20E-H3K4me1.highQuaily_peak_2282	2.39608	4.47788		chr17	11601577	11601815	20E_promoter_1851	20E-H3K4me3.highQuaily_peak_4114	22.5354	391.146
chr16	2225682	2226245	20E_enhancer_1852	20E-H3K4me1.highQuaily_peak_2283	3.08499	6.31196		chr17	11634102	11635337	20E_promoter_1852	20E-H3K4me3.highQuaily_peak_4116	24.9191	370.017
chr16	2254720	2255149	20E_enhancer_1853	20E-H3K4me1.highQuaily_peak_2284	2.79628	6.98361		chr17	11646676	11647674	20E_promoter_1853	20E-H3K4me3.highQuaily_peak_4119	25.4252	310.128
chr16	2256507	2257170	20E_enhancer_1854	20E-H3K4me1.highQuaily_peak_2285	2.47176	4.77627		chr17	11760500	11761516	20E_promoter_1854	20E-H3K4me3.highQuaily_peak_4120	20.3545	322.029
chr16	2265682	2265943	20E_enhancer_1855	20E-H3K4me1.highQuaily_peak_2286	3.56123	7.62408		chr17	11760500	11761816	20E_promoter_1855	20E-H3K4me3.highQuaily_peak_4120	20.3545	322.029
chr16	2284618	2285727	20E_enhancer_1856	20E-H3K4me1.highQuaily_peak_2287	2.67065	5.00334		chr17	11781199	11782361	20E_promoter_1856	20E-H3K4me3.highQuaily_peak_4122	20.9184	321.686
chr16	2677414	2678958	20E_enhancer_1857	20E-H3K4me1.highQuaily_peak_2290	2.50614	6.14517		chr17	11804265	11806328	20E_promoter_1857	20E-H3K4me3.highQuaily_peak_4123	31.6274	434.421
chr16	2951300	2951961	20E_enhancer_1858	20E-H3K4me1.highQuaily_peak_2291	2.59578	4.35204		chr17	11843575	11844950	20E_promoter_1858	20E-H3K4me3.highQuaily_peak_4126	26.607	429.103
chr16	3230606	3230879	20E_enhancer_1859	20E-H3K4me1.highQuaily_peak_2293	3.5751	7.39027		chr17	11878955	11879565	20E_promoter_1859	20E-H3K4me3.highQuaily_peak_4129	31.0002	408.386
chr16	3233830	3234755	20E_enhancer_1860	20E-H3K4me1.highQuaily_peak_2294	2.79958	4.46531		chr17	11879911	11881255	20E_promoter_1860	20E-H3K4me3.highQuaily_peak_4130	23.7974	335.613
chr16	3277341	3278562	20E_enhancer_1861	20E-H3K4me1.highQuaily_peak_2295	2.73459	4.43581		chr17	11880735	11881346	20E_promoter_1861	20E-H3K4me3.highQuaily_peak_4130	23.7974	335.613
chr16	4026084	4026504	20E_enhancer_1862	20E-H3K4me1.highQuaily_peak_2297	2.90985	5.75722		chr17	11887235	11888367	20E_promoter_1862	20E-H3K4me3.highQuaily_peak_4132	27.2836	342.245
chr16	4954269	4954590	20E_enhancer_1863	20E-H3K4me1.highQuaily_peak_2298	3.44199	6.7132		chr17	12053614	12054299	20E_promoter_1863	20E-H3K4me3.highQuaily_peak_4133	6.94703	47.7357
chr16	5113229	5113573	20E_enhancer_1864	20E-H3K4me1.highQuaily_peak_2300	2.32689	4.64369		chr17	12071069	12071364	20E_promoter_1864	20E-H3K4me3.highQuaily_peak_4134	2.551	8.30646
chr16	5291397	5292109	20E_enhancer_1865	20E-H3K4me1.highQuaily_peak_2301	2.47896	4.33141		chr17	12071623	12072538	20E_promoter_1865	20E-H3K4me3.highQuaily_peak_4135	7.63865	65.0454
chr16	5364309	5364961	20E_enhancer_1866	20E-H3K4me1.highQuaily_peak_2302	2.77513	6.17123		chr17	12226576	12227679	20E_promoter_1866	20E-H3K4me3.highQuaily_peak_4141	31.3966	441.72
chr16	5548455	5548860	20E_enhancer_1867	20E-H3K4me1.highQuaily_peak_2303	2.4444	4.29313		chr17	12227913	12227963	20E_promoter_1867	20E-H3K4me3.highQuaily_peak_4142	4.18068	13.0447
chr16	5663808	5664380	20E_enhancer_1868	20E-H3K4me1.highQuaily_peak_2308	2.89475	7.76328		chr17	12255463	12256141	20E_promoter_1868	20E-H3K4me3.highQuaily_peak_4144	23.5525	365.587
chr16	5764816	5765963	20E_enhancer_1869	20E-H3K4me1.highQuaily_peak_2309	2.57384	5.03384		chr17	12633393	12634107	20E_promoter_1869	20E-H3K4me3.highQuaily_peak_4148	17.624	172.218
chr16	5809436	5810654	20E_enhancer_1870	20E-H3K4me1.highQuaily_peak_2310	2.93622	6.38825		chr17	12662338	12662529	20E_promoter_1870	20E-H3K4me3.highQuaily_peak_4156	16.9556	281.209
chr16	5873291	5873631	20E_enhancer_1871	20E-H3K4me1.highQuaily_peak_2311	2.52615	5.84223		chr17	12675829	12676722	20E_promoter_1871	20E-H3K4me3.highQuaily_peak_4158	21.6476	200.799
chr16	5990368	5990963	20E_enhancer_1872	20E-H3K4me1.highQuaily_peak_2312	3.53582	9.30245		chr17	12823172	12824139	20E_promoter_1872	20E-H3K4me3.highQuaily_peak_4160	27.5242	376.193
chr16	5992096	5993039	20E_enhancer_1873	20E-H3K4me1.highQuaily_peak_2313	2.63102	6.26449		chr17	13042308	13042912	20E_promoter_1873	20E-H3K4me3.highQuaily_peak_4164	4.46171	26.8694
chr16	5996153	5996448	20E_enhancer_1874	20E-H3K4me1.highQuaily_peak_2314	3.07621	7.19647		chr17	13125592	13125596	20E_promoter_1874	20E-H3K4me3.highQuaily_peak_4166	28.3838	384.27
chr16	6039015	6039275	20E_enhancer_1875	20E-H3K4me1.highQuaily_peak_2315	3.20815	7.57914		chr17	13126041	13127038	20E_promoter_1875	20E-H3K4me3.highQuaily_peak_4167	33.6869	391.581
chr16	6207995	6208571	20E_enhancer_1876	20E-H3K4me1.highQuaily_peak_2317	2.25501	4.80829		chr17	13130434	13131486	20E_promoter_1876	20E-H3K4me3.highQuaily_peak_4168	25.2421	383.942
chr16	6263477	6265450	20E_enhancer_1877	20E-H3K4me1.highQuaily_peak_2318	2.23773	5.83409		chr17	13133815	13134261	20E_promoter_1877	20E-H3K4me3.highQuaily_peak_4169	26.3899	208.112
chr16	6391161	6391913	20E_enhancer_1878	20E-H3K4me1.highQuaily_peak_2320	2.73452	6.68884		chr17	13503926	13505203	20E_promoter_1878	20E-H3K4me3.highQuaily_peak_4180	33.8184	402.154
chr16	6449712	6450410	20E_enhancer_1879	20E-H3K4me1.highQuaily_peak_2321	2.62165	4.82451		chr17	13523065	13523764	20E_promoter_1879	20E-H3K4me3.highQuaily_peak_4183	27.1838	425.966
chr16	6734673	6734940	20E_enhancer_1880	20E-H3K4me1.highQuaily_peak_2322	2.31636	4.73443		chr17	13528628	13529598	20E_promoter_1880	20E-H3K4me3.highQuaily_peak_4184	27.4146	387.774
chr16	6754124	6755475	20E_enhancer_1881	20E-H3K4me1.highQuaily_peak_2323	4.61975	12.6839		chr17	13586023	13586557	20E_promoter_1881	20E-H3K4me3.highQuaily_peak_4185	6.99691	38.0647
chr16	6825781	6826861	20E_enhancer_1882	20E-H3K4me1.highQuaily_peak_2325	3.097	5.83772		chr17	13608539	13608983	20E_promoter_1882	20E-H3K4me3.highQuaily_peak_4187	2.754	8.20201
chr16	6900097	6901030	20E_enhancer_1883	20E-H3K4me1.highQuaily_peak_2327	2.68747	4.55057		chr17	13614421	13615363	20E_promoter_1883	20E-H3K4me3.highQuaily_peak_4190	33.075	383.185
chr16	7811683	7812917	20E_enhancer_1884	20E-H3K4me1.highQuaily_peak_2329	2.70096	5.55605		chr17	13624646	13624907	20E_promoter_1884	20E-H3K4me3.highQuaily_peak_4191	4.2325	13.5154
chr16	8274247	8274516	20E_enhancer_1885	20E-H3K4me1.highQuaily_peak_2331	2.70642	5.13934		chr17	13656823	13657765	20E_promoter_1885	20E-H3K4me3.highQuaily_peak_4192	30.3244	396.182
chr16	8489409	8489735	20E_enhancer_1886	20E-H3K4me1.highQuaily_peak_2332	3.63104	7.48329		chr17	13657954	13658081	20E_promoter_1886	20E-H3K4me3.highQuaily_peak_4193	6.22745	16.1485
chr16	8569078	8569326	20E_enhancer_1887	20E-H3K4me1.highQuaily_peak_2333	2.65545	4.75529		chr17	13958623	13959495	20E_promoter_1887	20E-H3K4me3.highQuaily_peak_4196	48.0989	458.595
chr16	8753266	8753528	20E_enhancer_1888	20E-H3K4me1.highQuaily_peak_2334	2.84097	5.21867		chr17	13973531	13974021	20E_promoter_1888	20E-H3K4me3.highQuaily_peak_4197	30.3771	222.636
chr16	8900546	8902572	20E_enhancer_1889	20E-H3K4me1.highQuaily_peak_2336	3.19064	6.14508		chr17	14127168	14128255	20E_promoter_1889	20E-H3K4me3.highQuaily_peak_4199	33.288	336.94
chr16	9060924	9061551	20E_enhancer_1890	20E-H3K4me1.highQuaily_peak_2337	2.92837	5.04662		chr17	14155262	14155803	20E_promoter_1890	20E-H3K4me3.highQuaily_peak_4200	62.7058	422.376
chr16	9675581	9676817	20E_enhancer_1891	20E-H3K4me1.highQuaily_peak_2338	2.98738	5.45184		chr17	14158428	14159630	20E_promoter_1891	20E-H3K4me3.highQuaily_peak_4201	19.9556	151.425
chr16	9685064	9686386	20E_enhancer_1892	20E-H3K4me1.highQuaily_peak_2339	4.05229	9.98046		chr17	14299889	14300388	20E_promoter_1892	20E-H3K4me3.highQuaily_peak_4203	25.3024	126.786
chr16	9702398	9707544	20E_enhancer_1893	20E-H3K4me1.highQuaily_peak_2341	3.23714	7.17884		chr17	14500457	14501602	20E_promoter_1893	20E-H3K4me3.highQuaily_peak_4209	8.26024	50.1526
chr16	9711855	9712225	20E_enhancer_1894	20E-H3K4me1.highQuaily_peak_2342	2.8827	5.05029		chr17	14501885	14501920	20E_promoter_1894	20E-H3K4me3.highQuaily_peak_4210	23.3782	147.458
chr16	9826818	9827241	20E_enhancer_1895	20E-H3K4me1.highQuaily_peak_2343	3.18846	7.37801		chr17	14502539	14502604	20E_promoter_1895	20E-H3K4me3.highQuaily_peak_4210	23.3782	147.458
chr16	9846803	9847070	20E_enhancer_1896	20E-H3K4me1.highQuaily_peak_2344	2.82605	6.57938		chr17	14504235	14504839	20E_promoter_1896	20E-H3K4me3.highQuaily_peak_4211	23.8395	179.457
chr16	9878522	9878962	20E_enhancer_1897	20E-H3K4me1.highQuaily_peak_2347	2.95751	5.15956		chr17	14679201	14679815	20E_promoter_1897	20E-H3K4me3.highQuaily_peak_4214	26.7941	187.43
chr16	9985390	9985780	20E_enhancer_1898	20E-H3K4me1.highQuaily_peak_2348	2.88158	5.04354		chr17	14713128	14713459	20E_promoter_1898	20E-H3K4me3.highQuaily_peak_4218	16.9416	72.3606
chr16	10009827	10010663	20E_enhancer_1899	20E-H3K4me1.highQuaily_peak_2349	2.58058	4.41402		chr17	14713842	14714259	20E_promoter_1899	20E-H3K4me3.highQuaily_peak_4219	9.46088	30.6507
chr16	10062953	10063203	20E_enhancer_1900	20E-H3K4me1.highQuaily_peak_2350	3.00848	6.11318		chr17	14761747	14762010	20E_promoter_1900	20E-H3K4me3.highQuaily_peak_4221	21.9642	157.814
chr16	10079403	10079836	20E_enhancer_1901	20E-H3K4me1.highQuaily_peak_2351	2.52541	4.48093		chr17	14762835	14763827	20E_promoter_1901	20E-H3K4me3.highQuaily_peak_4222	28.026	266.118
chr16	10153874	10154360	20E_enhancer_1902	20E-H3K4me1.highQuaily_peak_2352	2.5207	5.18384		chr17	14849129	14849989	20E_promoter_1902	20E-H3K4me3.highQuaily_peak_4226	45.9772	309.312
chr16	10223554	10223999	20E_enhancer_1903	20E-H3K4me1.highQuaily_peak_2353	2.08508	5.68172		chr17	14861169	14862047	20E_promoter_1903	20E-H3K4me3.highQuaily_peak_4229	28.0045	194.304
chr16	10229401	10229686	20E_enhancer_1904	20E-H3K4me1.highQuaily_peak_2354	2.13673	5.49222		chr17	15136648	15137061	20E_promoter_1904	20E-H3K4me3.highQuaily_peak_4232	23.9822	117.776
chr16	11962081	11962401	20E_enhancer_1905	20E-H3K4me1.highQuaily_peak_2355	2.81837	5.36279		chr17	16084743	16085934	20E_promoter_1905	20E-H3K4me3.highQuaily_peak_4236	62.7089	516.175
chr16	12161646	12162202	20E_enhancer_1906	20E-H3K4me1.highQuaily_peak_2356	3.10096	5.98277		chr17	16164113	16165299	20E_promoter_1906	20E-H3K4me3.highQuaily_peak_4238	17.6016	76.4053
chr16	12436215	12436536	20E_enhancer_1907	20E-H3K4me1.highQuaily_peak_2359	2.69561	4.5196		chr17	17373568	17374038	20E_promoter_1907	20E-H3K4me3.highQuaily_peak_4249	3.31736	8.40422
chr16	13124831	13125924	20E_enhancer_1908	20E-H3K4me1.highQuaily_peak_2361	2.45511	4.4718		chr17	17397974	17398920	20E_promoter_1908	20E-H3K4me3.highQuaily_peak_4252	39.1636	228.493
chr16	13183885	13184991	20E_enhancer_1909	20E-H3K4me1.highQuaily_peak_2363	3.4765	9.47888		chr17	17429239	17430023	20E_promoter_1909	20E-H3K4me3.highQuaily_peak_4254	21.8869	282.298
chr16	13217155	13218197	20E_enhancer_1910	20E-H3K4me1.highQuaily_peak_2365	3.50351	7.32707		chr17	18166949	18167959	20E_promoter_1910	20E-H3K4me3.highQuaily_peak_4261	42.2774	312.233
chr16	13873949	13874251	20E_enhancer_1911	20E-H3K4me1.highQuaily_peak_2366	2.79661	6.27215		chr17	18233888	18234888	20E_promoter_1911	20E-H3K4me3.highQuaily_peak_4263	19.1745	207.557
chr16	14078704	14079014	20E_enhancer_1912	20E-H3K4me1.highQuaily_peak_2367	2.82562	6.041		chr17	18278089	18279291	20E_promoter_1912	20E-H3K4me3.highQuaily_peak_4265	38.5176	260.289
chr16	14216750	14217176	20E_enhancer_1913	20E-H3K4me1.highQuaily_peak_2368	1.73235	18.6967		chr18	181844	182345	20E_promoter_1913	20E-H3K4me3.highQuaily_peak_4268	2.7454	5.66481
chr16	14411384	14411856	20E_enhancer_1914	20E-H3K4me1.highQuaily_peak_2369	2.46416	4.92157		chr18	264569	264646	20E_promoter_1914	20E-H3K4me3.highQuaily_peak_4270	34.4015	411.622
chr16	14838627	14839414	20E_enhancer_1915	20E-H3K4me1.highQuaily_peak_2370	2.78933	4.43216		chr18	264569	264862	20E_promoter_1915	20E-H3K4me3.highQuaily_peak_4270	34.4015	411.622
chr16	14883257	14884889	20E_enhancer_1916	20E-H3K4me1.highQuaily_peak_2371	3.03132	6.11271		chr18	264940	265566	20E_promoter_1916	20E-H3K4me3.highQuaily_peak_4270	34.4015	411.622
chr16	14887336	14888834	20E_enhancer_1917	20E-H3K4me1.highQuaily_peak_2372	2.59259	4.32429		chr18	265884	267158	20E_promoter_1917	20E-H3K4me3.highQuaily_peak_4271	41.5972	426.863
chr16	14892404	14893730	20E_enhancer_1918	20E-H3K4me1.highQuaily_peak_2373	3.08266	5.93962		chr18	1190442	1190794	20E_promoter_1918	20E-H3K4me3.highQuaily_peak_4276	6.73147	21.3351
chr16	14935641	14935901	20E_enhancer_1919	20E-H3K4me1.highQuaily_peak_2374	3.40359	7.58685		chr18	1445936	1446176	20E_promoter_1919	20E-H3K4me3.highQuaily_peak_4280	33.0917	237.617
chr16	15153821	15154120	20E_enhancer_1920	20E-H3K4me1.highQuaily_peak_2375	1.85785	13.4742		chr18	1450733	1452370	20E_promoter_1920	20E-H3K4me3.highQuaily_peak_4281	53.1725	363.598
chr17	29716	30195	20E_enhancer_1921	20E-H3K4me1.highQuaily_peak_2376	2.466	4.74576		chr18	2217093	2217958	20E_promoter_1921	20E-H3K4me3.highQuaily_peak_4283	44.4441	270.014
chr17	240426	240904	20E_enhancer_1922	20E-H3K4me1.highQuaily_peak_2378	2.7394	8.04891		chr18	2407585	2408136	20E_promoter_1922	20E-H3K4me3.highQuaily_peak_4285	21.342	100.194
chr17	261106	262975	20E_enhancer_1923	20E-H3K4me1.highQuaily_peak_2379	2.4382	5.56146		chr18	2407585	2409018	20E_promoter_1923	20E-H3K4me3.highQuaily_peak_4285	21.342	100.194
chr17	563165	563577	20E_enhancer_1924	20E-H3K4me1.highQuaily_peak_2380	3.65246	9.93081		chr18	2448064	2448855	20E_promoter_1924	20E-H3K4me3.highQuaily_peak_4286	18.0739	143.171
chr17	592950	593854	20E_enhancer_1925	20E-H3K4me1.highQuaily_peak_2381	3.30877	6.20406		chr18	2520184	2521199	20E_promoter_1925	20E-H3K4me3.highQuaily_peak_4289	28.4781	294.846
chr17	599684	601956	20E_enhancer_1926	20E-H3K4me1.highQuaily_peak_2382	3.35402	8.13293		chr18	2602582	2602884	20E_promoter_1926	20E-H3K4me3.highQuaily_peak_4290	32.8261	366.697
chr17	603575	603933	20E_enhancer_1927	20E-H3K4me1.highQuaily_peak_2383	3.17609	7.05939		chr18	2603599	2604822	20E_promoter_1927	20E-H3K4me3.highQuaily_peak_4291	28.6679	320.567
chr17	924900	925837	20E_enhancer_1928	20E-H3K4me1.highQuaily_peak_2384	2.89566	4.89251		chr18	2718794	2718821	20E_promoter_1928	20E-H3K4me3.highQuaily_peak_4294	47.7317	431.056
chr17	1541816	1543571	20E_enhancer_1929	20E-H3K4me1.highQuaily_peak_2385	2.82463	5.77275		chr18	2719896	2720967	20E_promoter_1929	20E-H3K4me3.highQuaily_peak_4295	30.1595	319.104
chr17	1552933	1553758	20E_enhancer_1930	20E-H3K4me1.highQuaily_peak_2387	2.4833	5.75734		chr18	2931477	2931984	20E_promoter_1930	20E-H3K4me3.highQuaily_peak_4298	25.2193	128.527
chr17	1588105	1588531	20E_enhancer_1931	20E-H3K4me1.highQuaily_peak_2388	2.48267	7.23649		chr18	3151768	3152951	20E_promoter_1931	20E-H3K4me3.highQuaily_peak_4304	33.1811	251.016
chr17	1625784	1626032	20E_enhancer_1932	20E-H3K4me1.highQuaily_peak_2390	3.3904	7.38515		chr18	3191819	3191874	20E_promoter_1932	20E-H3K4me3.highQuaily_peak_4306	28.1659	178.421
chr17	1628967	1629516	20E_enhancer_1933	20E-H3K4me1.highQuaily_peak_2391	2.40069	5.82304		chr18	3192745	3194119	20E_promoter_1933	20E-H3K4me3.highQuaily_peak_4307	54.9903	490.996
chr17	2056070	2057034	20E_enhancer_1934	20E-H3K4me1.highQuaily_peak_2396	2.57417	6.9469		chr18	3194031	3194207	20E_promoter_1934	20E-H3K4me3.highQuaily_peak_4307	54.9903	490.996
chr17	2125762	2126760	20E_enhancer_1935	20E-H3K4me1.highQuaily_peak_2397	2.27618	5.83399		chr18	3199269	3200519	20E_promoter_1935	20E-H3K4me3.highQuaily_peak_4309	40.3141	362.799
chr17	2134673	2135727	20E_enhancer_1936	20E-H3K4me1.highQuaily_peak_2398	2.70558	4.40076		chr18	3245744	3245995	20E_promoter_1936	20E-H3K4me3.highQuaily_peak_4311	4.05027	9.78028
chr17	2180038	2180286	20E_enhancer_1937	20E-H3K4me1.highQuaily_peak_2400	3.37739	8.45321		chr18	3248314	3249451	20E_promoter_1937	20E-H3K4me3.highQuaily_peak_4312	49.0613	401.534
chr17	2213366	2213986	20E_enhancer_1938	20E-H3K4me1.highQuaily_peak_2401	2.49269	8.35853		chr18	3248314	3249173	20E_promoter_1938	20E-H3K4me3.highQuaily_peak_4312	49.0613	401.534
chr17	2220971	2221909	20E_enhancer_1939	20E-H3K4me1.highQuaily_peak_2402	3.0969	8.5508		chr18	3253017	3253924	20E_promoter_1939	20E-H3K4me3.highQuaily_peak_4313	34.3659	233.733
chr17	2285368	2288582	20E_enhancer_1940	20E-H3K4me1.highQuaily_peak_2405	2.37514	6.95748		chr18	3334216	3334260	20E_promoter_1940	20E-H3K4me3.highQuaily_peak_4315	42.6638	369.752
chr17	2344296	2346028	20E_enhancer_1941	20E-H3K4me1.highQuaily_peak_2406	2.45941	6.87425		chr18	3334216	3334331	20E_promoter_1941	20E-H3K4me3.highQuaily_peak_4315	42.6638	369.752
chr17	2347652	2348943	20E_enhancer_1942	20E-H3K4me1.highQuaily_peak_2407	2.40434	5.19984		chr18	3334982	3335304	20E_promoter_1942	20E-H3K4me3.highQuaily_peak_4315	42.6638	369.752
chr17	2418909	2419842	20E_enhancer_1943	20E-H3K4me1.highQuaily_peak_2408	2.53842	5.41514		chr18	3335697	3336696	20E_promoter_1943	20E-H3K4me3.highQuaily_peak_4316	23.1072	203.304
chr17	2423001	2424039	20E_enhancer_1944	20E-H3K4me1.highQuaily_peak_2409	2.41865	5.17985		chr18	3362952	3363969	20E_promoter_1944	20E-H3K4me3.highQuaily_peak_4319	30.0271	243.62
chr17	2511249	2512445	20E_enhancer_1945	20E-H3K4me1.highQuaily_peak_2412	2.39428	4.96725		chr18	3367672	3368244	20E_promoter_1945	20E-H3K4me3.highQuaily_peak_4320	9.19101	39.1518
chr17	2644594	2645598	20E_enhancer_1946	20E-H3K4me1.highQuaily_peak_2413	2.45397	5.38163		chr18	4468504	4469930	20E_promoter_1946	20E-H3K4me3.highQuaily_peak_4329	34.0127	405.305
chr17	2655962	2656744	20E_enhancer_1947	20E-H3K4me1.highQuaily_peak_2414	2.864	4.83687		chr18	4471944	4473181	20E_promoter_1947	20E-H3K4me3.highQuaily_peak_4330	39.8971	357.792
chr17	2669245	2669517	20E_enhancer_1948	20E-H3K4me1.highQuaily_peak_2415	4.70172	12.6373		chr18	4742741	4743736	20E_promoter_1948	20E-H3K4me3.highQuaily_peak_4332	19.7968	285.072
chr17	2671750	2672234	20E_enhancer_1949	20E-H3K4me1.highQuaily_peak_2416	2.29409	4.79018		chr18	5242543	5243144	20E_promoter_1949	20E-H3K4me3.highQuaily_peak_4336	32.2635	377.129
chr17	2758702	2760088	20E_enhancer_1950	20E-H3K4me1.highQuaily_peak_2417	2.28039	5.19524		chr18	5245900	5246208	20E_promoter_1950	20E-H3K4me3.highQuaily_peak_4337	30.4748	323.697
chr17	2761602	2761860	20E_enhancer_1951	20E-H3K4me1.highQuaily_peak_2418	3.44865	9.98209		chr18	5589705	5590669	20E_promoter_1951	20E-H3K4me3.highQuaily_peak_4341	24.352	328.44
chr17	2803904	2804639	20E_enhancer_1952	20E-H3K4me1.highQuaily_peak_2419	2.36682	5.08622		chr18	5647643	5648122	20E_promoter_1952	20E-H3K4me3.highQuaily_peak_4344	44.8994	405.274
chr17	2818466	2818927	20E_enhancer_1953	20E-H3K4me1.highQuaily_peak_2420	2.19968	6.14852		chr18	5660531	5661464	20E_promoter_1953	20E-H3K4me3.highQuaily_peak_4345	31.8139	339.309
chr17	2884638	2885799	20E_enhancer_1954	20E-H3K4me1.highQuaily_peak_2422	2.49139	7.96363		chr18	5878225	5879535	20E_promoter_1954	20E-H3K4me3.highQuaily_peak_4346	37.6202	327.69
chr17	2889288	2890419	20E_enhancer_1955	20E-H3K4me1.highQuaily_peak_2423	3.31906	8.61588		chr18	5976483	5977187	20E_promoter_1955	20E-H3K4me3.highQuaily_peak_4347	17.2007	155.215
chr17	2892363	2894064	20E_enhancer_1956	20E-H3K4me1.highQuaily_peak_2424	2.99627	7.29544		chr18	6367639	6368427	20E_promoter_1956	20E-H3K4me3.highQuaily_peak_4352	16.5946	199.383
chr17	2897951	2898318	20E_enhancer_1957	20E-H3K4me1.highQuaily_peak_2425	2.35241	4.63241		chr18	6483045	6484093	20E_promoter_1957	20E-H3K4me3.highQuaily_peak_4354	23.515	329.987
chr17	2899386	2902435	20E_enhancer_1958	20E-H3K4me1.highQuaily_peak_2426	3.98625	10.5402		chr18	6495905	6497182	20E_promoter_1958	20E-H3K4me3.highQuaily_peak_4359	17.442	214.547
chr17	2909642	2911201	20E_enhancer_1959	20E-H3K4me1.highQuaily_peak_2427	3.05035	10.1686		chr18	6498974	6500255	20E_promoter_1959	20E-H3K4me3.highQuaily_peak_4360	22.9317	368.75
chr17	2914346	2914884	20E_enhancer_1960	20E-H3K4me1.highQuaily_peak_2428	2.69532	7.19964		chr18	6503940	6504972	20E_promoter_1960	20E-H3K4me3.highQuaily_peak_4362	24.9336	415.169
chr17	2926516	2927585	20E_enhancer_1961	20E-H3K4me1.highQuaily_peak_2429	2.44128	6.81342		chr18	6605501	6606687	20E_promoter_1961	20E-H3K4me3.highQuaily_peak_4365	28.0177	332.827
chr17	2929024	2929371	20E_enhancer_1962	20E-H3K4me1.highQuaily_peak_2430	2.50003	7.65844		chr18	6613245	6613573	20E_promoter_1962	20E-H3K4me3.highQuaily_peak_4367	22.6088	251.864
chr17	2931634	2932698	20E_enhancer_1963	20E-H3K4me1.highQuaily_peak_2431	2.99461	9.13149		chr18	7169734	7170067	20E_promoter_1963	20E-H3K4me3.highQuaily_peak_4373	4.07431	8.99644
chr17	2967475	2967750	20E_enhancer_1964	20E-H3K4me1.highQuaily_peak_2434	3.52981	7.85485		chr18	7574215	7575201	20E_promoter_1964	20E-H3K4me3.highQuaily_peak_4375	38.7502	360.639
chr17	2973498	2975150	20E_enhancer_1965	20E-H3K4me1.highQuaily_peak_2435	2.76942	5.67833		chr18	7585988	7586854	20E_promoter_1965	20E-H3K4me3.highQuaily_peak_4376	11.7587	87.7771
chr17	2980296	2980810	20E_enhancer_1966	20E-H3K4me1.highQuaily_peak_2436	2.8292	5.46185		chr18	7659181	7660215	20E_promoter_1966	20E-H3K4me3.highQuaily_peak_4377	37.7309	382.14
chr17	3033081	3034206	20E_enhancer_1967	20E-H3K4me1.highQuaily_peak_2437	2.71472	7.32024		chr18	7660495	7660733	20E_promoter_1967	20E-H3K4me3.highQuaily_peak_4378	3.64703	10.4294
chr17	3049307	3049641	20E_enhancer_1968	20E-H3K4me1.highQuaily_peak_2438	3.72291	11.4007		chr18	7660732	7660733	20E_promoter_1968	20E-H3K4me3.highQuaily_peak_4378	3.64703	10.4294
chr17	3052866	3054781	20E_enhancer_1969	20E-H3K4me1.highQuaily_peak_2439	2.71302	5.10072		chr18	7662818	7663032	20E_promoter_1969	20E-H3K4me3.highQuaily_peak_4379	24.4386	366.831
chr17	3120523	3121864	20E_enhancer_1970	20E-H3K4me1.highQuaily_peak_2440	2.30496	4.70758		chr18	7662818	7663086	20E_promoter_1970	20E-H3K4me3.highQuaily_peak_4379	24.4386	366.831
chr17	3132223	3133332	20E_enhancer_1971	20E-H3K4me1.highQuaily_peak_2441	2.93893	7.745		chr18	7663416	7663769	20E_promoter_1971	20E-H3K4me3.highQuaily_peak_4379	24.4386	366.831
chr17	3193713	3194285	20E_enhancer_1972	20E-H3K4me1.highQuaily_peak_2442	2.63034	5.95473		chr18	7664481	7665479	20E_promoter_1972	20E-H3K4me3.highQuaily_peak_4380	27.4324	366.483
chr17	3322342	3324429	20E_enhancer_1973	20E-H3K4me1.highQuaily_peak_2443	2.81277	7.21625		chr18	7710798	7711155	20E_promoter_1973	20E-H3K4me3.highQuaily_peak_4382	6.18022	22.83
chr17	3424833	3425775	20E_enhancer_1974	20E-H3K4me1.highQuaily_peak_2444	2.54165	4.82401		chr18	7716011	7716987	20E_promoter_1974	20E-H3K4me3.highQuaily_peak_4384	29.8125	381.784
chr17	3496250	3496548	20E_enhancer_1975	20E-H3K4me1.highQuaily_peak_2445	2.38959	5.71633		chr18	7722867	7723612	20E_promoter_1975	20E-H3K4me3.highQuaily_peak_4385	26.9253	328.158
chr17	3500617	3502347	20E_enhancer_1976	20E-H3K4me1.highQuaily_peak_2446	2.68288	7.26214		chr18	7723444	7723995	20E_promoter_1976	20E-H3K4me3.highQuaily_peak_4385	26.9253	328.158
chr17	3552034	3552282	20E_enhancer_1977	20E-H3K4me1.highQuaily_peak_2447	2.50011	5.61915		chr18	7724509	7725609	20E_promoter_1977	20E-H3K4me3.highQuaily_peak_4386	21.5595	306.966
chr17	3563616	3563904	20E_enhancer_1978	20E-H3K4me1.highQuaily_peak_2449	2.47532	5.41695		chr18	8095973	8096495	20E_promoter_1978	20E-H3K4me3.highQuaily_peak_4389	14.1794	83.8683
chr17	3565975	3566817	20E_enhancer_1979	20E-H3K4me1.highQuaily_peak_2450	2.37942	5.28158		chr18	8319718	8320626	20E_promoter_1979	20E-H3K4me3.highQuaily_peak_4403	20.2416	336.363
chr17	3591947	3593005	20E_enhancer_1980	20E-H3K4me1.highQuaily_peak_2451	2.73641	5.16508		chr18	8418555	8419759	20E_promoter_1980	20E-H3K4me3.highQuaily_peak_4406	9.58009	120.851
chr17	3598819	3599145	20E_enhancer_1981	20E-H3K4me1.highQuaily_peak_2452	2.66568	5.62221		chr18	8454101	8454515	20E_promoter_1981	20E-H3K4me3.highQuaily_peak_4409	3.17138	10.2144
chr17	3968972	3969274	20E_enhancer_1982	20E-H3K4me1.highQuaily_peak_2453	2.67725	5.10281		chr18	8491609	8492374	20E_promoter_1982	20E-H3K4me3.highQuaily_peak_4417	40.1912	324.741
chr17	4015143	4015715	20E_enhancer_1983	20E-H3K4me1.highQuaily_peak_2454	3.20005	8.2392		chr18	8491979	8492374	20E_promoter_1983	20E-H3K4me3.highQuaily_peak_4417	40.1912	324.741
chr17	4071452	4072653	20E_enhancer_1984	20E-H3K4me1.highQuaily_peak_2455	3.3055	6.88732		chr18	8510309	8511143	20E_promoter_1984	20E-H3K4me3.highQuaily_peak_4419	8.25345	74.754
chr17	4085112	4086952	20E_enhancer_1985	20E-H3K4me1.highQuaily_peak_2456	1.62122	15.2106		chr18	8513290	8513854	20E_promoter_1985	20E-H3K4me3.highQuaily_peak_4420	3.64215	13.4032
chr17	4249254	4250119	20E_enhancer_1986	20E-H3K4me1.highQuaily_peak_2457	2.99984	5.51899		chr18	8520868	8521844	20E_promoter_1986	20E-H3K4me3.highQuaily_peak_4422	34.3563	440.336
chr17	4381438	4382594	20E_enhancer_1987	20E-H3K4me1.highQuaily_peak_2458	2.43274	5.08113		chr18	8534405	8535069	20E_promoter_1987	20E-H3K4me3.highQuaily_peak_4424	18.7187	141.469
chr17	4991711	4992623	20E_enhancer_1988	20E-H3K4me1.highQuaily_peak_2459	2.73018	4.6793		chr18	8538190	8539903	20E_promoter_1988	20E-H3K4me3.highQuaily_peak_4425	20.505	314.172
chr17	4993847	4994812	20E_enhancer_1989	20E-H3K4me1.highQuaily_peak_2460	3.00466	7.17299		chr18	8560692	8561335	20E_promoter_1989	20E-H3K4me3.highQuaily_peak_4427	30.9142	452.812
chr17	5034874	5036634	20E_enhancer_1990	20E-H3K4me1.highQuaily_peak_2461	3.56306	8.85955		chr18	8561776	8562704	20E_promoter_1990	20E-H3K4me3.highQuaily_peak_4428	22.3763	289.887
chr17	5312903	5313885	20E_enhancer_1991	20E-H3K4me1.highQuaily_peak_2462	2.53596	6.21499		chr18	9232465	9232478	20E_promoter_1991	20E-H3K4me3.highQuaily_peak_4432	4.24784	16.5509
chr17	5838515	5839527	20E_enhancer_1992	20E-H3K4me1.highQuaily_peak_2463	2.30199	4.63494		chr18	9323068	9324370	20E_promoter_1992	20E-H3K4me3.highQuaily_peak_4437	33.2501	223.888
chr17	6302061	6302330	20E_enhancer_1993	20E-H3K4me1.highQuaily_peak_2464	2.6053	5.74225		chr18	9350707	9350776	20E_promoter_1993	20E-H3K4me3.highQuaily_peak_4438	2.68339	7.72499
chr17	6642218	6643128	20E_enhancer_1994	20E-H3K4me1.highQuaily_peak_2467	2.40217	5.94278		chr18	9354275	9355426	20E_promoter_1994	20E-H3K4me3.highQuaily_peak_4439	26.0022	341.122
chr17	6645865	6646140	20E_enhancer_1995	20E-H3K4me1.highQuaily_peak_2468	2.89421	9.14367		chr18	9470262	9471764	20E_promoter_1995	20E-H3K4me3.highQuaily_peak_4443	30.3702	346.561
chr17	6660645	6661503	20E_enhancer_1996	20E-H3K4me1.highQuaily_peak_2469	2.05822	5.07659		chr18	9481814	9482664	20E_promoter_1996	20E-H3K4me3.highQuaily_peak_4445	44.4518	437.855
chr17	6666714	6667590	20E_enhancer_1997	20E-H3K4me1.highQuaily_peak_2470	2.10078	5.62191		chr18	9510323	9511275	20E_promoter_1997	20E-H3K4me3.highQuaily_peak_4449	18.1366	274.792
chr17	6686113	6687154	20E_enhancer_1998	20E-H3K4me1.highQuaily_peak_2472	2.64478	9.05696		chr18	9529034	9529782	20E_promoter_1998	20E-H3K4me3.highQuaily_peak_4451	20.802	335.312
[truncated: 3,843 more rows]
