# Supplementary material for: The genome-wide transcriptional regulatory landscape of ecdysone in the silkworm
Source: Epigenetics Chromatin. 2018 Aug 27;11:48. doi: 10.1186/s13072-018-0216-y (PMC6109983; doi:10.1186/s13072-018-0216-y)
Supplement: Supplementary file 6 — Additional file 6. The primers and histone modification status of 58 candidate enhancer elements were listed. The results of luciferase assays of candidate enhancers were also listed in the last few columns. [file 13072_2018_216_MOESM6_ESM.xlsx]

## Sheet: Luciferase assay regions
							status of histone modification							luciferase assay
Name	Chr	Start	End	Strands	Forward primer	Reverse primer	20-H3K27ac	DMSO-H3K27a	20E-H3K4me1	DMSO-H3K4me1	20E-H3K4me3	DMSO-H3K4me3	EcRE motif	20E-treated	20E-untreated
Test_PE-1	chr18	10386450	10387450	-	5' ACCAATAACAACTGAGACTTACCTT 3'	5' TTCGGAATTGACTATAGAACGCATG 3'	yes	yes	yes	no	no	no	no	56.9448	21.2188
Test_PE-2	chr17	14018793	14019793	-	5' AGATATCGCAACCTGCCCTACTAAT 3'	5' GGACCGTAAAAATAATCTAAGG 3'	yes	yes	yes	no	no	no	no	1.96018	2.47655
Test_PE-3	chr17	14009456	14010456	-	5' CACGAGGAACACAAAATAAAAC 3'	5' TCGGTATGGACAGACCAGCGCAC 3'	yes	no	yes	yes	no	no	no	12.1318	1.96593
Test_PE-4	chr17	2931507	2932507	-	5' TCAAATAGAGCATTCTTCTCGTGTA 3'	5' GGTAATACCGACATGCATTTTCAAC 3'	yes	yes	yes	no	no	no	no	2.70275	2.3817
Test_PE-5	chr17	603202	604202	-	5' GCTTATCTCTGTATCAACATCACTC 3'	5' GTCCGACGAAGGTCCAACTGCTAAC 3'	yes	yes	yes	yes	no	no	yes	1.06888	1.34235
Test_PE-6	chr17	562858	563858	-	5' CTCTATTTCTTTTGGTATTTCAGTG 3'	5' TGTATTCGCAACCTACGATTAT 3'	yes	no	yes	yes	no	no	no	21.7507	1.55495
Test_PE-7	chr15	1498696	1499696	-	5' GAAATGGATAGATTGTGTGAAAGAC 3'	5' CTCTTGTGCTGTAATTGAAAAACGG 3'	yes	yes	yes	yes	no	no	no	0.88106	1.96133
Test_PE-8	chr10	13069233	13070733	+	5' CCATTAATAATAACTAGAGGTCCCT 3'	5' TTACCTCCGCTCCGAAGCAATGGCC 3'	yes	yes	yes	no	no	no	no	9.51005	5.66142
Test_PE-9	chr10	9932549	9934049	+	5' CACAGTCTTTTTTGGTATGTTTCTC 3'	5' CCATTCTTTCATTGCAGTACCGTTG 3'	yes	yes	yes	no	no	no	no	2.17437	2.05838
Test_PE-10	chr28	575975	576975	+	5' GAACCGAGTTAATCTCACGGACCAC 3'	5' TCTTCTCAGTTTGGGTAAAGTTTTC 3'	yes	yes	yes	no	no	no	yes	14.145	11.7228
Test_PE-11	chr9	18750538	18751520	+	5' CCATCGGTTGGGCCATATTACTTAC 3'	5' GCACACAACGTTTCCGATTGACTAT 3'	yes	yes	yes	yes	no	no	no	8.18737	8.99901
Test_PE-12	chr27	4393301	4394301	+	5' TCGCCAATTGTAGATTTATCAGTGA 3'	5' TGCGAACGAATGAGTAAGGTTGATA 3'	yes	yes	yes	no	no	no	no	5.27778	8.45224
Test_PE-13	chr27	4364607	4365607	+	5' GGGACCCTCAAGCACCAGTCACCGC 3'	5' CAGATCAAATTGCAAATGGCGTTAG 3'	yes	yes	yes	no	no	no	yes	2.20709	3.23948
Test_PE-14	chr27	4356377	4357377	+	5' TTGTATTGATGATCACTTTGTTGGT 3'	5' ACCCCTTTCACCCTGTCTATTTCTG 3'	yes	no	yes	yes	no	no	yes	3.09693	1.23348
Test_PE-15	chr27	4348930	4349930	+	5' TCGAAATCGATTCAGTAGTGCAG 3'	5' ATATTCCCGGTCGGTCACTCTCC 3'	yes	yes	yes	no	no	no	no	0.345171	0.33736
Test_PE-16	chr27	4338999	4339999	+	5' CGCACACACGCATGTATACTAT 3'	5' CGTTTATTCACGCTAATTTCTA 3'	yes	no	yes	yes	no	no	yes	16.5615	1.36532
Test_PE-17	chr9	18720426	18721426	+	5' CGACCAAGGGCTCGACGAGTAAATT 3'	5' CCAGCAAGCACTTACCATTAGCGGG 3'	yes	yes	yes	no	no	no	no	8.49268	6.92401
Test_PE-18	chr27	4331616	4332616	+	5' GCCTACATTTGTAAATCTAAACCGT 3'	5' TGACTTCGATAAAAATGCGCTGCGT 3'	yes	no	yes	yes	no	no	no	61.7279	33.6628
Test_PE-19	chr26	4211996	4212996	+	5' TCAAAGGTCTTCCGAAATTGGGTGC 3'	5' GAGTTGTGTGAACCCGCCGTCGCAG 3'	yes	no	yes	yes	no	no	yes	66.1175	8.86761
Test_PE-20	chr26	4204776	4205776	+	5' ATCATGTTGCCAGGGGTACAGAAAG 3'	5' TCTAATACAAACTCGGAAGTGACGG 3'	yes	yes	yes	yes	no	no	no	4.07759	2.22085
Test_PE-21	chr26	4168738	4169738	+	5' CAAAGAAAAGCATTTATTCACCA 3'	5' ACAGCTGTATCTCGATTTATTCCGC 3'	yes	no	yes	yes	no	no	no	5.14139	1.52187
Test_PE-22	chr10	6879207	6880707	+	5' ATAATTTTTAAATGCCCAGCGAAGC 3'	5' CCTCATGTCTGGTACACGTTTATCT 3'	yes	yes	yes	no	no	no	yes	1.703	2.83916
Test_PE-23	chr23	17012498	17013498	+	5' AGTTTCAGTTGCACTTAATTAGCGT 3'	5' GAGTTGACTCAGTTTATACGGATGT 3'	yes	yes	yes	no	no	no	yes	5.88113	6.92095
Test_PE-24	chr23	16639004	16640004	+	5' ATCACACTACATTCCTTTTCATCAC 3'	5' CGAGTCGGGTGTTGTAGCGTTGTGG 3'	yes	yes	yes	no	no	no	yes	2.45419	3.3288
Test_PE-25	chr9	18516851	18517851	+	5' GTTGGCATTATTTTTTAGGCGAAGG 3'	5' CAAAATCAAAGCCAAAAGTCAAAGG 3'	yes	yes	yes	no	no	no	yes	0.863879	3.09755
Test_PE-26	chr10	6112252	6113752	+	5' ATTGTTGTTTTTCCCCCAAATACCG 3'	5' ACTGGTGATACTAAATGATTCCGCC 3'	yes	yes	yes	no	no	no	no	3.34437	4.08071
Test_PE-27	chr23	4238533	4239533	+	5' TGACAGTACTATAAACCCTGAAAAT 3'	5' GAAATCGCAACGAATGTAAACT 3'	yes	no	yes	yes	no	no	no	10.9437	1.53512
Test_PE-28	chr10	5978574	5979574	+	5' CCTGTGTTACAAAAGTCAGTGGTTC 3'	5' GGTGAGCTTGTCTTATTCCTCCTAT 3'	yes	no	yes	no	no	no	no	35.6277	18.3152
Test_PE-29	chr1	2584957	2585957	+	5' AGTTCGTTTACTCCCTCGCTTGTGG 3'	5' TAGTTGGTCGTAGCCTAAGAGTTTC 3'	yes	yes	yes	no	no	no	no	4.6038	6.09586
Test_PE-30	chr1	2551541	2553041	+	5' TAACTTTGTCCAAACAGGATCATAG 3'	5' ATAGGGAAGATCGAGGTAAAGAGAC 3'	yes	yes	yes	no	no	no	yes	10.2561	16.2088
Test_PE-31	chr17	6690592	6691592	+	5' TAATGAACTCGCTCTAAGCACACTG 3'	5' ATACGAGTACAAATTCTTCCTGCAT 3'	yes	yes	yes	no	no	no	yes	9.51407	8.74461
Test_PE-32	chr17	6686260	6687260	+	5' AATCCACCATCGAAGGCACCATCCG 3'	5' GTGAAATAACAATGACTTGACTCG 3'	yes	yes	yes	no	no	no	no	32.2247	17.7521
Test_PE-33	chr17	6660541	6661505	+	5' TACGATTAGGAACTTAACCGAACAC 3'	5' GTCCTTGACCCTACACCACCATTAT 3'	yes	yes	yes	no	no	no	no	1.25073	1.16657
Test_PE-34	chr15	5084896	5085896	+	5' GGAAAACAATCATAACGCAACAAAC 3'	5' TAGAGGGCAGCTATGCATCTGGAAT 3'	yes	yes	yes	no	no	no	yes	1.04905	1.05764
Test_PE-35	chr15	5055911	5056911	+	5' TCACGATAACGACTGCGCGCGAATG 3'	5' GTATGGACGTCTATTGTTCAACTAT 3'	yes	no	yes	no	no	no	no	9.61858	2.58171
Test_PE-36	chr15	5036379	5037379	+	5' TTCACAAAAGGGCTCTACGTCATCC 3'	5' GTACGTACTTATATCGATACATTGC 3'	yes	no	yes	no	no	no	no	4.92522	3.83454
Test_PE-37	chr15	578735	580235	+	5' AACAACCCTCGCAATGCCCAGA 3'	5' ACCGCTTCCGAAATACCAGAATACG 3'	yes	yes	yes	yes	no	no	no	0.454705	0.710704
Test_PE-38	chr13	16596253	16597253	+	5' AATTGTCTTTTCTGATTTACGGTGT 3'	5' CCACCATCGCCCATTACTCATTAT 3'	yes	yes	yes	no	no	no	no	5.53199	5.19219
Test_PE-39	chr13	16454905	16455905	+	5' GTCCACGACATCACACATCTTTTTA 3'	5' TGAACTTCATACTTGACGAAAACAT 3'	yes	no	yes	yes	no	no	no	53.4205	2.46185
Test_PE-40	chr13	16442199	16443199	+	5' GGAGCCAAGCGGATACCACGCGAAC 3'	5' CATCATAACGTGTCCGACAAAGCCG 3'	yes	yes	yes	no	no	no	yes	3.97415	4.5112
Test_PE-41	chr13	7326375	7327375	+	5' TTTTACAAACACGAACGGCGCTG 3'	5' GCAGATTGTTGGCGTCCGTTGTTAC 3'	yes	yes	yes	no	no	no	yes	4.28655	5.62028
Test_PE-42	chr13	7323224	7324224	+	5' TCGAGAGACGAAAGACTATTTGGTT 3'	5' TCTCAAAATGCTATTAGGGGGGAAC 3'	yes	yes	yes	no	no	no	yes	5.24174	6.08723
Test_PE-43	chr12	19960928	19961928	+	5' TACTTGTGATTATACTCGTAGATGT 3'	5' GAGCTCAATGTCAAGAGTCGATG 3'	yes	yes	yes	no	no	no	yes	10.5912	12.2392
Test_PE-44	chr9	7375748	7376923	-	5' TGAGAGTTCGTATGCACTTCAGCGT 3'	5' GGTTCATGTTTCCATAAATATCTAG 3'	yes	yes	yes	yes	no	no	no	1.5578	1.63343
Test_PE-45	chr8	11920037	11921037	-	5' TTATCGAACCGGGACCTTCCACAG 3'	5' TCAAAAGTGAATGGAAGGAAACGTG 3'	yes	yes	yes	yes	no	no	yes	2.69085	1.82906
Test_PE-46	chr8	11914709	11915709	-	5' ATTTAACGACACACGATACCGACAT 3'	5' TAGTATAAAACAAGCCGCTTTCTCT 3'	yes	yes	yes	no	no	no	yes	1.43193	2.15688
Test_PE-47	chr7	83940	84940	-	5' AATTTTTGCACGTACCATTCGGCCT 3'	5' CTATAACCGTCGTCGATGTTGTGAT 3'	yes	yes	yes	no	no	no	no	2.27617	3.23941
Test_PE-48	chr10	13113178	13114178	+	5' TAATTCAATGTCAAATCGCAGCTCC 3'	5' TCTTCATTTTTACTCGGGCAGGTCC 3'	yes	yes	yes	no	no	no	no	2.75185	3.12377
Test_PE-49	chr5	939343	940343	-	5' AGTGCCATTGTTGTCAGCCTCGGGT 3'	5' TGAATATAGATACGGCTCAATGCAG 3'	yes	yes	yes	no	no	no	yes	3.32749	4.27491
Test_PE-50	chr3	9812870	9813870	-	5' TCAGACTACCGCCTTTTTTATTATG 3'	5' TACTCGCCCGGTGAATCTGATACG 3'	yes	yes	yes	no	no	no	yes	15.2167	15.1495
Test_PE-51	chr3	9808108	9809108	-	5' CACCACACAACAAAGACAAACCGAC 3'	5' CGCCTCGAACTGGTCTCCTCAAGCA 3'	yes	yes	yes	yes	no	no	yes	6.53684	1.25027
Test_PE-52	chr10	8518411	8519911	-	5' TTTCTAGTCGGACCTCCTCAGTGGG 3'	5' ATCCGTCGGCTACATCCTGGCTTTA 3'	yes	no	yes	no	no	no	yes	32.6746	5.75333
Test_PE-53	chr10	13102662	13103662	+	5' CACATAAAATCACATAAGTAGTAAG 3'	5' GCATAAACTCAAGACAAGCCCGATT 3'	yes	yes	yes	no	no	no	no	0.698303	0.968798
Test_PE-54	chr10	8486854	8488354	-	5' CTGGGTTTAATGAGGCTACACACGT 3'	5' AGTTGTTTACGGCGAGGAGAGGTGA 3'	yes	no	yes	no	no	no	yes	45.7936	1.43579
Test_PE-55	chr10	8468939	8470439	-	5' TCCTGTATCCGTGACCTTGAGTTTG 3'	5' GTACGTGTCTTTTACTAATTCAGCC 3'	yes	yes	yes	no	no	no	yes	1.71254	2.03194
Test_PE-56	chr10	6632020	6633020	-	5' AGTAATGAGGAAGCGACGAAGAGAG 3'	5' GATTGTTAGCGAGATTTTTCAGGGC 3'	yes	yes	yes	no	no	no	yes	14.6339	7.0588
Test_PE-57	chr2	4941416	4942416	-	5' GACTCCCTTCGCTTTTAGGATTCAT 3'	5' TTTTCACTCGAGCCGAATAATCAAC 3'	yes	no	yes	no	no	no	yes	45.7497	1.26736
Test_PE-58	chr2	4934965	4935965	-	5' GTGTTCGCGCACATCACTATAGTTC 3'	5' ATACATTTCCCAGTTGCGTGTTTCC 3'	yes	no	yes	no	no	no	yes	6.69098	1.32926
