# Supplementary material for: The genome-wide transcriptional regulatory landscape of ecdysone in the silkworm
Source: Epigenetics Chromatin. 2018 Aug 27;11:48. doi: 10.1186/s13072-018-0216-y (PMC6109983; doi:10.1186/s13072-018-0216-y)
Supplement: Supplementary file 7 — Additional file 7. ChIP-seq enriched peaks of EcR after 20E treatment. [file 13072_2018_216_MOESM7_ESM.xlsx]

## Sheet: identified EcR peaks by MACS2
Chr	Start	End	Length	Summit	-log10(pvalue)	Fold_enrichment
chr1	486716	487057	342	486886	115.841	32.0729
chr1	1270641	1270841	201	1270716	14.5755	5.55378
chr1	1394672	1394871	200	1394796	14.2966	6.35152
chr1	1429580	1430170	591	1429735	114.635	26.8546
chr1	1432275	1432559	285	1432440	107.55	24.0768
chr1	1893517	1893704	188	1893566	12.4967	6.50921
chr1	2211098	2211611	514	2211360	425.087	45.6544
chr1	2211818	2212586	769	2212347	346.523	37.7439
chr1	2285892	2286214	323	2286065	52.622	10.8039
chr1	2371491	2371723	233	2371639	14.9993	5.14154
chr1	2373311	2373503	193	2373399	9.11052	3.20915
chr1	2769657	2769999	343	2769819	61.2009	13.7558
chr1	3265134	3265514	381	3265326	119.941	26.131
chr1	3736973	3737167	195	3737045	13.7125	7.47677
chr1	4663142	4664392	1251	4663530	226.37	44.3389
chr1	4768039	4768228	190	4768160	10.6374	4.93928
chr1	4771806	4773239	1434	4772385	505.988	83.4207
chr1	5806383	5806794	412	5806639	49.2359	14.9614
chr1	5807746	5807987	242	5807867	25.2139	9.32365
chr1	6280591	6280895	305	6280716	18.3691	9.13828
chr1	6405642	6405843	202	6405720	13.6491	7.17974
chr1	6601371	6601559	189	6601448	12.0246	4.67505
chr1	7281590	7281959	370	7281796	47.2279	16.266
chr1	7293294	7293610	317	7293437	46.0138	14.8362
chr1	7319221	7319535	315	7319395	251.795	56.87
chr1	7320244	7320724	481	7320541	269.753	65.8738
chr1	9136300	9136524	225	9136377	34.124	11.6424
chr1	9304586	9304911	326	9304669	9.09034	4.66796
chr1	9858375	9859602	1228	9859357	502.259	76.0353
chr1	9866024	9866450	427	9866234	270.367	53.343
chr1	10275733	10276054	322	10275885	328.447	55.1671
chr1	10276229	10277853	1625	10277553	413.055	65.6142
chr1	10281168	10281628	461	10281510	13.8696	5.58096
chr1	10354769	10355058	290	10354925	49.8547	13.2462
chr1	10401479	10401742	264	10401637	36.3906	11.4868
chr1	10571352	10572247	896	10571592	351.07	74.4083
chr1	10591813	10592167	355	10591957	71.2423	12.0129
chr1	10676078	10676259	182	10676148	12.3986	4.95795
chr1	10782318	10783074	757	10782526	446.734	66.4558
chr1	10790070	10790453	384	10790279	31.0021	9.61263
chr1	10857543	10857994	452	10857782	25.1984	8.78442
chr1	10858460	10859061	602	10858700	357.242	52.7091
chr1	10859649	10860182	534	10859948	195.5	37.3338
chr1	10919573	10919955	383	10919777	31.8459	12.5038
chr1	11088021	11088382	362	11088284	14.735	6.35898
chr1	11386736	11386919	184	11386786	8.17814	4.86386
chr1	11448839	11449125	287	11449008	17.2998	7.42696
chr1	11451462	11451642	181	11451618	5.67327	3.74319
chr1	11769217	11769767	551	11769529	181.69	30.067
chr1	11879309	11879590	282	11879335	6.88022	1.87133
chr1	11880630	11880995	366	11880834	6.10451	1.77244
chr1	11881982	11882170	189	11882074	16.204	2.91539
chr1	11900131	11900337	207	11900197	13.8737	6.80941
chr1	12045825	12047416	1592	12046091	133.409	33.0062
chr1	12113436	12113788	353	12113611	105.213	29.1202
chr1	12344522	12344723	202	12344604	13.8756	7.05743
chr1	12502909	12503126	218	12503021	13.4103	6.79109
chr1	12815623	12815920	298	12815775	7.46105	4.98451
chr1	13010679	13011230	552	13010886	561.597	118.731
chr1	13011472	13011970	499	13011693	328.098	59.677
chr1	13107180	13107511	332	13107356	24.9268	10.3826
chr1	13338885	13339088	204	13339017	13.4185	5.91645
chr1	14247612	14248133	522	14247879	497.669	77.1441
chr1	14248677	14249234	558	14249011	328.373	54.5834
chr1	14442290	14442521	232	14442445	20.3056	8.47784
chr1	14493630	14493849	220	14493758	66.9867	8.03166
chr1	15127702	15128108	407	15127832	85.8232	21.7721
chr1	15157127	15157415	289	15157269	44.1669	13.563
chr1	15292605	15293066	462	15292778	61.2294	16.6316
chr1	15293816	15294157	342	15293858	10.1813	5.62644
chr1	15406515	15406701	187	15406621	14.6098	6.51021
chr1	15415989	15417258	1270	15416582	370.241	77.0828
chr1	15577688	15577964	277	15577844	19.4913	6.36695
chr1	16196536	16196879	344	16196710	42.0557	13.9279
chr1	16198071	16198515	445	16198312	361.281	56.3527
chr1	16217507	16217758	252	16217629	35.413	14.5382
chr1	16233535	16233862	328	16233689	32.5022	9.5083
chr1	16243106	16243312	207	16243207	9.22554	5.48117
chr1	16400435	16400659	225	16400538	12.612	6.34229
chr1	16400817	16401579	763	16401267	182.201	37.9763
chr1	16629295	16629668	374	16629512	14.2953	6.57
chr1	17074995	17075489	495	17075174	267.383	60.9929
chr1	17303731	17304289	559	17304178	8.36294	3.92475
chr1	18328211	18328507	297	18328370	37.5194	13.0318
chr1	18648313	18648687	375	18648508	26.4099	9.09023
chr1	18807473	18807762	290	18807631	10.91	5.42518
chr1	19171572	19171978	407	19171664	10.7462	5.15932
chr1	19172649	19173249	601	19172960	371.148	62.2018
chr1	19681998	19682182	185	19682137	36.9778	6.02355
chr1	21359997	21360838	842	21360177	84.3948	22.8427
chr1	21380306	21380603	298	21380450	21.1125	8.62625
chr10	156812	157103	292	156975	4.90241	1.74424
chr10	533200	533405	206	533287	11.5364	5.55758
chr10	728089	728327	239	728211	10.9252	6.05822
chr10	937472	937683	212	937566	9.18204	4.88266
chr10	1027127	1027371	245	1027238	16.4346	8.28353
chr10	1059485	1059747	263	1059604	22.1541	8.10751
chr10	1388363	1388707	345	1388531	96.6832	22.5733
chr10	1389284	1389532	249	1389399	16.2844	6.28766
chr10	1404159	1404374	216	1404273	9.81493	4.17415
chr10	1437810	1438001	192	1437904	9.75822	4.83922
chr10	1438770	1439400	631	1439052	160.786	30.9481
chr10	1454948	1455349	402	1455122	239.769	29.8294
chr10	1482305	1483372	1068	1483129	408.757	63.8033
chr10	1507834	1508077	244	1507941	16.1663	6.63341
chr10	1527933	1528620	688	1528204	21.3975	2.9951
chr10	1797750	1798440	691	1798277	56.7285	14.6251
chr10	1828609	1828845	237	1828739	17.8464	6.59222
chr10	1879247	1880133	887	1879840	188.733	32.3103
chr10	1908251	1908562	312	1908402	68.2487	13.6716
chr10	2091805	2092103	299	2091962	33.9306	9.38398
chr10	2102436	2102616	181	2102467	11.5196	6.64602
chr10	2108955	2109342	388	2109182	161.316	32.5405
chr10	2109521	2110134	614	2109954	115.828	19.869
chr10	2240764	2241039	276	2240873	15.2202	6.38773
chr10	2398301	2398724	424	2398509	326.511	75.4511
chr10	2456277	2457256	980	2456467	378.633	72.0617
chr10	2504470	2504758	289	2504590	20.9756	6.27645
chr10	2512788	2513102	315	2512929	24.6406	8.77849
chr10	2517017	2517753	737	2517604	59.1908	14.1102
chr10	2610556	2610924	369	2610758	36.9	14.5948
chr10	2612191	2612429	239	2612313	52.8115	18.9338
chr10	2709239	2709640	402	2709496	28.9156	9.20502
chr10	2710355	2710681	327	2710535	7.93624	3.55197
chr10	3008298	3008493	196	3008347	6.58747	3.29514
chr10	3469597	3470322	726	3469769	27.1245	10.2945
chr10	3470498	3470736	239	3470651	16.7821	6.51087
chr10	3792591	3793024	434	3792848	91.764	18.3849
chr10	4048271	4048552	282	4048389	8.57879	3.69997
chr10	4126338	4127382	1045	4126743	312.678	36.2714
chr10	4169299	4169897	599	4169463	35.7322	8.43592
chr10	4170949	4171324	376	4171083	10.91	5.42518
chr10	4171507	4172343	837	4171863	519.727	70.4854
chr10	4243814	4244108	295	4243969	55.6676	13.0227
chr10	4769258	4769438	181	4769288	5.35551	3.43955
chr10	4776801	4777099	299	4776809	4.99747	2.81197
chr10	4785677	4786240	564	4785830	8.49703	3.76587
chr10	4787076	4787402	327	4787180	4.85462	2.8244
chr10	4791784	4794356	2573	4792753	33.1228	8.46843
chr10	4796071	4796411	341	4796290	7.59221	3.7095
chr10	4803142	4803358	217	4803264	20.1021	6.11954
chr10	4815812	4816021	210	4815927	18.2627	5.62395
chr10	5033369	5033626	258	5033496	17.2226	4.74638
chr10	5271237	5271526	290	5271358	18.2201	7.41011
chr10	5952008	5952266	259	5952151	41.4305	12.2841
chr10	5991691	5992019	329	5991860	18.7406	6.24392
chr10	6194568	6194818	251	6194720	40.5342	12.4963
chr10	6825799	6825986	188	6825892	15.0374	6.96394
chr10	6895855	6896036	182	6895905	11.2832	4.39352
chr10	6896797	6896990	194	6896881	12.9063	5.32446
chr10	7245332	7245611	280	7245497	67.9566	14.8929
chr10	7887462	7887680	219	7887536	15.4293	5.74529
chr10	8482870	8483250	381	8483086	75.9544	14.0303
chr10	8493054	8493484	431	8493360	6.37607	3.05673
chr10	8526947	8527204	258	8527101	21.9491	8.01164
chr10	8528048	8528319	272	8528197	26.4099	9.09023
chr10	8529571	8529828	258	8529701	18.105	7.12478
chr10	8558336	8558519	184	8558441	15.0372	6.50848
chr10	8564399	8564647	249	8564538	12.7755	4.48141
chr10	8630634	8630852	219	8630757	22.6663	8.34959
chr10	8675141	8675432	292	8675228	8.36294	3.92475
chr10	8685283	8685778	496	8685426	92.6397	14.752
chr10	8750209	8750548	340	8750353	40.0136	9.68403
chr10	8754008	8754379	372	8754209	315.06	45.3878
chr10	8755919	8756232	314	8756217	6.37112	3.38956
chr10	8756788	8757060	273	8756914	19.6457	7.18441
chr10	9130608	9130792	185	9130671	12.1862	5.16755
chr10	9523242	9523543	302	9523380	10.7926	4.70729
chr10	9564348	9564740	393	9564523	216.693	32.6468
chr10	9564982	9565787	806	9565565	274.913	41.2712
chr10	9714708	9714935	228	9714838	11.3106	4.78774
chr10	9849449	9849650	202	9849530	13.0535	6.35838
chr10	9925865	9926280	416	9926076	97.9235	15.825
chr10	9926490	9926670	181	9926574	10.5188	5.04725
chr10	10101201	10101571	371	10101386	139.647	29.4933
chr10	10104330	10104525	196	10104435	16.1663	6.63341
chr10	10118246	10119239	994	10119069	418.82	95.576
chr10	10266032	10266213	182	10266106	15.2024	5.21491
chr10	11309569	11309824	256	11309699	17.3267	6.97418
chr10	11317829	11318472	644	11318065	500.452	99.1107
chr10	11756630	11757289	660	11757123	80.2309	15.9763
chr10	11757598	11757936	339	11757766	84.4264	14.7999
chr10	11998790	11999022	233	11998830	10.316	3.68844
chr10	12325610	12325790	181	12325724	9.31937	5.5374
chr10	12594146	12594380	235	12594238	12.1862	5.16755
chr10	12788234	12788711	478	12788466	194.098	27.6164
chr10	13012938	13013157	220	13013057	28.7482	6.63139
chr10	13079818	13080066	249	13079964	27.6838	7.00221
chr10	13103699	13103986	288	13103870	16.4346	8.28353
chr10	13622391	13622613	223	13622510	24.6787	7.66039
chr10	13739785	13739972	188	13739826	10.5356	4.34112
chr10	13753991	13754288	298	13754150	15.1006	5.17807
chr10	13791085	13791769	685	13791561	157.467	20.6116
chr10	13791978	13792428	451	13792248	81.1893	16.3183
chr10	13870612	13871015	404	13870792	172.601	32.7615
chr10	13895082	13895487	406	13895266	113.611	25.0596
chr10	13915656	13915846	191	13915700	12.0912	6.0556
chr10	13916645	13916841	197	13916780	16.1663	6.63341
chr10	14862856	14863444	589	14863128	190.419	33.8233
chr10	15145587	15145778	192	15145636	23.3344	10.7998
chr10	15341047	15341453	407	15341280	178.803	33.9986
chr10	15341983	15342469	487	15342328	23.6588	6.74718
chr10	15368699	15368954	256	15368804	7.42173	3.36106
chr10	15370388	15370578	191	15370461	8.3138	3.6953
chr10	15427364	15427779	416	15427604	107.618	18.8672
chr10	15482703	15482914	212	15482795	14.7143	5.61153
chr10	15540043	15540236	194	15540146	12.1862	5.16755
chr10	15666750	15666982	233	15666889	10.7816	5.17689
chr10	15723189	15723417	229	15723308	14.1804	7.49462
chr10	15729735	15730183	449	15729918	221.881	41.2746
chr10	15776030	15776504	475	15776342	90.0069	19.0166
chr10	15816795	15817059	265	15816910	109.344	33.6455
chr10	15834589	15835275	687	15834768	87.403	20.4635
chr10	15837769	15838228	460	15837984	373.769	51.7076
chr10	15977281	15977585	305	15977441	38.0355	10.5418
chr10	15979161	15979394	234	15979322	12.5505	5.17001
chr10	15980374	15980891	518	15980537	102.22	18.1993
chr10	16066460	16066993	534	16066566	18.4264	8.29324
chr10	16090865	16091219	355	16091041	41.4305	12.2841
chr10	16106775	16107244	470	16106981	177.177	24.8638
chr10	16210680	16211105	426	16210859	431.362	99.2749
chr10	16309559	16309956	398	16309818	7.344	2.93803
chr10	16657410	16657658	249	16657510	21.407	8.78062
chr10	16943964	16944202	239	16944070	6.76656	4.06888
chr10	17049473	17049994	522	17049593	70.0247	17.6891
chr10	17077014	17077339	326	17077184	45.4806	12.8712
chr10	17079592	17079822	231	17079645	10.1024	4.84502
chr10	17119162	17119348	187	17119262	13.7125	7.47677
chr10	17121730	17121992	263	17121861	14.735	5.78766
chr10	17179601	17179906	306	17179737	80.2053	26.5841
chr10	17362700	17362956	257	17362831	24.4555	10.7787
chr10	17384260	17384761	502	17384553	467.377	92.8419
chr10	17430317	17430499	183	17430422	12.6037	7.0614
chr10	17945122	17945542	421	17945282	104.08	32.3993
chr10	17946218	17946436	219	17946337	31.2626	13.292
chr10	17947293	17947861	569	17947448	53.0346	19.5227
chr10	19198716	19202119	3404	19199503	68.1085	3.67231
chr10	19202613	19202794	182	19202708	25.9117	3.70964
chr11	112423	112676	254	112572	9.57339	5.48144
chr11	200596	201118	523	200917	29.502	10.9001
chr11	201977	202318	342	202144	285.988	45.9649
chr11	216492	217155	664	216733	284.166	39.9611
chr11	235818	236109	292	235966	65.5791	19.1352
chr11	328055	328485	431	328317	339.367	81.8291
chr11	329992	330444	453	330284	73.1906	17.2875
chr11	535222	535433	212	535297	10.5238	5.82403
chr11	551250	552325	1076	551729	31.927	11.5056
chr11	552499	553473	975	553061	134.586	38.262
chr11	557050	557287	238	557184	10.5349	4.59623
chr11	693335	693666	332	693478	119.361	27.6684
chr11	694005	695218	1214	694676	292.63	40.8531
chr11	951534	951879	346	951702	29.655	11.6481
chr11	1052289	1052783	495	1052489	470.549	79.2076
chr11	1142300	1142633	334	1142400	19.8062	5.74181
chr11	1163159	1163402	244	1163292	18.3961	8.85396
chr11	1170399	1171121	723	1170585	475.747	63.3523
chr11	1404386	1405213	828	1404623	275.162	48.645
chr11	1407966	1408218	253	1408074	14.0099	7.39322
chr11	1410914	1411345	432	1411067	125.004	25.3699
chr11	1498635	1498864	230	1498784	15.5269	6.33077
chr11	1514338	1514552	215	1514433	7.49632	3.66898
chr11	1517657	1518356	700	1517834	185.041	27.9836
chr11	1618253	1619046	794	1618814	395.741	77.0589
chr11	1629424	1629612	189	1629538	15.9986	8.30752
chr11	1712105	1712432	328	1712273	84.5159	18.1898
chr11	1744456	1744860	405	1744687	177.915	38.0928
chr11	1788411	1788670	260	1788526	23.8951	7.54653
chr11	1988775	1989125	351	1988998	14.0499	5.83733
chr11	2005099	2005527	429	2005290	250.29	31.9677
chr11	2282178	2282399	222	2282304	25.1333	6.93611
chr11	2296957	2297154	198	2297050	9.78669	4.28154
chr11	2403743	2404024	282	2403904	37.4881	11.1099
chr11	2404581	2405041	461	2404868	135.861	24.3217
chr11	2412623	2412942	320	2412748	20.8341	6.89435
chr11	2540028	2540221	194	2540126	19.9018	6.70284
chr11	2639721	2639901	181	2639854	15.0129	4.90155
chr11	2735776	2736091	316	2735951	12.1862	5.16755
chr11	2756942	2757147	206	2757057	11.6044	5.405
chr11	2787961	2788439	479	2788169	414.077	62.6391
chr11	2788758	2788986	229	2788867	26.7755	8.756
chr11	2793129	2793687	559	2793239	102.684	22.3794
chr11	2795155	2795410	256	2795287	12.0186	4.55043
chr11	2796910	2797708	799	2797027	74.2241	20.8918
chr11	2894884	2895112	229	2894976	13.7125	7.47677
chr11	2895467	2895805	339	2895625	125.721	28.7535
chr11	2909008	2909219	212	2909117	22.0669	10.3844
chr11	2912205	2912514	310	2912366	158.069	36.6364
chr11	2942232	2942615	384	2942432	448.086	89.7586
chr11	3020814	3021207	394	3021007	249.454	42.4329
chr11	3044903	3045289	387	3045062	149.946	34.8025
chr11	3051892	3052327	436	3052093	432.305	48.0996
chr11	3063957	3064183	227	3063962	4.57422	2.85436
chr11	3066625	3067061	437	3066855	88.1743	19.6724
chr11	3102483	3102945	463	3102483	5.43778	3.36769
chr11	3139585	3139857	273	3139732	59.1793	12.5224
chr11	3155932	3156561	630	3156107	128.585	20.5554
chr11	3156759	3157076	318	3156935	20.6274	7.40892
chr11	3165179	3165359	181	3165256	7.99101	5.1279
chr11	3193937	3194528	592	3194335	247.143	31.6717
chr11	3226744	3226980	237	3226915	9.94741	5.91681
chr11	3227171	3227833	663	3227284	97.1384	30.7378
chr11	3246558	3246793	236	3246619	6.11513	3.10797
chr11	3248965	3249274	310	3249140	59.698	11.3876
chr11	3267107	3267348	242	3267210	46.0138	14.8362
chr11	3279567	3279999	433	3279742	355.784	49.7925
chr11	3285097	3285411	315	3285248	90.0069	19.0166
chr11	3286462	3286670	209	3286620	16.1306	5.70873
chr11	3287252	3287916	665	3287432	57.8919	10.4955
chr11	3381608	3381992	385	3381770	13.7361	5.36227
chr11	3393731	3394581	851	3394129	427.224	35.5502
chr11	3398144	3398739	596	3398463	465.689	52.4062
chr11	3400659	3401077	419	3400725	7.52211	4.17659
chr11	3454946	3455361	416	3455261	12.8704	6.04447
chr11	3510951	3511187	237	3511058	11.5277	3.97975
chr11	3511894	3512161	268	3512037	8.66818	3.64115
chr11	3513550	3513817	268	3513702	14.0643	4.93235
chr11	3581432	3582187	756	3581667	491.189	60.6552
chr11	3586781	3586966	186	3586856	10.1345	3.79354
chr11	3909531	3910049	519	3909732	88.0019	17.0204
chr11	3984287	3984931	645	3984438	28.4611	10.0696
chr11	4005019	4005798	780	4005348	14.9875	5.27097
chr11	4257841	4258252	412	4258078	192.944	7.90795
chr11	4261225	4261619	395	4261423	467.304	65.861
chr11	4315506	4315967	462	4315807	230.388	21.6788
chr11	4316841	4317068	228	4316957	59.2198	21.1842
chr11	4351026	4351228	203	4351172	8.29453	2.99236
chr11	4369332	4369713	382	4369502	289.94	17.4031
chr11	4370605	4370982	378	4370790	352.417	52.8294
chr11	4372464	4372839	376	4372656	505.383	73.1911
chr11	4959557	4959742	186	4959714	7.36404	4.24214
chr11	5002558	5002914	357	5002672	12.889	5.31689
chr11	5121398	5121593	196	5121546	9.111	4.00718
chr11	6082067	6082254	188	6082155	12.764	4.58796
chr11	6120991	6121364	374	6121059	12.5608	5.68942
chr11	6602472	6602652	181	6602545	40.5887	7.5991
chr11	6679861	6680210	350	6680018	79.7293	16.368
chr11	6681492	6681863	372	6681703	146.861	23.494
chr11	6690358	6690642	285	6690511	38.6925	10.311
chr11	6801170	6801362	193	6801243	12.838	4.99514
chr11	6804757	6805106	350	6804987	21.2455	7.68752
chr11	7156746	7157023	278	7156880	54.2027	13.8683
chr11	7717727	7718366	640	7718087	81.751	16.2342
chr11	7863545	7863916	372	7863746	106.978	20.4915
chr11	7864277	7864570	294	7864423	24.8803	7.17954
chr11	7864908	7865529	622	7865317	251.624	38.3019
chr11	7865720	7865956	237	7865808	4.99747	2.81197
chr11	8176282	8176462	181	8176364	13.6033	6.65941
chr11	8177559	8177794	236	8177691	5.52759	2.64737
chr11	8217749	8217947	199	8217846	13.3772	5.89637
chr11	8228998	8229226	229	8229162	22.7409	10.1231
chr11	8264232	8264595	364	8264390	52.3839	11.1407
chr11	8398518	8398698	181	8398617	13.0965	6.16207
chr11	8633688	8634060	373	8633826	73.1906	17.2875
chr11	8651298	8651551	254	8651388	19.9018	6.70284
chr11	8810270	8810507	238	8810402	22.4241	9.94182
chr11	8815067	8815313	247	8815172	42.5191	9.7285
chr11	8817710	8818149	440	8817986	59.1593	19.7322
chr11	8864206	8864515	310	8864363	69.9261	21.3919
chr11	8982446	8982790	345	8982612	60.7876	21.5996
chr11	9005178	9005606	429	9005591	4.58481	2.53257
chr11	9070909	9071173	265	9071038	36.9097	12.7168
chr11	9135583	9135763	181	9135659	11.4289	6.12643
chr11	9179234	9179628	395	9179437	23.9436	7.01257
chr11	9293116	9293418	303	9293265	75.2523	25.3379
chr11	9316039	9316241	203	9316153	15.4069	7.95434
chr11	9396409	9396695	287	9396544	36.4849	9.92189
chr11	9569905	9571041	1137	9570084	72.673	14.1683
chr11	9877527	9877735	209	9877594	6.88455	4.45367
chr11	9934349	9935039	691	9934624	97.214	3.80456
chr11	10153927	10154161	235	10154025	8.8532	3.61916
chr11	10219349	10219612	264	10219443	9.16915	3.92278
chr11	10274388	10274866	479	10274527	40.768	12.2899
chr11	11092663	11092973	311	11092810	32.9259	11.0537
chr11	11227400	11227720	321	11227557	70.026	14.0252
chr11	11347486	11347679	194	11347589	18.3901	7.26095
chr11	11347989	11348203	215	11348084	19.6457	7.18441
chr11	11393879	11394150	272	11394008	78.2701	14.0599
chr11	11456304	11456823	520	11456643	133.388	25.2177
chr11	11457437	11457619	183	11457511	10.7462	5.15932
chr11	11586057	11586264	208	11586161	21.9734	7.36185
chr11	11677823	11678009	187	11677909	14.3088	7.30823
chr11	11776000	11776202	203	11776086	14.036	4.68842
chr11	11810410	11810653	244	11810550	19.5836	9.55365
chr11	11828124	11828548	425	11828449	108.964	20.8981
chr11	11828827	11829171	345	11829001	26.6036	6.53207
chr11	11971410	11971816	407	11971627	92.9998	7.64997
chr11	11971978	11972435	458	11972206	263.41	17.3043
chr11	12438983	12439492	510	12439115	8.35853	2.82857
chr11	12576015	12577055	1041	12576789	537.597	81.1934
chr11	12663045	12663281	237	12663137	10.0529	3.85413
chr11	12759170	12759388	219	12759239	12.1032	4.97925
chr11	13458440	13459013	574	13458612	169.293	37.2086
chr11	13459217	13459650	434	13459476	10.6923	5.50384
chr11	13460017	13460423	407	13460187	390.317	68.3572
chr11	13560448	13560959	512	13560594	16.5681	7.05273
chr11	13562234	13562510	277	13562334	9.43106	5.81527
chr11	13564165	13564639	475	13564438	20.3056	8.47784
chr11	13566807	13567312	506	13567045	467.67	73.4589
chr11	13623599	13623785	187	13623690	12.0912	6.0556
chr11	13908378	13908652	275	13908480	143.611	38.3682
chr11	13908953	13909329	377	13909132	197.79	40.4176
chr11	13956761	13956998	238	13956893	33.7941	13.2219
chr11	13957929	13958289	361	13958130	31.0975	9.65405
chr11	13958900	13959247	348	13959067	441.858	95.982
chr11	16606069	16606395	327	16606223	97.348	25.5675
chr11	16631357	16631924	568	16631666	177.977	35.5506
chr11	16634600	16634983	384	16634740	25.6143	9.5232
chr11	16846225	16846428	204	16846287	6.28235	2.45305
chr11	16860186	16860477	292	16860321	13.6931	6.47714
chr11	17382388	17382581	194	17382458	20.5756	8.08809
chr11	17530255	17530548	294	17530383	44.9682	13.2736
chr11	17815902	17816089	188	17815997	9.48048	5.0417
chr11	17864379	17864623	245	17864458	8.95445	5.52235
chr11	17945816	17946300	485	17946066	31.8115	2.34367
chr11	18028344	18028571	228	18028461	11.2796	6.04074
chr11	18239011	18239199	189	18239071	6.6714	3.87789
chr11	18441322	18441505	184	18441439	11.1864	6.212
chr11	18510888	18511133	246	18510982	8.33025	2.61311
chr11	18728835	18729062	228	18728974	12.5724	4.41263
chr11	18821099	18821367	269	18821254	35.795	9.01617
chr11	18869690	18869971	282	18869806	9.85795	4.07969
chr11	19004597	19004858	262	19004748	23.1996	8.35319
chr11	19564961	19565404	444	19565210	25.3839	5.19323
chr11	19740840	19741059	220	19740926	9.33242	3.88281
chr11	19776724	19776911	188	19776813	15.0723	5.04092
chr11	19843058	19843268	211	19843168	22.0669	10.3844
chr11	20128193	20128542	350	20128367	114.451	19.702
chr11	20376914	20377132	219	20377037	9.15472	3.01569
chr11	20378999	20379217	219	20379123	18.4856	4.41489
chr11	20387150	20387434	285	20387300	33.8047	6.14991
chr11	20482538	20482832	295	20482698	26.7833	7.51347
chr11	20483725	20483967	243	20483834	14.2645	4.55225
chr11	20524613	20524885	273	20524746	31.0711	6.20854
chr11	20582904	20583153	250	20583057	28.5596	7.12823
chr11	21646541	21646869	329	21646792	9.23798	3.84797
chr11	21723045	21723278	234	21723198	19.3976	3.46754
chr11	21756900	21757309	410	21757064	245.872	35.8579
chr11	21759575	21759796	222	21759687	11.6044	5.405
chr11	21772877	21773066	190	21772976	11.5196	6.64602
chr11	21871886	21872162	277	21872055	28.9369	6.10555
chr11	21874690	21875262	573	21875067	124.691	15.2639
chr11	21918015	21918199	185	21918127	14.735	6.35898
chr11	21971726	21972085	360	21971911	162.634	17.8967
chr11	21975319	21975499	181	21975392	7.8765	3.03597
chr11	21976450	21976837	388	21976605	17.9766	4.68092
chr11	21979324	21979934	611	21979440	7.99348	3.06931
chr11	21986327	21986550	224	21986331	4.83782	2.51986
chr11	22626281	22626461	181	22626390	10.91	5.42518
chr11	22730514	22730780	267	22730639	80.2053	26.5841
chr11	22731457	22731981	525	22731719	266.626	42.1672
chr11	23096647	23096842	196	23096687	8.22167	3.66007
chr11	23781864	23782094	231	23781982	9.90783	4.91364
chr11	23955834	23956149	316	23956002	16.0018	5.50988
chr11	23992771	23993151	381	23993002	17.4411	5.47595
chr11	24115597	24115913	317	24115775	31.4154	7.56238
chr12	406916	407354	439	407003	16.1306	5.70873
chr12	415604	416286	683	415889	508.159	70.9148
chr12	416599	417238	640	416944	238.739	37.7808
chr12	546899	547184	286	547033	19.8837	7.51342
chr12	573215	573436	222	573360	11.2432	2.90719
chr12	575146	575481	336	575218	7.87172	2.25853
chr12	591364	591597	234	591488	24.6181	11.2152
chr12	632812	633042	231	632913	29.5806	12.3186
chr12	1230707	1231042	336	1230883	80.9949	20.7594
chr12	1231456	1231926	471	1231707	355.419	52.5023
chr12	1238010	1238418	409	1238213	132.635	21.8726
chr12	1382387	1382764	378	1382582	151.313	30.9559
chr12	1399720	1399921	202	1399805	13.4911	7.08673
chr12	1400240	1401163	924	1400414	582.589	124.213
chr12	1402845	1403040	196	1402950	11.4639	5.16379
chr12	1521396	1521998	603	1521623	373.553	52.5648
chr12	1637811	1638063	253	1637926	43.8829	10.4049
chr12	1698413	1698706	294	1698588	41.5277	12.6423
chr12	1841546	1842711	1166	1841828	19.6353	6.42232
chr12	2083327	2083567	241	2083472	12.838	4.99514
chr12	2198279	2198520	242	2198416	8.86741	5.07383
chr12	2229443	2230405	963	2230221	293.775	51.8282
chr12	2256896	2257429	534	2257118	332.196	63.4985
chr12	2274332	2274597	266	2274464	22.2176	8.92371
chr12	2684433	2684668	236	2684513	14.0499	5.83733
chr12	2685432	2685783	352	2685610	140.094	29.2362
chr12	2745467	2745686	220	2745560	11.6044	5.405
chr12	2862674	2863037	364	2862830	118.563	31.8609
chr12	2928203	2928723	521	2928351	87.3952	25.3517
chr12	2929063	2930122	1060	2929339	381.869	58.8223
chr12	2930992	2931454	463	2931286	122.828	26.5337
chr12	2932071	2932271	201	2932187	13.0198	5.37426
chr12	2935571	2935880	310	2935721	164.341	32.9214
chr12	2936531	2936878	348	2936705	69.1625	16.6139
chr12	3185877	3186487	611	3186291	78.3701	19.1632
chr12	3260966	3261268	303	3261124	146.301	28.3908
chr12	3340120	3340384	265	3340245	52.4033	12.5776
chr12	3392199	3393049	851	3392757	420.586	49.1132
chr12	3887750	3888030	281	3887873	35.0034	13.5202
chr12	4259759	4259972	214	4259882	9.82989	4.71477
chr12	4264072	4264421	350	4264161	17.1281	6.8791
chr12	5753137	5753320	184	5753177	12.0145	6.70561
chr12	6026654	6027010	357	6026820	64.2977	15.8953
chr12	6481829	6482033	205	6481889	10.6374	4.93928
chr12	7195058	7195301	244	7195189	12.6399	6.59146
chr12	7801824	7802707	884	7802483	443.655	69.8021
chr12	8524316	8524674	359	8524456	29.89	10.7831
chr12	8526707	8527065	359	8526841	12.21	5.70682
chr12	8528873	8529138	266	8529051	23.1996	8.35319
chr12	8529368	8529548	181	8529439	11.8979	5.04079
chr12	8534601	8534929	329	8534728	17.179	6.12831
chr12	8544736	8545044	309	8544878	7.04546	3.58119
chr12	8571621	8571852	232	8571722	11.2711	3.09208
chr12	8797096	8797355	260	8797233	33.0475	11.4261
chr12	8840400	8840580	181	8840439	7.54644	4.34014
chr12	9151220	9151545	326	9151370	42.8564	7.54096
chr12	10984330	10984602	273	10984450	13.358	6.08687
chr12	11002025	11002359	335	11002190	83.9193	21.2986
chr12	11240584	11240771	188	11240660	8.36294	3.92475
chr12	11256512	11256746	235	11256606	28.6392	11.7829
chr12	11730466	11730779	314	11730607	18.9816	6.51133
chr12	11743197	11743547	351	11743357	162.701	32.6757
chr12	11746577	11746996	420	11746704	16.815	7.42109
chr12	12207762	12207945	184	12207819	12.0912	6.0556
chr12	12398986	12399298	313	12399150	31.866	9.48527
chr12	13749288	13749513	226	13749371	16.3917	7.44671
chr12	14778647	14778901	255	14778768	27.2929	10.7005
chr12	15169974	15170191	218	15170065	19.6169	7.38901
chr12	15180980	15181323	344	15181170	50.1354	12.5012
chr12	16007501	16007681	181	16007597	7.18163	4.63276
chr12	16142067	16142558	492	16142164	76.468	24.9871
chr12	16160910	16161188	279	16161042	14.9452	6.06184
chr12	16342738	16343037	300	16342880	51.501	16.49
chr12	16344403	16344673	271	16344525	11.6044	5.405
chr12	16470512	16470786	275	16470635	56.9424	17.2585
chr12	16663117	16663396	280	16663241	214.971	56.9065
chr12	18086277	18086679	403	18086437	27.2323	12.0459
chr12	19827802	19828763	962	19828033	487.244	75.1342
chr12	19843320	19843674	355	19843501	124.825	19.3878
chr12	19869820	19871024	1205	19870145	499.788	58.6051
chr12	19983279	19983752	474	19983518	578.054	90.4345
chr12	19984123	19984666	544	19984420	492.406	57.9372
chr12	20288187	20288421	235	20288339	26.828	8.54395
chr12	20472260	20472661	402	20472369	10.2773	2.17553
chr13	1816888	1817068	181	1816959	12.7065	6.87404
chr13	2193511	2193826	316	2193670	21.407	8.78062
chr13	3035930	3036116	187	3036008	12.7471	4.58197
chr13	3073611	3073924	314	3073749	22.523	9.0834
chr13	3091140	3091344	205	3091267	6.50999	3.03483
chr13	3173050	3173363	314	3173152	14.2546	4.7615
chr13	3453619	3453980	362	3453836	10.5701	4.75415
chr13	3537833	3538015	183	3537910	9.49012	5.43287
chr13	3618441	3619127	687	3618763	523.001	67.0284
chr13	3619496	3620217	722	3619905	460.363	60.7086
chr13	3622677	3622986	310	3622830	46.6053	14.3969
chr13	4358155	4358345	191	4358220	12.0246	4.67505
chr13	4600297	4600793	497	4600636	35.3772	9.27668
chr13	4947379	4947795	417	4947653	8.64894	5.13885
chr13	5361233	5361477	245	5361342	18.3425	6.61447
chr13	5409779	5410060	282	5409912	58.3913	19.7682
chr13	5444029	5444471	443	5444315	122.874	28.8497
chr13	5493936	5494347	412	5494145	460.363	60.7086
chr13	5569749	5569957	209	5569808	9.03638	4.21321
chr13	6042759	6042941	183	6042800	12.0081	6.23107
chr13	6504764	6504978	215	6504764	4.57422	2.85436
chr13	6512437	6512855	419	6512641	502.581	90.2285
chr13	6668827	6670027	1201	6669040	366.527	44.249
chr13	6954059	6954451	393	6954238	254.682	43.1065
chr13	6954800	6955520	721	6955300	483.724	59.9416
chr13	7028969	7029223	255	7029086	32.8535	10.721
chr13	7391504	7391684	181	7391577	10.6577	5.11557
chr13	7715403	7716453	1051	7716132	541.246	72.7592
chr13	7781711	7782897	1187	7781959	329.12	46.9199
chr13	7783363	7784692	1330	7784261	384.641	54.7671
chr13	7785987	7786261	275	7786118	22.3467	6.16194
chr13	8811274	8812346	1073	8812167	178.499	46.1162
chr13	9072429	9072709	281	9072561	22.8525	8.43858
chr13	9580011	9580257	247	9580090	11.3491	4.20132
chr13	9721187	9721477	291	9721335	54.5048	11.8546
chr13	9871515	9872043	529	9871669	154.318	39.913
chr13	10201337	10201597	261	10201472	46.9956	17.8612
chr13	10230351	10230615	265	10230579	6.92329	2.98079
chr13	10230967	10231302	336	10231201	12.0592	3.68109
chr13	10232213	10233020	808	10232422	383.466	36.387
chr13	10238252	10238510	259	10238389	29.9906	5.60601
chr13	10247912	10248352	441	10248148	148.594	24.4006
chr13	10248545	10249108	564	10248914	313.93	44.1121
chr13	10624350	10624547	198	10624489	10.6615	3.7947
chr13	10756908	10757183	276	10757059	27.4681	5.48336
chr13	10775307	10776481	1175	10775532	275.623	23.0011
chr13	10776670	10777454	785	10777248	395.805	44.9916
chr13	10787904	10788151	248	10788042	31.1787	7.05573
chr13	10805771	10807257	1487	10807009	418.976	37.7299
chr13	10807470	10807802	333	10807683	23.2409	5.69467
chr13	11269111	11269360	250	11269218	14.9452	6.06184
chr13	12160911	12161262	352	12161080	85.6673	16.7694
chr13	12232785	12233350	566	12232939	105.829	32.8147
chr13	12233988	12234979	992	12234838	73.9224	16.5954
chr13	12378734	12379186	453	12379014	207.51	52.7388
chr13	12965615	12966141	527	12965709	102.336	31.984
chr13	13130038	13130336	299	13130174	25.9467	10.6203
chr13	13272122	13272302	181	13272236	14.1393	5.69951
chr13	13287204	13287385	182	13287271	7.9405	3.97693
chr13	13374765	13375174	410	13374933	249.069	48.6305
chr13	13742087	13742293	207	13742137	10.7462	5.15932
chr13	13870926	13871111	186	13870985	25.6672	7.8519
chr13	13960170	13960550	381	13960463	13.0723	5.74908
chr13	14070254	14070476	223	14070408	5.92631	3.11271
chr13	16016939	16017277	339	16017101	65.9317	16.9521
chr13	16203193	16204022	830	16203591	288.253	47.3722
chr13	16204190	16205150	961	16204684	386.374	67.8147
chr13	16217131	16217456	326	16217298	103.564	18.3663
chr13	16242852	16244194	1343	16243696	475.309	77.441
chr13	16247146	16247498	353	16247323	75.7407	16.9988
chr13	16600286	16600466	181	16600373	8.79211	4.23426
chr13	16624638	16624823	186	16624716	9.33404	5.14726
chr13	16967273	16967621	349	16967432	111.73	25.0814
chr13	17624256	17624666	411	17624441	306.703	74.4272
chr13	17625067	17625481	415	17625247	191.327	51.922
chr14	857504	857699	196	857615	11.6044	5.405
chr14	887976	888281	306	888122	141.88	41.1223
chr14	1605756	1606622	867	1605976	188.584	38.8228
chr14	2212066	2212286	221	2212199	31.2626	13.292
chr14	2222954	2223189	236	2223109	9.03638	4.21321
chr14	2633075	2633557	483	2633157	98.6583	27.7498
chr14	2911301	2911481	181	2911444	11.5196	6.64602
chr14	3519508	3519691	184	3519573	10.4615	6.23064
chr14	3571682	3571862	181	3571769	11.5196	6.64602
chr14	3616925	3617190	266	3617048	32.7883	13.4114
chr14	4005850	4006064	215	4005953	13.7125	7.47677
chr14	4043552	4043819	268	4043697	45.5102	17.4458
chr14	4512055	4512235	181	4512136	11.5196	6.64602
chr14	4601008	4601253	246	4601122	38.2415	15.3689
chr14	5480530	5480710	181	5480658	7.75205	4.79626
chr14	5497307	5497539	233	5497454	6.79755	4.23892
chr14	6554801	6555008	208	6554919	15.297	7.88908
chr14	6917699	6918302	604	6917848	15.0374	6.96394
chr14	6964583	6964824	242	6964682	39.6733	15.7843
chr14	6982485	6982741	257	6982621	22.6256	8.85522
chr14	7104789	7105210	422	7105042	50.8551	15.7652
chr14	7197696	7197919	224	7197741	9.90783	4.91364
chr14	7252489	7252921	433	7252810	23.9441	7.77084
chr14	7381989	7382708	720	7382572	36.0065	11.928
chr14	7383070	7383294	225	7383178	41.3828	12.5747
chr14	7390695	7390917	223	7390844	11.8328	5.5179
chr14	7604168	7604717	550	7604295	44.8044	6.66479
chr14	7731235	7731453	219	7731367	22.6516	2.44171
chr14	7940927	7941895	969	7941676	234.527	46.4325
chr14	7945279	7945819	541	7945532	140.094	29.2362
chr14	8097036	8097508	473	8097216	88.85	18.2408
chr14	8097701	8098327	627	8098066	132.766	21.0261
chr14	8316481	8316675	195	8316620	11.5371	4.48883
chr14	8460467	8460689	223	8460593	15.1803	6.57988
chr14	8555012	8555388	377	8555210	222.197	18.996
chr14	8555933	8556958	1026	8556765	254.81	13.5035
chr14	8557998	8558610	613	8558318	223.235	10.0975
chr14	8818596	8818843	248	8818838	4.79711	1.84078
chr14	9059239	9060015	777	9059855	12.4817	5.65069
chr14	10068645	10068833	189	10068760	12.3253	5.57447
chr14	10101811	10102060	250	10101910	36.1407	14.5592
chr14	10648297	10648527	231	10648398	14.3696	5.17595
chr14	10839788	10839968	181	10839884	14.0499	5.83733
chr14	11188789	11189057	269	11188907	10.5238	5.82403
chr14	12377658	12378087	430	12377827	110.572	24.5682
chr14	12453000	12453395	396	12453080	11.4875	6.39043
chr14	12562713	12562958	246	12562821	29.2792	11.7893
chr14	12682638	12682896	259	12682779	44.5878	11.376
chr14	12687847	12688402	556	12688168	334.62	41.4248
chr14	12879639	12879835	197	12879717	7.61613	4.5417
chr14	13068348	13068537	190	13068472	10.91	5.42518
chr14	13301373	13301636	264	13301389	5.02479	3.06416
chr14	13405919	13406109	191	13405986	13.6398	5.17353
chr14	13481144	13481388	245	13481287	19.0954	5.77195
chr14	13485984	13486617	634	13486162	33.0941	7.05919
chr14	13487241	13487470	230	13487366	13.4767	4.40442
chr14	13632647	13632948	302	13632788	14.7725	3.96048
chr14	13645418	13645753	336	13645578	74.6982	8.00703
chr14	13646026	13646347	322	13646197	58.6288	7.75704
chr14	13647112	13647511	400	13647322	64.8933	7.46108
chr14	13652318	13652563	246	13652461	9.08141	3.45791
chr14	13876354	13876534	181	13876470	6.8628	3.72064
chr14	13916198	13916383	186	13916330	13.7125	7.47677
chr14	14019932	14020282	351	14020019	13.5086	4.62146
chr14	14091995	14092506	512	14092199	468.179	65.137
chr14	14092919	14094004	1086	14093871	44.9678	12.3482
chr14	14123512	14123789	278	14123636	27.1763	5.77814
chr14	14224895	14225132	238	14225002	8.46216	4.84448
chr14	14270544	14270887	344	14270620	8.29473	4.42228
chr14	14336042	14336373	332	14336213	71.8316	21.9385
chr14	14356811	14357049	239	14356917	22.9514	10.5744
chr14	14358715	14358896	182	14358797	13.7125	7.47677
chr14	14789141	14789366	226	14789236	10.218	5.86146
chr14	14806183	14806363	181	14806303	9.33404	5.14726
chr14	14820904	14821199	296	14821037	32.7657	7.99193
chr14	14822503	14822847	345	14822674	53.754	14.3028
chr15	331069	331288	220	331205	10.0351	5.15392
chr15	358706	358994	289	358848	23.3337	9.51344
chr15	359155	359371	217	359304	9.77655	4.40472
chr15	615876	616056	181	615948	9.43106	5.81527
chr15	764452	764746	295	764589	23.5425	9.93512
chr15	820383	820702	320	820532	36.9097	12.7168
chr15	847764	848125	362	847951	134.518	39.4607
chr15	926755	927183	429	926947	187.433	51.0913
chr15	927487	927688	202	927599	15.9986	8.30752
chr15	928311	928583	273	928435	12.6037	7.0614
chr15	1155093	1155434	342	1155234	57.3506	20.1171
chr15	1190776	1191090	315	1190925	56.9424	17.2585
chr15	1221614	1221887	274	1221742	52.4047	13.7218
chr15	1225594	1225803	210	1225726	14.8889	2.48632
chr15	1226906	1227175	270	1227025	12.0756	2.1677
chr15	1497618	1497798	181	1497678	7.75205	4.79626
chr15	1665252	1665768	517	1665624	20.8164	9.96903
chr15	1666019	1666248	230	1666108	62.3637	22.0149
chr15	1670122	1670459	338	1670286	179.045	47.7289
chr15	1722066	1722317	252	1722179	35.413	14.5382
chr15	1830132	1830312	181	1830231	11.1498	5.75282
chr15	1831171	1831889	719	1831445	127.321	29.0247
chr15	1832612	1832811	200	1832735	15.5805	6.78147
chr15	2325271	2325525	255	2325423	16.4828	7.00968
chr15	2725809	2726204	396	2726007	81.751	16.2342
chr15	2891239	2891560	322	2891392	27.7232	8.69305
chr15	2927622	2928021	400	2927847	73.4265	13.4679
chr15	3131336	3131531	196	3131438	14.8445	7.89215
chr15	3259378	3260204	827	3259606	407.231	38.4981
chr15	3275819	3276086	268	3275930	36.4511	13.5625
chr15	3279447	3280031	585	3279806	234.216	38.2399
chr15	3391914	3392187	274	3392033	189.624	42.0864
chr15	3607037	3607219	183	3607211	5.88866	3.86694
chr15	3678418	3678698	281	3678560	28.4059	11.3055
chr15	3716967	3717225	259	3717078	54.5676	19.9381
chr15	3731488	3731692	205	3731552	12.6037	7.0614
chr15	3764948	3765473	526	3765294	199.144	32.1736
chr15	3766790	3767207	418	3766976	228.268	49.3345
chr15	3997761	3998053	293	3997988	13.6398	5.17353
chr15	3998344	3998537	194	3998410	6.94323	3.5372
chr15	4011277	4011461	185	4011330	10.6039	4.14396
chr15	4289488	4289935	448	4289655	54.4602	12.8311
chr15	4316654	4316861	208	4316763	20.8394	7.72976
chr15	4343477	4343789	313	4343630	65.1867	15.9404
chr15	4603660	4603848	189	4603707	12.3539	5.08571
chr15	5025996	5026207	212	5026099	11.2	4.36251
chr15	5138087	5138328	242	5138238	23.9436	7.01257
chr15	5275181	5275386	206	5275276	18.3691	9.13828
chr15	5275614	5276008	395	5275763	28.3937	10.0366
chr15	5340172	5340352	181	5340248	9.49461	4.04846
chr15	5405368	5405572	205	5405454	14.5109	4.7356
chr15	5453472	5454145	674	5453857	161.957	20.3812
chr15	5454553	5454755	203	5454689	10.3526	5.32179
chr15	5498986	5499969	984	5499438	483.669	52.3915
chr15	5500226	5500568	343	5500280	11.4093	4.97863
chr15	5500949	5501142	194	5501043	12.4617	5.64095
chr15	5516884	5517250	367	5517071	90.3114	16.6966
chr15	5517471	5517719	249	5517599	17.4411	5.47595
chr15	5544243	5544472	230	5544363	20.6274	7.40892
chr15	5594474	5594684	211	5594556	28.2624	8.46852
chr15	5632523	5633050	528	5632878	29.2418	6.40209
chr15	5820693	5821008	316	5820837	18.3425	6.61447
chr15	5964460	5964774	315	5964597	21.4599	6.77911
chr15	5965448	5965963	516	5965778	73.163	14.8506
chr15	6063677	6063891	215	6063819	10.9627	5.26709
chr15	6066190	6066682	493	6066438	513.885	69.8653
chr15	6275517	6275914	398	6275707	173.741	22.0221
chr15	6471301	6471580	280	6471439	13.0198	5.37426
chr15	6499789	6500079	291	6499942	22.8161	8.68029
chr15	6739505	6739762	258	6739642	46.364	13.2668
chr15	6821910	6822567	658	6822085	305.72	46.9497
chr15	6835982	6836312	331	6836151	174.065	35.2886
chr15	6837010	6837239	230	6837160	20.1022	7.61614
chr15	7114022	7114236	215	7114164	22.8161	8.68029
chr15	7218674	7218919	246	7218788	18.1488	7.87228
chr15	7219283	7219606	324	7219449	177.761	49.0144
chr15	7292359	7292563	205	7292468	15.9986	8.30752
chr15	7713844	7714296	453	7714132	170.031	34.471
chr15	7714924	7715189	266	7715040	41.292	12.2213
chr15	7770105	7770534	430	7770373	69.5272	18.6026
chr15	8319596	8320127	532	8319853	349.962	51.8822
chr15	8320856	8321620	765	8321387	332.097	70.2878
chr15	8598888	8599149	262	8599001	55.1422	15.6142
chr15	8599441	8600030	590	8599822	288.077	52.1173
chr15	8600355	8601013	659	8600680	368.744	57.2507
chr15	8809583	8810357	775	8809817	507.227	97.8868
chr15	8871760	8871973	214	8871871	17.6681	8.1493
chr15	8917395	8917575	181	8917445	11.1979	3.4054
chr15	9127269	9127826	558	9127528	410.848	78.1905
chr15	9262648	9263230	583	9262816	28.9442	10.9305
chr15	9263521	9263775	255	9263647	22.9757	9.03449
chr15	9264080	9266658	2579	9265073	47.351	15.139
chr15	9267273	9267896	624	9267614	15.3567	7.13643
chr15	9566514	9567040	527	9566867	220.955	58.1527
chr15	9569448	9569628	181	9569550	9.43106	5.81527
chr15	9676546	9676764	219	9676618	9.90783	4.91364
chr15	9873322	9874011	690	9873821	531.315	76.7516
chr15	10560193	10560385	193	10560325	13.9715	4.77944
chr15	10958940	10959132	193	10959087	8.46448	3.65759
chr15	10993985	10994361	377	10994136	11.2832	4.39352
chr15	10995251	10995460	210	10995347	9.97873	3.92124
chr15	10995829	10996184	356	10996006	33.2786	8.91988
chr15	11204780	11205592	813	11205218	305.864	40.9375
chr15	11480154	11480337	184	11480247	15.9986	8.30752
chr15	11480875	11481069	195	11481034	8.43021	5.39989
chr15	11498221	11498582	362	11498381	30.1953	8.38469
chr15	11499691	11500043	353	11499866	63.042	14.1717
chr15	11632803	11632992	190	11632871	11.6722	5.8287
chr15	11889060	11889368	309	11889223	67.2899	17.1977
chr15	12193647	12193869	223	12193727	19.1818	8.71498
chr15	12194402	12194663	262	12194524	16.3572	7.95825
chr15	12195617	12195899	283	12195768	132.146	29.8385
chr15	12204999	12205310	312	12205150	70.3627	24.0918
chr15	12474152	12474767	616	12474450	187.999	30.8331
chr15	13103817	13104246	430	13103974	56.3503	16.5678
chr15	13122803	13122983	181	13122865	7.99101	5.1279
chr15	13142883	13143159	277	13142909	6.05103	3.68523
chr15	13143881	13144529	649	13144142	129.053	27.5164
chr15	13144749	13145017	269	13144874	80.911	22.0118
chr15	13302941	13303235	295	13303090	14.8445	7.89215
chr15	13560647	13560880	234	13560741	34.3969	12.1112
chr15	13603547	13603729	183	13603640	12.6037	7.0614
chr15	13627608	13627928	321	13627775	117.894	22.9035
chr15	13873936	13874199	264	13874081	32.0334	9.55523
chr15	13891152	13891332	181	13891249	9.06576	4.10315
chr15	14025955	14026225	271	14026077	5.98905	3.13823
chr15	14117646	14117847	202	14117757	18.4948	6.31585
chr15	14435564	14436012	449	14435802	67.534	10.7069
chr15	14626286	14626629	344	14626445	309.657	24.9797
chr15	15399126	15399537	412	15399310	184.792	31.2189
chr15	16077533	16077713	181	16077684	7.61362	3.8302
chr15	16131902	16132083	182	16132015	15.8176	7.13897
chr15	16150028	16150345	318	16150182	212.182	41.1335
chr15	16151389	16152051	663	16151910	131.101	26.268
chr15	16173837	16174134	298	16173984	25.8686	6.72212
chr15	16441172	16441383	212	16441311	15.6191	7.53698
chr15	16444833	16445162	330	16445027	14.8445	7.89215
chr15	16445354	16445570	217	16445461	10.5238	5.82403
chr15	16477926	16478416	491	16478114	124.612	26.0265
chr15	16701506	16701833	328	16701667	269.781	68.1217
chr15	16702118	16702407	290	16702256	23.6532	10.6502
chr15	16702904	16703181	278	16703028	53.0346	19.5227
chr15	17941304	17941509	206	17941388	16.4927	4.9316
chr15	18640170	18640414	245	18640278	28.5617	12.4613
chr15	18797230	18797431	202	18797359	18.3691	9.13828
chr16	71662	71947	286	71792	8.27537	4.26574
chr16	231844	232128	285	231878	6.11021	3.5922
chr16	254531	254718	188	254642	11.182	5.98493
chr16	300004	300580	577	300224	292.094	54.523
chr16	319538	319922	385	319837	9.40101	3.72123
chr16	447167	447352	186	447235	16.4927	4.9316
chr16	656726	656941	216	656844	8.31512	4.02171
chr16	660575	660830	256	660700	11.3398	5.45725
chr16	694190	694399	210	694312	17.1738	8.7229
chr16	694971	695151	181	695076	13.0535	6.35838
chr16	961461	961653	193	961544	7.56271	3.92734
chr16	1083128	1083338	211	1083240	12.0147	6.70571
chr16	1108302	1108489	188	1108331	12.6037	7.0614
chr16	1125890	1126237	348	1126061	66.3619	13.5243
chr16	1135773	1136027	255	1135881	6.88455	4.45367
chr16	1163133	1163438	306	1163265	22.3621	9.59253
chr16	1224837	1225018	182	1224890	9.90783	4.91364
chr16	1245798	1246199	402	1246004	59.365	11.6919
chr16	1296487	1296727	241	1296617	26.6716	11.3663
chr16	1297436	1298072	637	1297659	131.436	23.7472
chr16	1368181	1369165	985	1368729	539.283	72.5525
chr16	1369325	1370051	727	1369880	34.5064	7.58708
chr16	1393333	1394072	740	1393636	559.253	84.8025
chr16	1647270	1647511	242	1647368	10.7462	5.15932
chr16	1934680	1934878	199	1934771	11.5854	5.39569
chr16	2220699	2220879	181	2220759	10.7462	5.15932
chr16	2304192	2304624	433	2304459	130.387	24.8043
chr16	2306186	2306639	454	2306421	161.628	37.8541
chr16	2446145	2446407	263	2446293	7.61613	4.5417
chr16	2628569	2628928	360	2628717	36.6803	11.9354
chr16	3147883	3148196	314	3148061	32.7879	13.4112
chr16	3427033	3427244	212	3427135	25.5036	11.3878
chr16	3458444	3458651	208	3458494	9.46338	5.62393
chr16	4051169	4051657	489	4051395	503.906	99.3264
chr16	4052190	4052794	605	4052589	151.983	38.6686
chr16	5571876	5572241	366	5572035	124.462	31.6734
chr16	5624306	5624813	508	5624460	85.219	27.8302
chr16	5629386	5629661	276	5629507	63.9709	20.5169
chr16	5668639	5669020	382	5668883	81.7951	19.1644
chr16	6096859	6097241	383	6097053	81.1065	26.034
chr16	6294904	6295234	331	6295148	8.43021	5.39989
chr16	6454756	6455246	491	6454911	17.9998	8.62336
chr16	6545001	6545384	384	6545159	93.961	24.828
chr16	6735775	6736123	349	6735950	43.8944	11.1076
chr16	6751039	6751341	303	6751152	27.5035	9.33592
chr16	6796353	6796660	308	6796463	9.44921	1.93627
chr16	6930227	6930442	216	6930347	7.65266	2.17732
chr16	7793363	7793783	421	7793576	150.629	19.9793
chr16	8357970	8358178	209	8358059	14.1804	7.49462
chr16	8364763	8364951	189	8364812	8.37094	4.97595
chr16	8365303	8365483	181	8365423	11.4986	6.16662
chr16	8564831	8565087	257	8564941	193.279	52.3374
chr16	9052564	9052761	198	9052706	6.88455	4.45367
chr16	9707762	9708252	491	9708043	68.7475	23.6764
chr16	10066801	10067255	455	10067068	433.559	94.6988
chr16	10068714	10068980	267	10068815	18.2352	8.46892
chr16	10081483	10081703	221	10081583	17.714	8.74978
chr16	10085399	10086805	1407	10086552	528.037	93.8618
chr16	10104291	10104562	272	10104418	19.6262	7.86651
chr16	10111114	10111418	305	10111285	15.0641	7.48368
chr16	10112191	10113037	847	10112803	339.428	72.6812
chr16	10116550	10116732	183	10116585	9.18204	4.88266
chr16	10261869	10262395	527	10262144	349.921	68.1639
chr16	12099162	12100166	1005	12099930	355.731	82.2706
chr16	12443084	12443400	317	12443231	17.4197	6.40777
chr16	12457401	12457587	187	12457479	9.23397	5.69389
chr16	13184909	13185091	183	13184996	18.5455	6.01078
chr16	13422792	13423939	1148	13422992	492.233	110.49
chr16	13596451	13596651	201	13596562	22.4757	3.8373
chr16	13725558	13726407	850	13725889	127.228	37.7992
chr16	14216801	14217051	251	14216877	9.74311	1.91582
chr16	14358740	14358925	186	14358829	11.4639	5.16379
chr16	14632954	14633172	219	14633073	34.0168	14.1228
chr16	14633985	14634211	227	14634068	24.6181	11.2152
chr16	14786283	14786544	262	14786383	14.6098	6.51021
chr16	14805244	14805535	292	14805391	34.0168	14.1228
chr16	14809119	14809513	395	14809242	9.04224	4.49025
chr16	14810583	14810816	234	14810729	27.2323	12.0459
chr16	15011046	15011226	181	15011180	10.2303	5.45004
chr16	15012542	15012809	268	15012676	13.7125	7.47677
chr17	116840	117024	185	116929	12.4967	6.50921
chr17	155389	155604	216	155496	18.3691	9.13828
chr17	502948	503128	181	503034	8.85846	4.40262
chr17	503804	504192	389	503972	209.216	35.5704
chr17	1010418	1010622	205	1010484	23.1888	3.86342
chr17	1438947	1439127	181	1438976	6.82082	4.25226
chr17	1617093	1617965	873	1617435	335.383	53.2095
chr17	1717733	1718422	690	1718250	127.4	24.3909
chr17	1739984	1740591	608	1740338	236.249	46.1021
chr17	2042478	2042734	257	2042664	7.61362	3.8302
chr17	2105388	2105671	284	2105515	114.984	33.3129
chr17	2180579	2180780	202	2180632	18.2719	8.48973
chr17	2181872	2182080	209	2181997	28.586	11.7528
chr17	2422991	2423510	520	2423264	220.315	37.7259
chr17	2423787	2424011	225	2423835	6.8628	3.72064
chr17	2510674	2511078	405	2510863	94.2201	24.4866
chr17	2512428	2512705	278	2512633	9.85795	4.07969
chr17	2713892	2714120	229	2714032	16.3564	6.13488
chr17	2918606	2918914	309	2918774	33.591	9.715
chr17	2929019	2929273	255	2929184	12.7919	4.84202
chr17	2936080	2936378	299	2936185	10.386	4.28266
chr17	3138661	3138892	232	3138793	40.1148	10.1536
chr17	3141543	3141723	181	3141655	5.74908	3.21116
chr17	3354534	3354763	230	3354616	18.8441	7.72243
chr17	3539940	3540258	319	3540037	21.0702	5.4174
chr17	4085589	4086046	458	4085894	47.0173	3.10575
chr17	4086686	4086978	293	4086839	120.293	5.62379
chr17	4254302	4254574	273	4254404	5.24634	3.76849
chr17	4289768	4290040	273	4289913	90.2905	29.0763
chr17	4953520	4953715	196	4953646	12.9118	5.17076
chr17	5052047	5052465	419	5052242	147.89	37.6849
chr17	5052657	5053028	372	5052827	122.581	30.7177
chr17	5134848	5135126	279	5134986	42.5703	16.6151
chr17	7011367	7011592	226	7011447	22.629	7.85795
chr17	7012353	7013425	1073	7013140	555.842	97.798
chr17	7014042	7014447	406	7014191	18.5915	7.59525
chr17	7196875	7197367	493	7197240	31.0196	11.6996
chr17	7368696	7368950	255	7368795	12.0555	4.34137
chr17	7369129	7369766	638	7369459	428.803	47.8036
chr17	7380823	7381444	622	7381197	401.225	51.9137
chr17	7382392	7382593	202	7382521	19.2116	7.66067
chr17	8505336	8505516	181	8505448	18.3425	6.61447
chr17	8590328	8590580	253	8590461	29.9053	12.8767
chr17	10450194	10450544	351	10450318	18.2076	7.17361
chr17	10450737	10451350	614	10451062	503.409	72.9666
chr17	10451676	10452565	890	10452169	564.438	84.4864
chr17	11190247	11190558	312	11190400	88.6269	18.8099
chr17	11838151	11838331	181	11838209	10.849	6.01356
chr17	12186913	12187138	226	12187020	11.8059	5.69644
chr17	12669260	12670003	744	12669470	131.86	23.5544
chr17	12709574	12709835	262	12709701	28.4059	11.3055
chr17	12774056	12774241	186	12774145	23.5425	9.93512
chr17	12823074	12823421	348	12823165	25.8686	6.72212
chr17	13028302	13028517	216	13028453	16.8373	5.67685
chr17	13057207	13057807	601	13057447	339.462	46.6415
chr17	13058262	13058501	240	13058390	19.8811	7.08027
chr17	13133125	13133407	283	13133245	13.1709	5.61282
chr17	13151775	13151955	181	13151897	7.01476	3.56795
chr17	13166423	13166695	273	13166581	18.3119	6.24335
chr17	13475315	13475529	215	13475404	28.8251	9.16553
chr17	13487978	13488188	211	13488085	20.7765	8.45162
chr17	13488438	13488699	262	13488595	22.629	7.85795
chr17	13503919	13504270	352	13504093	278.787	49.1364
chr17	13525022	13525571	550	13525365	480.305	69.3413
chr17	13526278	13527138	861	13526490	119.983	20.3699
chr17	13527869	13528275	407	13528178	15.8638	6.48932
chr17	13528494	13529348	855	13528927	475.191	47.8444
chr17	13558091	13558299	209	13558198	10.7462	5.15932
chr17	13581082	13581334	253	13581192	15.8561	6.28636
chr17	13581555	13581757	203	13581594	11.2832	4.39352
chr17	13974266	13974484	219	13974339	67.1399	23.2611
chr17	13976224	13976567	344	13976396	28.5617	12.4613
chr17	14127006	14127271	266	14127112	13.7125	7.47677
chr17	14165169	14165349	181	14165223	11.2916	6.5073
chr17	14171103	14171427	325	14171266	109.344	33.6455
chr17	14406542	14406992	451	14406824	86.9032	28.2456
chr17	14781099	14781398	300	14781250	38.1815	13.0196
chr17	16062787	16063148	362	16062918	27.1245	10.2945
chr17	16149981	16150195	215	16150078	54.5676	19.9381
chr17	16164134	16164524	391	16164309	195.234	52.7528
chr17	17253656	17254021	366	17253823	93.1255	18.5765
chr17	17430368	17431122	755	17430785	441.335	84.0354
chr17	18120092	18120280	189	18120156	15.297	7.88908
chr18	250931	251271	341	251093	82.9081	25.472
chr18	878770	879189	420	878974	134.93	35.4712
chr18	1201208	1201446	239	1201388	6.88455	4.45367
chr18	1442690	1442886	197	1442798	11.1498	5.75282
chr18	2498016	2498210	195	2498069	13.0535	6.35838
chr18	2773115	2773320	206	2773217	9.03638	4.21321
chr18	2801971	2802196	226	2802082	11.5196	6.64602
chr18	2918358	2919215	858	2918612	91.6213	22.7858
chr18	3085575	3085955	381	3085777	199.155	53.5835
chr18	3530046	3530294	249	3530145	9.09034	4.66796
chr18	4570013	4570240	228	4570142	14.8445	7.89215
chr18	4576958	4577711	754	4577165	285.112	62.694
chr18	4590936	4591179	244	4591059	16.5681	7.05273
chr18	4742640	4742932	293	4742781	46.5133	12.7163
chr18	5627422	5627821	400	5627615	65.1035	12.8667
chr18	5687151	5687518	368	5687399	19.2193	8.17506
chr18	5695896	5696147	252	5696036	17.1281	6.8791
chr18	5717453	5717718	266	5717620	29.8596	3.53073
chr18	5861518	5861784	267	5861654	50.0551	14.2946
chr18	5863250	5863565	316	5863324	8.81194	4.52875
chr18	5923761	5924492	732	5923928	91.257	21.3743
chr18	6487022	6487275	254	6487119	10.8897	5.23064
chr18	6500986	6501614	629	6501158	62.9292	14.1291
chr18	6503188	6503554	367	6503377	182.44	34.1459
chr18	6608906	6609184	279	6609040	12.1862	5.16755
chr18	6611680	6612278	599	6611929	495.145	85.9215
chr18	6613187	6613695	509	6613462	293.602	50.655
chr18	7428756	7429038	283	7428884	57.9718	4.81828
chr18	7704956	7705652	697	7705128	207.684	29.9786
chr18	7706780	7707291	512	7707086	276.542	46.6111
chr18	7858387	7858652	266	7858538	23.7251	10.0365
chr18	7904775	7904955	181	7904834	10.0607	4.99019
chr18	7944032	7944475	444	7944274	168.863	31.6563
chr18	8294860	8295146	287	8294982	38.9932	11.4892
chr18	8517455	8518415	961	8518218	187.999	30.8331
chr18	8642000	8642336	337	8642180	23.1085	7.63139
chr18	9018411	9018675	265	9018533	15.6155	5.99436
chr18	9243499	9243713	215	9243629	11.7611	4.83601
chr18	9541561	9542197	637	9541763	183.543	26.518
chr18	9595381	9596191	811	9595984	97.57	16.9464
chr18	10050873	10051178	306	10050917	7.00623	3.78856
chr18	10095646	10095826	181	10095737	11.1498	5.75282
chr18	10365260	10365481	222	10365402	11.129	4.71088
chr18	10413700	10413880	181	10413788	9.12191	4.68386
chr18	11168161	11168370	210	11168256	10.968	6.31126
chr18	11204013	11204222	210	11204099	31.2371	13.2772
chr18	11206950	11207369	420	11207164	110.391	24.0739
chr18	11207785	11207965	181	11207886	8.51757	4.38359
chr18	11256008	11256330	323	11256160	24.2577	8.59887
chr18	11322480	11322684	205	11322571	17.5922	8.67798
chr18	11354633	11354820	188	11354727	13.6566	6.23896
chr18	11355447	11356222	776	11355616	43.7793	11.5753
chr18	11379879	11380157	279	11380046	6.93278	3.63869
chr18	11688945	11689299	355	11689124	75.2652	15.3229
chr18	11689520	11689812	293	11689642	35.6587	9.38112
chr18	11726473	11726877	405	11726689	136.265	26.7586
chr18	11771607	11772271	665	11771806	94.5394	22.8562
chr18	11794136	11794408	273	11794308	13.3563	5.88621
chr18	11809531	11809969	439	11809718	87.4204	19.0103
chr18	12229667	12229851	185	12229748	9.02675	4.34075
chr18	12278833	12279088	256	12278952	30.8505	10.073
chr18	12451241	12451495	255	12451326	9.36548	4.80734
chr18	12453578	12453781	204	12453715	25.5046	8.6755
chr18	12531757	12532270	514	12532037	382.899	68.1229
chr18	12675041	12675468	428	12675253	305.109	46.7147
chr18	13011136	13011456	321	13011304	49.8777	14.5556
chr18	13065331	13065582	252	13065582	4.68894	3.19387
chr18	13083061	13083484	424	13083273	441.904	88.0764
chr18	13083701	13083996	296	13083823	9.08789	5.39895
chr18	13084545	13085440	896	13085160	570.908	85.9887
chr18	13294462	13295061	600	13294634	92.7807	19.43
chr18	13304499	13304772	274	13304612	13.5324	4.86425
chr18	13369587	13369860	274	13369745	10.4615	6.23064
chr18	14524160	14524505	346	14524337	38.0691	13.3188
chr19	375819	376038	220	375895	39.6733	15.7843
chr19	701373	701585	213	701512	17.798	8.22217
chr19	709889	710140	252	709996	15.1943	7.29805
chr19	1226002	1226232	231	1226152	14.558	7.19439
chr19	1233137	1233782	646	1233558	551.976	121.29
chr19	1242788	1243911	1124	1243050	292.754	68.2174
chr19	1244940	1245285	346	1244966	6.52601	4.56914
chr19	1245637	1246066	430	1245888	89.993	24.735
chr19	1954784	1955211	428	1954962	57.9169	15.478
chr19	1957847	1958159	313	1958011	45.4526	10.5189
chr19	2170878	2171151	274	2171021	39.4632	13.3223
chr19	2196743	2196979	237	2196852	42.5703	16.6151
chr19	2230445	2231387	943	2230634	146.101	34.5169
chr19	2234664	2235106	443	2234941	27.9644	11.4037
chr19	2242529	2242778	250	2242657	10.5274	6.0461
chr19	2408912	2409219	308	2409158	13.1709	5.61282
chr19	2440859	2441190	332	2441045	20.2875	9.04168
chr19	2441610	2441944	335	2441771	51.501	16.49
chr19	2496801	2497318	518	2497122	220.437	54.3646
chr19	2686513	2686738	226	2686652	73.6152	24.9226
chr19	2689535	2689715	181	2689576	11.5196	6.64602
chr19	2694940	2695141	202	2695042	14.3088	7.30823
chr19	2717287	2717680	394	2717532	52.5716	17.4721
chr19	2885944	2886159	216	2886051	38.2415	15.3689
chr19	3457527	3457724	198	3457626	17.1738	8.7229
chr19	3599816	3600029	214	3599879	22.6507	10.3981
chr19	3659962	3660268	307	3660120	26.8972	9.0575
chr19	3809912	3810120	209	3809992	27.5397	11.8659
chr19	3810498	3810930	433	3810659	54.2819	16.3204
chr19	4047925	4048594	670	4048226	173.907	36.7404
chr19	4221712	4221892	181	4221852	8.37094	4.97595
chr19	4420634	4420862	229	4420745	34.0168	14.1228
chr19	4477125	4477326	202	4477262	13.4911	7.08673
chr19	4477784	4478660	877	4478424	253.96	44.8108
chr19	4887315	4887655	341	4887532	16.7943	3.13848
chr19	5672340	5672534	195	5672442	12.6037	7.0614
chr19	5812982	5813252	271	5813142	15.297	7.88908
chr19	5813553	5813736	184	5813636	13.5169	6.8518
chr19	5846093	5846303	211	5846190	11.5196	6.64602
chr19	5847768	5848040	273	5847911	46.1489	16.938
chr19	6070901	6071168	268	6071025	9.33404	5.14726
chr19	7097381	7097593	213	7097473	7.54644	4.34014
chr19	7159581	7159774	194	7159720	9.45395	4.68946
chr19	8165151	8165344	194	8165246	12.0955	4.83461
chr19	8307346	8308667	1322	8308103	26.2127	7.6711
chr19	8308906	8310286	1381	8309546	20.3056	8.47784
chr19	8310453	8311353	901	8310780	12.6151	6.81976
chr19	8311618	8312330	713	8312006	11.4316	6.35723
chr19	8313073	8313253	181	8313193	6.4846	4.21535
chr19	8538504	8538711	208	8538647	22.6663	8.34959
chr19	8749201	8750075	875	8749847	508.926	91.1368
chr19	8750373	8751114	742	8750611	515.284	92.0452
chr19	8751472	8751656	185	8751554	13.3424	6.51587
chr19	8811355	8812250	896	8811676	217.137	40.2331
chr19	8830584	8830891	308	8830728	47.8674	12.4181
chr19	8976056	8976276	221	8976147	12.1862	5.16755
chr19	9061020	9061412	393	9061209	115.45	32.9937
chr19	9071614	9071891	278	9071744	45.535	15.7591
chr19	9190644	9191059	416	9190937	14.3677	2.13269
chr19	9245778	9246253	476	9246071	157.412	19.248
chr19	9420890	9421080	191	9420991	15.828	5.59083
chr19	9483900	9484597	698	9484427	280.507	43.8209
chr19	9485033	9485686	654	9485525	386.431	82.6305
chr19	9499981	9500185	205	9500109	23.3344	10.7998
chr19	9860601	9860818	218	9860668	11.5364	5.55758
chr19	9861556	9861933	378	9861758	162.78	28.4351
chr19	9989252	9989432	181	9989321	11.2832	4.39352
chr19	10166697	10166927	231	10166851	13.0198	5.37426
chr19	10272843	10273180	338	10273002	98.6583	27.7498
chr19	10549663	10549878	216	10549796	12.0513	4.81674
chr19	10593153	10593348	196	10593254	14.735	5.78766
chr19	10594520	10595052	533	10594873	15.5805	6.78147
chr19	10598522	10598795	274	10598648	40.3825	12.7492
chr19	10845381	10845588	208	10845491	8.31512	4.02171
chr19	12515124	12515381	258	12515225	13.0027	4.08409
chr19	12563599	12564312	714	12564123	213.138	29.7092
chr19	12564724	12564983	260	12564864	18.7674	5.18574
chr19	12568505	12568738	234	12568632	11.4596	4.04644
chr19	12575025	12576755	1731	12575894	515.486	61.1118
chr19	12640721	12641095	375	12640977	10.0351	5.15392
chr19	12811851	12812574	724	12812120	271.249	31.4976
chr19	12813003	12813333	331	12813168	34.8128	7.26161
chr19	12831265	12831585	321	12831417	56.2053	10.9234
chr19	12875274	12875454	181	12875370	7.99101	5.1279
chr19	12941280	12941479	200	12941380	9.23798	3.84797
chr19	13016213	13016441	229	13016309	30.1094	12.6225
chr19	13038482	13038771	290	13038639	243.402	47.7152
chr19	13040920	13041788	869	13041619	198.901	29.5007
chr19	13082398	13082649	252	13082520	21.658	6.21594
chr19	13087217	13087572	356	13087518	8.65193	3.9325
chr19	13087802	13088219	418	13087997	432.316	53.2819
chr19	13148290	13148491	202	13148427	11.4274	4.83752
chr19	13552230	13552451	222	13552320	18.9816	6.51133
chr19	13612054	13612250	197	13612193	13.7361	5.36227
chr19	13632181	13632375	195	13632258	12.9491	5.88144
chr19	13655393	13655609	217	13655484	13.8696	5.58096
chr19	13671959	13672139	181	13672075	6.93278	3.63869
chr19	13855739	13855919	181	13855811	6.59057	2.63812
chr19	14319768	14320546	779	14319992	366.717	42.4756
chr19	14339154	14339486	333	14339316	41.9335	7.44302
chr19	15040592	15040814	223	15040638	8.42242	3.1339
chr19	15175685	15176204	520	15175884	223.468	24.5016
chr19	15207873	15208089	217	15207998	15.8478	4.37565
chr2	197289	197620	332	197459	36.6803	11.9354
chr2	200268	200522	255	200398	22.1626	7.44128
chr2	683982	684228	247	684098	41.4236	14.7314
chr2	1345364	1345546	183	1345437	12.3648	6.20559
chr2	1368699	1369193	495	1368846	10.7462	5.15932
chr2	1556354	1556543	190	1556461	11.5364	5.55758
chr2	3153019	3153449	431	3153219	204.618	38.8177
chr2	3188719	3188965	247	3188838	5.25017	3.63336
chr2	3874885	3875140	256	3875003	134.838	30.6139
chr2	3959060	3959255	196	3959180	11.4986	6.16662
chr2	3986685	3987184	500	3987005	171.946	36.3487
chr2	4050770	4051071	302	4050927	13.7361	5.36227
chr2	4089250	4089750	501	4089352	53.0346	19.5227
chr2	4091434	4091776	343	4091600	136.352	39.8761
chr2	4099148	4099354	207	4099242	11.4639	5.16379
chr2	4138440	4138689	250	4138552	17.798	8.22217
chr2	4141195	4141469	275	4141350	14.4063	5.64569
chr2	4313733	4313983	251	4313876	63.52	21.695
chr2	4350540	4351607	1068	4350763	341.112	34.853
chr2	4351814	4352281	468	4352031	397.625	51.5569
chr2	4354069	4354634	566	4354366	486.842	54.9189
chr2	4475767	4476050	284	4475913	54.5676	19.9381
chr2	4923434	4923774	341	4923740	7.84224	3.60896
chr2	4929770	4929968	199	4929850	7.93624	3.55197
chr2	4970615	4970948	334	4970786	39.869	8.08011
chr2	4983320	4983534	215	4983369	8.02967	3.20104
chr2	4997072	4997313	242	4997177	26.0842	8.45581
chr2	5010098	5010630	533	5010450	84.7274	17.9452
chr2	5098009	5098268	260	5098140	20.9726	9.4289
chr2	5099008	5099248	241	5099157	15.297	7.88908
chr2	5187767	5187977	211	5187882	20.4445	9.1299
chr2	5284254	5284563	310	5284423	54.6247	15.733
chr2	5321658	5322394	737	5321837	54.0003	14.7409
chr2	5334449	5334784	336	5334655	41.4563	9.57159
chr2	5434466	5434769	304	5434626	30.8477	8.63051
chr2	5435094	5435719	626	5435282	119.978	22.986
chr2	5451204	5451392	189	5451331	9.974	5.93297
chr2	5492935	5493751	817	5493497	286.105	48.5359
chr2	5555281	5555992	712	5555802	124.059	21.7645
chr2	5811190	5811479	290	5811330	257.621	57.8978
chr2	5812379	5812607	229	5812495	15.9986	8.30752
chr2	5815184	5815589	406	5815408	528.037	93.8618
chr2	5818313	5818566	254	5818460	13.5737	5.00898
chr2	5870433	5870725	293	5870591	73.5638	23.8672
chr2	5898991	5899268	278	5899137	14.6098	6.51021
chr2	5899469	5899688	220	5899573	18.0873	8.10644
chr2	5989025	5989709	685	5989540	148.168	28.7376
chr2	6269585	6269777	193	6269619	14.558	7.19439
chr2	6494795	6495071	277	6494918	23.9712	6.40451
chr2	6674190	6674565	376	6674368	43.19	8.12145
chr2	7106514	7106783	270	7106642	42.9744	10.5255
chr2	7152558	7152752	195	7152648	11.6845	3.86333
chr2	7179230	7179512	283	7179352	183.263	30.2585
chr2	7180160	7180461	302	7180322	168.174	31.3743
chr2	7206910	7207261	352	7207049	28.5103	6.2126
chr2	7268680	7268963	284	7268856	8.13538	3.45296
chr2	7297400	7297669	270	7297454	5.27878	3.00539
chr2	7421960	7422159	200	7422052	11.1157	4.44738
chr2	7422382	7422788	407	7422591	135.893	16.1797
chr2	7429802	7430273	472	7430048	18.8507	4.42702
chr2	7447370	7447594	225	7447490	13.8079	4.07037
chr2	7448133	7448508	376	7448312	256.562	23.1557
chr2	7493753	7494196	444	7494026	21.3844	5.20089
chr2	7523845	7524475	631	7524280	440.359	48.6261
chr2	7532536	7533001	466	7532708	120.767	15.0777
chr2	7545409	7545592	184	7545515	12.5027	3.72954
chr2	7547663	7547902	240	7547761	27.6062	5.88204
chr2	7554446	7554705	260	7554587	24.3485	8.89982
chr2	7627989	7628460	472	7628145	45.0403	11.2991
chr2	7713033	7713215	183	7713112	11.861	4.6121
chr2	7725727	7726041	315	7725889	35.3565	9.48602
chr2	7847725	7847907	183	7847830	13.4535	7.32071
chr2	7849475	7849671	197	7849532	13.0859	7.10017
chr2	7890462	7890682	221	7890517	6.81972	3.00884
chr2	7957959	7958457	499	7958199	43.5204	6.51299
chr2	8081219	8081548	330	8081395	16.913	5.85797
chr2	8092113	8092319	207	8092218	23.5062	5.76768
chr2	8114348	8114529	182	8114449	10.2238	4.46401
chr2	8127744	8128408	665	8128168	71.1083	10.8013
chr2	8156212	8156471	260	8156357	19.5836	9.55365
chr2	8207646	8207839	194	8207738	21.3006	8.45216
chr2	8271333	8271593	261	8271459	29.7228	8.61794
chr2	8286309	8287263	955	8287034	465.863	48.73
chr2	8300443	8300686	244	8300535	11.2781	4.17685
chr2	8509437	8509654	218	8509501	11.1535	4.58708
chr2	8522309	8522696	388	8522542	30.4703	7.42234
chr2	9238795	9239108	314	9238961	28.185	8.0279
chr2	9846625	9847062	438	9846805	396.244	69.171
chr2	10205316	10205551	236	10205454	16.8455	6.16424
chr2	10284801	10285420	620	10285093	271.124	35.305
chr2	10285676	10285859	184	10285819	11.4596	4.04644
chr2	10286058	10286639	582	10286296	319.96	33.437
chr2	10287492	10288022	531	10287863	20.643	5.88185
chr2	10290947	10291127	181	10290974	7.33613	3.41355
chr20	1323867	1324296	430	1324107	299.002	34.9464
chr20	1378270	1378487	218	1378376	36.364	7.28514
chr20	2134989	2135245	257	2135108	198.631	20.01
chr20	2255611	2255833	223	2255694	20.6755	8.13777
chr20	2463858	2464301	444	2464136	65.2594	16.3069
chr20	2464644	2464874	231	2464795	34.2596	8.8698
chr20	2622976	2623189	214	2623077	13.3762	4.57683
chr20	2624798	2625041	244	2624921	11.5647	4.27611
chr20	2742976	2743242	267	2743133	12.7795	3.73458
chr20	2801129	2801311	183	2801226	7.46828	3.09066
chr20	2868950	2869410	461	2869262	21.7881	5.51048
chr20	2941614	2941874	261	2941765	5.616	2.15358
chr20	3001129	3001445	317	3001251	32.2537	7.36609
chr20	3053265	3054162	898	3053692	418.738	39.3049
chr20	3054381	3054609	229	3054487	14.3696	5.17595
chr20	3056404	3056966	563	3056610	311.01	32.5616
chr20	3057986	3058199	214	3058111	14.3696	5.17595
chr20	3154188	3154374	187	3154254	9.8942	5.88447
chr20	3166069	3166603	535	3166287	68.8426	13.1571
chr20	3192950	3193322	373	3193016	8.76401	3.58833
chr20	3214726	3215100	375	3214924	102.625	15.8152
chr20	3227648	3227854	207	3227684	10.1345	3.79354
chr20	3228267	3228503	237	3228355	6.92169	2.98028
chr20	3228873	3229185	313	3229035	28.3272	6.91086
chr20	3352913	3353250	338	3353076	23.8391	6.50433
chr20	3354652	3354928	277	3354776	21.9996	5.92165
chr20	3368901	3369151	251	3369068	27.7729	7.18347
chr20	3369698	3370173	476	3369988	52.9108	10.696
chr20	3460308	3460641	334	3460470	137.442	24.9094
chr20	3685137	3685954	818	3685682	338.499	37.1214
chr20	3686895	3687096	202	3686994	10.316	3.68844
chr20	3696429	3696700	272	3696557	40.2208	12.6713
chr20	3705700	3705942	243	3705831	23.6482	8.08246
chr20	3706152	3706352	201	3706219	17.2579	8.19641
chr20	3717179	3717393	215	3717266	8.43021	5.39989
chr20	3745524	3746292	769	3746105	25.1462	5.99371
chr20	3778056	3778275	220	3778177	16.1514	7.84005
chr20	3797558	3797800	243	3797726	5.5461	2.95997
chr20	3986891	3987136	246	3987021	32.6332	13.7074
chr20	4547941	4548190	250	4548074	17.5389	6.27639
chr20	4718837	4719642	806	4719013	137.823	29.1421
chr20	4738958	4739319	362	4739146	60.5083	11.8399
chr20	4900881	4901148	268	4901014	16.0018	5.50988
chr20	4921255	4921899	645	4921596	232.533	38.0332
chr20	4948568	4949026	459	4948727	35.4887	11.9974
chr20	4985077	4985282	206	4985186	17.5922	8.67798
chr20	4985518	4985903	386	4985702	122.948	23.7707
chr20	4990512	4991035	524	4990907	53.2259	14.0736
chr20	5108129	5108331	203	5108192	9.66175	5.7436
chr20	5220607	5220881	275	5220669	7.83684	4.33944
chr20	5258209	5258519	311	5258361	73.6152	24.9226
chr20	5268623	5268923	301	5268745	16.4346	8.28353
chr20	5269507	5269877	371	5269713	91.6213	22.7858
chr20	5433055	5433948	894	5433714	315.121	62.3727
chr20	5434692	5435023	332	5434830	16.5106	6.20107
chr20	5442610	5443413	804	5443205	295.848	55.0656
chr20	5448541	5448846	306	5448705	48.323	16.4443
chr20	5469753	5469945	193	5469845	17.1738	8.7229
chr20	5473811	5474006	196	5473920	15.9986	8.30752
chr20	5475103	5475352	250	5475222	11.1498	5.75282
chr20	5926079	5926316	238	5926183	16.1549	6.04895
chr20	6041330	6041584	255	6041469	16.9457	6.5852
chr20	6745405	6745732	328	6745583	75.1618	23.748
chr20	6790774	6791130	357	6790991	100.384	26.121
chr20	6890293	6890503	211	6890405	14.0499	5.83733
chr20	6895930	6896404	475	6896228	160.615	33.184
chr20	6922847	6923040	194	6922911	11.4986	6.16662
chr20	7005162	7005442	281	7005299	33.3999	3.47049
chr20	7110403	7110717	315	7110553	391.507	91.7981
chr20	7272719	7272918	200	7272808	15.9986	8.30752
chr20	7391915	7392106	192	7391975	11.6683	3.52042
chr20	7443422	7444060	639	7443710	447.576	77.2445
chr20	7511110	7511629	520	7511381	532.682	97.6713
chr20	7511847	7512120	274	7511965	69.8251	22.2901
chr20	7515380	7515560	181	7515404	6.88455	4.45367
chr20	7633398	7633725	328	7633548	46.733	14.1055
chr20	7681875	7682075	201	7681962	10.91	5.42518
chr20	7792835	7793080	246	7792956	22.0669	10.3844
chr20	7974650	7975375	726	7974892	210.079	42.3164
chr20	7975587	7975779	193	7975654	9.33404	5.14726
chr20	7997280	7997791	512	7997526	320.643	40.0124
chr20	8047593	8048008	416	8047798	216.135	28.7117
chr20	8048543	8048905	363	8048726	101.269	21.7858
chr20	8133500	8133699	200	8133549	10.7193	3.98703
chr20	8683065	8683354	290	8683191	45.1183	13.0211
chr20	8708372	8708859	488	8708549	84.1976	21.4294
chr20	8710673	8710869	197	8710720	10.525	4.45994
chr20	8743656	8743914	259	8743772	17.6585	6.70649
chr20	8761079	8761259	181	8761148	13.6721	6.04058
chr20	9680312	9681406	1095	9681201	269.781	68.1217
chr20	9712383	9712632	250	9712492	22.407	10.2558
chr20	9731755	9732604	850	9731933	464.636	99.4098
chr20	9735569	9735781	213	9735626	9.33404	5.14726
chr20	9758210	9758397	188	9758327	13.7125	7.47677
chr20	9795811	9795991	181	9795856	8.0022	4.58864
chr20	9908897	9909308	412	9909091	129.571	26.0435
chr20	9911466	9912293	828	9911877	386.667	66.691
chr20	9912448	9912898	451	9912639	328.291	49.4018
chr20	10500426	10500675	250	10500536	17.5375	7.30665
chr20	10663340	10663523	184	10663446	32.8469	3.4446
chr20	10718890	10719076	187	10718962	12.5222	5.86536
chr20	11687934	11688248	315	11688082	9.76813	5.39095
chr20	11688475	11688780	306	11688692	11.1827	5.77093
chr20	13222763	13223021	259	13222899	25.3279	8.84455
chr20	13223906	13224149	244	13224046	21.7389	8.40903
chr20	14445456	14445694	239	14445576	17.0403	4.03181
chr21	940254	940477	224	940377	6.8628	3.72064
chr21	1030563	1031253	691	1030807	13.3772	5.89637
chr21	1031450	1032207	758	1031775	580.255	88.7504
chr21	1033287	1033617	331	1033454	74.3192	17.7651
chr21	1072164	1072419	256	1072302	9.33404	5.14726
chr21	1140345	1140802	458	1140544	518.293	111.236
chr21	1265853	1266123	271	1265999	19.2193	8.17506
chr21	1294029	1294256	228	1294113	12.4967	6.50921
chr21	1361499	1361743	245	1361603	18.1488	7.87228
chr21	1363148	1363410	263	1363259	25.3279	8.84455
chr21	1413392	1413592	201	1413450	8.86741	5.07383
chr21	1522597	1523263	667	1523063	138.19	40.2915
chr21	1540755	1541027	273	1540888	23.3344	10.7998
chr21	2959711	2960042	332	2959891	58.0808	11.9253
chr21	2968187	2968372	186	2968283	12.1088	5.65586
chr21	2977286	2977543	258	2977404	28.93	9.73088
chr21	3042413	3043153	741	3042714	36.8213	14.9535
chr21	3076613	3076939	327	3076761	29.9053	12.8767
chr21	3079697	3079877	181	3079810	9.43106	5.81527
chr21	3080173	3080357	185	3080288	12.6037	7.0614
chr21	3264161	3264475	315	3264362	8.29473	4.42228
chr21	3571010	3571233	224	3571075	9.33404	5.14726
chr21	4225548	4225814	267	4225693	42.5703	16.6151
chr21	4233023	4233237	215	4233152	11.5196	6.64602
chr21	5247550	5247770	221	5247704	18.3691	9.13828
chr21	6397509	6397718	210	6397629	65.7528	6.44432
chr21	6400137	6400833	697	6400541	12.5372	1.84039
chr21	6470496	6471833	1338	6470904	581.216	82.8549
chr21	6472508	6472940	433	6472666	58.3462	14.9965
chr21	6473335	6473538	204	6473445	9.84908	4.72388
chr21	6517720	6518219	500	6517889	86.9195	15.0959
chr21	6520036	6520216	181	6520141	9.78669	4.28154
chr21	6521128	6521599	472	6521438	65.4316	14.511
chr21	6547492	6548234	743	6547888	508.848	74.0203
chr21	6847918	6848175	258	6848029	7.1241	3.84478
chr21	6886760	6887219	460	6886995	242.515	41.5349
chr21	6906531	6906847	317	6906688	45.5311	10.1273
chr21	6963146	6963404	259	6963279	27.0026	8.85596
chr21	6964130	6964437	308	6964287	42.2371	11.7568
chr21	8082252	8082432	181	8082349	11.4986	6.16662
chr21	8206258	8206468	211	8206323	12.713	5.08775
chr21	8206717	8206950	234	8206804	24.6787	7.66039
chr21	8810323	8810602	280	8810423	13.8457	6.12627
chr21	8811190	8811370	181	8811218	7.75205	4.79626
chr21	8902162	8902810	649	8902341	21.7783	7.08586
chr21	9456329	9456518	190	9456447	11.2711	3.09208
chr21	10406742	10406925	184	10406826	12.0912	6.0556
chr21	10407940	10408613	674	10408276	61.169	18.1668
chr21	10553243	10553505	263	10553334	76.2259	24.8506
chr21	10568088	10568545	458	10568314	230.99	60.2296
chr21	10568932	10569197	266	10569051	28.5617	12.4613
chr21	10569587	10569959	373	10569758	243.129	62.7218
chr21	10574910	10575178	269	10575035	23.211	10.3938
chr21	11618313	11618560	248	11618436	14.1804	7.49462
chr21	11625331	11625511	181	11625422	13.8696	5.58096
chr21	12485955	12486172	218	12486088	14.687	7.26778
chr21	12605188	12605438	251	12605309	27.1696	10.9629
chr21	12941089	12941336	248	12941220	18.7785	8.48886
chr21	13295078	13295289	212	13295185	16.5544	6.6083
chr21	13295767	13296658	892	13296470	321.341	52.7103
chr21	13360301	13360632	332	13360452	84.0452	20.1459
chr21	13466462	13466642	181	13466575	9.06708	5.18812
chr21	15118357	15119176	820	15118522	40.7262	13.6105
chr21	15137819	15138241	423	15138036	373.955	61.6662
chr21	15138488	15138793	306	15138637	19.4174	6.17774
chr21	15145890	15146181	292	15146078	4.57873	3.36235
chr21	16619245	16619552	308	16619407	19.8013	9.06625
chr21	16876502	16876709	208	16876625	11.0432	3.75295
chr21	17157640	17157865	226	17157687	6.80818	3.81672
chr21	17426745	17427076	332	17426826	10.2303	5.45004
chr21	18327692	18327962	271	18327812	32.4623	9.99134
chr21	18331053	18331410	358	18331231	192.98	38.7404
chr21	18457908	18458088	181	18458023	10.525	4.45994
chr22	197856	198105	250	197970	27.1632	11.2991
chr22	213802	213982	181	213894	12.4967	6.50921
chr22	214587	214913	327	214753	278.073	69.7832
chr22	273200	273396	197	273292	12.4967	6.50921
chr22	487906	488213	308	488055	101.249	21.7777
chr22	504975	505280	306	505131	11.7387	5.66166
chr22	1332678	1333119	442	1332942	555.305	117.868
chr22	1333906	1334799	894	1334616	574.577	109.629
chr22	1516709	1516961	253	1516860	8.28437	4.13404
chr22	2129095	2129401	307	2129258	73.3379	22.2684
chr22	2221802	2221987	186	2221880	10.2303	5.45004
chr22	2551927	2552135	209	2552046	16.0972	7.54288
chr22	2605009	2605199	191	2605097	13.7269	2.45283
chr22	2683664	2685435	1772	2683890	311.709	26.8707
chr22	2686154	2686362	209	2686254	21.6628	6.68403
chr22	2697378	2697631	254	2697508	26.3955	6.74393
chr22	2725513	2725931	419	2725760	195.281	25.2925
chr22	2726102	2726698	597	2726308	75.222	11.4796
chr22	2866901	2867089	189	2866993	13.3833	4.47414
chr22	3093786	3094293	508	3093979	263.928	27.2628
chr22	3094873	3095394	522	3095154	134.36	15.6695
chr22	3232629	3233239	611	3232789	83.5002	9.78827
chr22	3233752	3234081	330	3233921	30.6253	6.30907
chr22	3357062	3357718	657	3357334	451.591	45.5029
chr22	3357909	3358117	209	3358004	11.8308	4.07438
chr22	3358645	3359036	392	3358751	9.05451	3.44955
chr22	3359463	3359872	410	3359683	376.256	29.3716
chr22	3428566	3428750	185	3428639	18.7394	4.62496
chr22	3443370	3443706	337	3443549	96.0042	12.8217
chr22	3446287	3446561	275	3446460	11.5277	3.97975
chr22	3546877	3547057	181	3546887	5.04827	2.54148
chr22	3655534	3655714	181	3655616	6.79523	3.06562
chr22	3715169	3715849	681	3715358	363.64	36.5414
chr22	3830330	3830625	296	3830472	12.7685	4.70734
chr22	4766286	4766480	195	4766393	7.60302	3.07095
chr22	4796054	4796257	204	4796171	14.5352	5.5371
chr22	4808574	4808885	312	4808754	18.1767	6.54387
chr22	4811051	4811262	212	4811141	16.844	7.43643
chr22	4843708	4843947	240	4843834	18.3691	9.13828
chr22	5090152	5090378	227	5090280	28.6083	9.5816
chr22	5373124	5373358	235	5373266	51.5106	19.1073
chr22	5618150	5618850	701	5618617	526.842	67.4114
chr22	5677145	5677448	304	5677290	118.046	21.576
chr22	5686131	5686657	527	5686492	97.2235	24.5661
chr22	5775187	5775481	295	5775450	5.35661	2.5463
chr22	6265424	6265624	201	6265570	14.9597	4.38571
chr22	6405379	6405662	284	6405524	14.608	4.13001
chr22	6438151	6438529	379	6438339	44.1163	7.37807
chr22	6567463	6567798	336	6567615	33.7515	5.72237
chr22	6650534	6651506	973	6650814	392.809	28.9675
chr22	6651688	6652408	721	6652118	348.606	27.5168
chr22	6652747	6652927	181	6652831	8.63364	2.98191
chr22	6653218	6653634	417	6653410	151.784	15.2447
chr22	6665105	6665752	648	6665322	300.888	21.7563
chr22	6667144	6667693	550	6667546	26.1194	5.1938
chr22	6667861	6668470	610	6668222	233.506	22.8895
chr22	7009675	7009894	220	7009796	15.8561	6.28636
chr22	7269980	7270193	214	7270070	10.0215	4.51116
chr22	7463172	7463422	251	7463275	22.5939	7.03584
chr22	7554712	7554946	235	7554799	6.6085	3.14149
chr22	7555838	7556358	521	7556118	132.826	19.9466
chr22	7618380	7618687	308	7618516	107.891	14.0424
chr22	7782856	7783129	274	7782993	10.6927	2.57999
chr22	7888273	7888532	260	7888395	19.6993	5.58185
chr22	8131147	8131477	331	8131317	19.4692	5.07752
chr22	8183539	8183759	221	8183656	25.3279	8.84455
chr22	8681012	8681320	309	8681175	13.4241	5.55357
chr22	8728549	8728815	267	8728672	48.272	14.8539
chr22	8729575	8730067	493	8729836	244.385	48.174
chr22	8730280	8730501	222	8730380	12.032	5.8141
chr22	8730859	8731507	649	8731205	580.142	90.6944
chr22	8996282	8996463	182	8996379	13.6392	6.9217
chr22	9667618	9668169	552	9667873	551.355	79.0224
chr22	9691376	9691710	335	9691549	71.9095	15.5123
chr22	9693123	9693471	349	9693291	153.232	27.9048
chr22	9753038	9753312	275	9753152	11.6122	4.77432
chr22	10231630	10231954	325	10231842	19.2786	6.82117
chr22	10257874	10258158	285	10258010	30.5342	6.87412
chr22	10328794	10329876	1083	10329662	382.823	52.6652
chr22	10332032	10332215	184	10332116	13.5042	5.76788
chr22	10381809	10382076	268	10381946	13.0198	5.37426
chr22	10403814	10404152	339	10403993	28.6495	9.87503
chr22	10444303	10444833	531	10444575	307.379	46.1737
chr22	10445340	10446382	1043	10446231	53.0179	13.984
chr22	10447664	10448039	376	10447768	17.4197	6.40777
chr22	10490943	10492489	1547	10491423	137.792	18.2104
chr22	10492982	10493980	999	10493369	128.504	23.3642
chr22	10494311	10494537	227	10494436	41.1163	16.1997
chr22	13076977	13077183	207	13077090	14.1439	4.32795
chr22	13415425	13415618	194	13415544	9.111	4.00718
chr22	13508742	13508935	194	13508855	12.6676	6.60738
chr22	13914756	13915707	952	13914989	21.9977	2.06335
chr22	13945624	13945812	189	13945719	9.90227	5.08437
chr22	14099576	14099830	255	14099746	11.2466	5.60188
chr22	16382831	16383011	181	16382889	11.5196	6.64602
chr22	16573573	16573886	314	16573721	23.6482	8.08246
chr22	16738458	16738844	387	16738665	83.1987	19.3981
chr22	18585699	18585972	274	18585846	76.2259	24.8506
chr22	19244361	19244559	199	19244461	27.8403	8.98051
chr22	19629700	19629914	215	19629812	10.5349	4.59623
chr22	19664722	19664919	198	19664850	10.7462	5.15932
chr22	20098455	20098663	209	20098571	17.179	6.12831
chr22	20376217	20376397	181	20376329	4.79242	3.14318
chr22	20403852	20404299	448	20403983	11.1498	5.75282
chr22	21159023	21159355	333	21159214	22.8955	5.94321
chr22	21173125	21173305	181	21173203	10.1345	3.79354
chr22	21189101	21189300	200	21189226	14.6349	5.01136
chr22	21189545	21189817	273	21189705	20.9435	5.08796
chr22	21191284	21191530	247	21191412	24.9263	5.71832
chr22	21327705	21328186	482	21327970	278.721	41.3661
chr22	21664099	21664464	366	21664272	108.937	22.6735
chr22	21691954	21692274	321	21692133	89.6748	20.3029
chr22	21694272	21694651	380	21694451	257.844	49.2451
chr22	22145293	22145558	266	22145412	20.8164	9.96903
chr22	22209954	22210223	270	22210097	20.3056	8.47784
chr22	22348585	22349074	490	22348840	127.4	24.3909
chr22	22742400	22742752	353	22742605	30.8505	10.073
chr22	22763102	22763292	191	22763211	8.64894	5.13885
chr23	170072	170451	380	170245	119.8	21.2293
chr23	171079	171703	625	171473	157.709	24.543
chr23	224426	224677	252	224546	39.7475	13.1146
chr23	254868	256484	1617	255229	114.324	23.7331
chr23	272339	272708	370	272485	62.1022	14.6759
chr23	363855	364035	181	363943	11.5057	4.15533
chr23	437007	437234	228	437095	17.4197	6.40777
chr23	481921	482526	606	482022	47.5749	15.642
chr23	484100	485146	1047	484688	348.561	56.508
chr23	491423	492048	626	491729	230.696	27.0606
chr23	2175512	2175710	199	2175644	12.0555	4.34137
chr23	2498208	2498433	226	2498288	27.2323	12.0459
chr23	2505432	2505861	430	2505653	134.058	22.0395
chr23	2506588	2506846	259	2506716	22.0669	10.3844
chr23	2562854	2563122	269	2562969	70.3627	24.0918
chr23	2569744	2570132	389	2569933	268.887	55.106
chr23	2573968	2574260	293	2574118	111.996	32.8089
chr23	2587972	2588313	342	2588176	38.0355	10.5418
chr23	3674281	3674680	400	3674501	43.7653	12.1237
chr23	4141833	4142128	296	4141997	7.20546	3.45205
chr23	4146835	4147103	269	4146978	17.2365	8.469
chr23	4154749	4155142	394	4154950	57.6604	20.7688
chr23	4155453	4155687	235	4155585	29.9053	12.8767
chr23	4156276	4156773	498	4156614	51.1468	17.1295
chr23	4157172	4157472	301	4157326	35.6481	12.414
chr23	4516570	4516804	235	4516686	8.16851	2.21969
chr23	4519064	4519322	259	4519131	6.93299	1.96806
chr23	4519871	4520418	548	4520301	24.6868	3.53871
chr23	4735238	4735501	264	4735365	29.438	7.10427
chr23	4742709	4743015	307	4742902	8.57879	3.69997
chr23	4808965	4809157	193	4809049	19.7518	4.29178
chr23	4810925	4811105	181	4811025	18.7049	4.78268
chr23	4965402	4965866	465	4965724	38.9508	13.0611
chr23	5121307	5121487	181	5121381	9.43106	5.81527
chr23	5193371	5193663	293	5193529	9.17099	5.05677
chr23	5200377	5200660	284	5200547	14.4562	5.35193
chr23	5363165	5363409	245	5363261	11.5196	6.64602
chr23	6141900	6142087	188	6141954	9.27447	5.30768
chr23	6214227	6214410	184	6214291	12.0912	6.0556
chr23	6247796	6248124	329	6248018	14.4562	5.35193
chr23	6248988	6249484	497	6249156	26.666	8.04341
chr23	6319424	6319894	471	6319729	48.8791	13.7582
chr23	7241716	7241938	223	7241841	75.2523	25.3379
chr23	7357635	7357915	281	7357764	25.9544	9.99174
chr23	7524276	7524498	223	7524349	6.00821	3.93614
chr23	7841836	7842058	223	7841916	5.02479	3.06416
chr23	7916284	7916667	384	7916453	56.2053	10.9234
chr23	7997794	7998012	219	7997870	8.31512	4.02171
chr23	8000607	8001093	487	8000816	355.452	58.3065
chr23	8113911	8114142	232	8114027	18.5455	6.01078
chr23	8170766	8170982	217	8170840	17.0403	4.03181
chr23	8171138	8171654	517	8171341	319.703	31.2671
chr23	8784147	8784458	312	8784318	17.2991	5.18314
chr23	8841539	8841719	181	8841599	8.26642	3.58472
chr23	8868744	8868924	181	8868862	10.6039	4.14396
chr23	8890807	8891075	269	8891036	6.8598	3.15821
chr23	9320048	9320242	195	9320168	12.6522	4.15045
chr23	9348235	9349064	830	9348310	14.2884	4.46215
chr23	9349404	9350595	1192	9349928	402.099	33.1298
chr23	10000003	10000646	644	10000344	13.3424	6.51587
chr23	10001738	10001926	189	10001835	8.14062	4.49899
chr23	10002319	10002848	530	10002597	49.3321	14.648
chr23	10071577	10071850	274	10071725	23.3822	8.96302
chr23	10145168	10145373	206	10145295	9.04026	4.80783
chr23	10184089	10184815	727	10184656	89.3219	23.9196
chr23	11124699	11125399	701	11125140	173.647	36.62
chr23	12185366	12185753	388	12185458	8.58129	4.27197
chr23	12266931	12267351	421	12267205	42.5707	11.8992
chr23	12468248	12468518	271	12468379	48.9494	16.3679
chr23	12493389	12493676	288	12493433	5.02479	3.06416
chr23	12854425	12855065	641	12854593	42.6146	11.3686
chr23	13025932	13026194	263	13026057	16.2601	3.71211
chr23	13493711	13494053	343	13493866	81.0668	18.4972
chr23	13656064	13656248	185	13656125	11.1864	6.212
chr23	13720518	13721739	1222	13720695	278.764	43.6142
chr23	13856713	13857000	288	13856879	60.7876	21.5996
chr23	13857453	13857802	350	13857624	46.0138	14.8362
chr23	14996065	14996488	424	14996282	47.4788	11.2391
chr23	15012683	15012995	313	15012849	51.9123	9.52729
chr23	15269778	15270114	337	15269958	65.1867	15.9404
chr23	15476338	15476705	368	15476534	25.1531	8.06139
chr23	15642289	15642648	360	15642517	18.105	7.12478
chr23	15667580	15667789	210	15667679	12.1349	6.30286
chr23	15668064	15668565	502	15668401	276.17	60.7802
chr23	15698935	15699206	272	15699029	28.3276	9.45236
chr23	15783783	15783975	193	15783878	45.9749	5.24689
chr23	16007433	16007719	287	16007560	9.78895	4.54745
chr23	16007929	16008769	841	16008504	541.451	80.9663
chr23	16399953	16400758	806	16400360	10.1216	4.69917
chr23	16400913	16401146	234	16400988	8.36294	3.92475
chr23	16538625	16538851	227	16538703	9.3213	3.98128
chr23	16599461	16600016	556	16599634	97.3873	17.7004
chr23	16601658	16602260	603	16601983	445.898	44.0051
chr23	16623521	16623865	345	16623733	16.0534	2.35218
chr23	16664223	16664545	323	16664484	5.86675	3.17235
chr23	16684093	16684277	185	16684192	9.30156	4.202
chr23	16751976	16752311	336	16752095	24.7676	6.37925
chr23	16818035	16818266	232	16818117	5.60902	1.75099
chr23	17292706	17293200	495	17292817	16.4999	6.38381
chr23	17293612	17294553	942	17293849	503.486	58.939
chr23	17295324	17296105	782	17295813	575.315	81.0491
chr23	17332319	17333245	927	17332810	382.245	73.8466
chr23	17333823	17334310	488	17334072	467.67	73.4589
chr23	17420035	17420243	209	17420149	11.5198	5.19
chr23	17527659	17529700	2042	17528779	431.806	64.3063
chr23	17705849	17706067	219	17706007	12.142	4.17289
chr23	18112401	18112654	254	18112565	14.5174	5.52976
chr23	18203340	18203770	431	18203633	18.141	6.72129
chr23	18467589	18467769	181	18467665	10.0451	5.75888
chr23	18669080	18669386	307	18669232	38.6638	11.6337
chr23	18698403	18698642	240	18698520	24.3139	5.87845
chr23	19002754	19002968	215	19002888	5.53273	3.30724
chr23	19040311	19040727	417	19040545	342.21	38.7922
chr23	19044983	19045400	418	19045195	186.269	37.762
chr23	19430797	19430997	201	19430829	12.1345	5.48217
chr23	19524237	19524421	185	19524341	35.9939	5.76562
chr23	19813365	19813590	226	19813502	17.0945	7.5695
chr23	19814394	19814863	470	19814516	7.53031	4.04123
chr23	20866034	20866314	281	20866159	61.169	18.1668
chr23	20999532	20999878	347	20999724	74.6125	24.4561
chr23	21008636	21008824	189	21008709	10.5238	5.82403
chr23	21054122	21054366	245	21054186	11.8837	6.16089
chr23	21054787	21055168	382	21054988	206.332	39.0634
chr23	21200050	21200319	270	21200189	28.8003	11.874
chr23	21904998	21905496	499	21905289	205.964	49.8912
chr23	21986535	21987553	1019	21986740	221.881	41.2746
chr23	22173059	22173333	275	22173201	24.3119	6.65994
chr23	22230716	22230949	234	22230816	9.57339	5.48144
chr23	22248156	22248438	283	22248291	39.6733	15.7843
chr23	22689304	22689626	323	22689470	84.0015	21.7627
chr23	22690508	22691191	684	22690970	129.3	25.9318
chr23	22695941	22696280	340	22696119	29.1503	7.81701
chr23	22790098	22790324	227	22790220	16.1907	7.59478
chr23	22809210	22809688	479	22809479	301.337	35.2911
chr23	22819207	22819407	201	22819300	14.1754	5.2414
chr23	22820571	22820777	207	22820632	6.55302	3.37151
chr23	22884143	22885156	1014	22884330	320.159	41.7415
chr23	22914011	22914270	260	22914130	18.9816	6.51133
chr24	329038	329295	258	329123	7.05919	4.73345
chr24	459162	459416	255	459284	27.9656	9.82806
chr24	459770	460152	383	459963	74.5447	17.512
chr24	461128	461388	261	461293	16.2538	5.91897
chr24	490368	490760	393	490588	22.2158	10.1445
chr24	491076	491577	502	491471	180.946	43.0257
chr24	526580	526804	225	526668	9.85795	4.07969
chr24	541393	541782	390	541515	9.49271	3.66709
chr24	639046	639366	321	639207	49.6883	17.6216
chr24	828344	828536	193	828480	8.57879	3.69997
chr24	1109603	1109901	299	1109757	46.733	14.1055
chr24	1110805	1111081	277	1110952	8.28437	4.13404
chr24	1339796	1339977	182	1339892	19.6262	7.86651
chr24	1978692	1978982	291	1978836	61.292	19.5276
chr24	1979840	1980130	291	1979988	46.8856	17.356
chr24	1992601	1992995	395	1992800	347.656	65.0739
chr24	1993664	1994012	349	1993844	76.4278	16.9496
chr24	2045657	2045943	287	2045806	27.5397	11.8659
chr24	2046263	2046444	182	2046341	12.6037	7.0614
chr24	2146196	2146489	294	2146375	17.0945	7.5695
chr24	2391984	2392274	291	2392122	31.2459	12.1715
chr24	2471257	2471624	368	2471429	44.0296	5.70257
chr24	2542527	2542779	253	2542634	20.1021	6.11954
chr24	2602006	2602264	259	2602112	18.3691	9.13828
chr24	2712992	2713282	291	2713171	10.91	5.42518
chr24	2719662	2720208	547	2720032	442.539	101.352
chr24	2736779	2737809	1031	2737126	617.436	132.92
chr24	3925312	3925519	208	3925436	12.0912	6.0556
chr24	4559490	4559674	185	4559613	32.724	6.19393
chr24	4582720	4582952	233	4582826	14.8445	7.89215
chr24	4936648	4936831	184	4936743	13.7125	7.47677
chr24	5146713	5146991	279	5146876	34.0168	14.1228
chr24	5878982	5879220	239	5879085	19.9643	9.46689
chr24	5900925	5901366	442	5901208	27.2323	12.0459
chr24	6237616	6237872	257	6237761	31.2626	13.292
chr24	6287449	6288028	580	6287815	326.522	63.3584
chr24	6431506	6431861	356	6431708	26.1722	8.26809
chr24	6471803	6472017	215	6471844	16.8684	8.54083
chr24	6506627	6506942	316	6506794	201.141	11.2799
chr24	6527191	6527502	312	6527347	14.558	7.19439
chr24	6682237	6682576	340	6682482	10.1933	1.87187
chr24	6841669	6841924	256	6841815	40.7547	13.6251
chr24	7236934	7237882	949	7237659	156.018	30.716
chr24	7280761	7281118	358	7280944	498.613	91.2222
chr24	7281882	7282309	428	7282120	384.866	79.5269
chr24	7283691	7283871	181	7283838	13.3772	5.89637
chr24	7610711	7611059	349	7610889	85.219	27.8302
chr24	7652314	7652623	310	7652478	46.733	14.1055
chr24	7773757	7774054	298	7773893	53.0346	19.5227
chr24	7801362	7801662	301	7801493	39.6733	15.7843
chr24	7802033	7802326	294	7802185	56.896	18.4999
chr24	7854336	7854644	309	7854489	33.2703	12.5635
chr24	7860293	7860612	320	7860472	9.90783	4.91364
chr24	8047129	8047675	547	8047574	12.6037	7.0614
chr24	8050291	8051024	734	8050771	328.659	79.7522
chr24	8071781	8071984	204	8071875	23.3344	10.7998
chr24	8083818	8084161	344	8083988	298.981	73.937
chr24	8084586	8085339	754	8085143	236.059	57.3641
chr24	8128800	8129316	517	8129067	472.88	88.7921
chr24	8130993	8131343	351	8131121	21.4064	9.36681
chr24	8307978	8308487	510	8308237	453.76	103.429
chr24	8384175	8384530	356	8384353	132.688	39.0454
chr24	8394145	8394392	248	8394304	10.0351	5.15392
chr24	8430511	8430706	196	8430569	15.7367	7.8735
chr24	8725027	8725210	184	8725086	9.94741	5.91681
chr24	9150988	9151363	376	9151210	14.3099	5.02116
chr24	10967217	10967557	341	10967383	187.913	36.4848
chr24	10967949	10968165	217	10968000	10.6374	4.93928
chr24	10970859	10971238	380	10971045	94.6271	23.3283
chr24	11007760	11008001	242	11007852	6.18573	3.51394
chr24	11084542	11084936	395	11084757	25.4994	10.059
chr24	11325762	11326078	317	11325920	41.4236	14.7314
chr24	11415634	11416881	1248	11416663	130.989	31.7919
chr24	11417561	11418002	442	11417729	51.4249	14.2496
chr24	11461198	11461476	279	11461333	65.54	22.8457
chr24	11466386	11466644	259	11466534	110.183	30.1479
chr24	11471877	11472686	810	11472222	309	60.6812
chr24	11489034	11489214	181	11489165	8.46284	4.67072
chr24	11489583	11489986	404	11489839	53.2621	12.131
chr24	11537651	11538168	518	11537963	583.812	110.355
chr24	11620370	11620550	181	11620510	6.01401	3.79763
chr24	11770514	11770733	220	11770607	7.80686	4.48151
chr24	11776438	11776623	186	11776492	15.2136	2.79657
chr24	11812259	11812470	212	11812364	14.0175	5.32521
chr24	11921185	11921588	404	11921502	13.4535	7.32071
chr24	13079220	13079727	508	13079475	68.3591	18.4456
chr24	13204315	13204734	420	13204560	365.288	86.8136
chr24	13214389	13214661	273	13214535	39.4632	13.3223
chr24	13230755	13231168	414	13231019	78.4045	16.4698
chr24	13232363	13232771	409	13232541	336.215	78.4963
chr24	13235334	13235542	209	13235423	25.1043	8.49561
chr24	13238815	13239077	263	13239022	6.32753	1.83312
chr24	13241798	13242022	225	13241908	19.2628	2.96942
chr24	13249381	13249691	311	13249657	6.66715	4.1644
chr24	13252520	13252720	201	13252674	10.0351	5.15392
chr24	13407715	13407895	181	13407796	9.85815	5.24583
chr24	13415145	13415467	323	13415282	13.1855	6.90775
chr24	13576272	13576584	313	13576437	75.2523	25.3379
chr24	13578311	13578494	184	13578416	12.3603	6.91401
chr24	13771708	13771990	283	13771877	17.1738	8.7229
chr24	13784321	13784602	282	13784428	16.0018	5.50988
chr24	13880807	13881162	356	13880859	7.64967	4.39598
chr24	15071979	15072163	185	15072057	12.6037	7.0614
chr24	15114758	15115094	337	15114970	11.5196	6.64602
chr24	15142247	15142483	237	15142335	53.0346	19.5227
chr24	15187749	15188024	276	15187845	25.3279	8.84455
chr24	15195367	15196031	665	15195886	35.523	13.0578
chr24	15197391	15197605	215	15197515	12.0912	6.0556
chr24	15197759	15198089	331	15197935	11.6044	5.405
chr24	15519285	15519528	244	15519425	22.0669	10.3844
chr24	15521652	15521998	347	15521846	65.9317	16.9521
chr24	15576017	15576256	240	15576093	18.1488	7.87228
chr24	15578416	15578759	344	15578552	11.7453	6.54423
chr24	15631531	15631863	333	15631707	81.8699	26.9994
chr24	15633788	15634064	277	15633912	22.0669	10.3844
chr24	15746558	15746772	215	15746652	12.6037	7.0614
chr24	15792871	15793199	329	15793033	93.9386	25.2962
chr24	15976049	15976349	301	15976193	32.6332	13.7074
chr24	15981791	15982401	611	15981992	293.97	54.7943
chr24	16006914	16007122	209	16007011	20.8164	9.96903
chr24	16082388	16082857	470	16082681	104.491	26.2292
chr24	16083054	16083243	190	16083100	8.46216	4.84448
chr24	16084092	16084295	204	16084180	14.8992	7.13367
chr24	16169917	16170171	255	16170044	25.0099	9.2228
chr24	16729634	16729874	241	16729749	22.0669	10.3844
chr24	16840680	16841067	388	16840866	307.328	61.1616
chr24	16841420	16841745	326	16841477	9.43106	5.81527
chr24	17006173	17006665	493	17006347	44.9678	12.3482
chr24	17063620	17063862	243	17063761	31.2626	13.292
chr24	17067549	17067826	278	17067682	84.8758	26.5619
chr24	17099385	17099739	355	17099560	112.089	24.8139
chr24	17148933	17149305	373	17149118	52.7837	16.3501
chr24	17358422	17358648	227	17358553	28.5617	12.4613
chr24	17359131	17359596	466	17359426	68.2297	22.8783
chr24	17386117	17386476	360	17386304	123.647	32.8887
chr24	17542133	17542337	205	17542256	9.47202	4.54628
chr24	17586598	17587438	841	17587206	275.01	61.553
chr24	17739412	17739676	265	17739557	10.7542	5.53727
chr24	17818044	17818285	242	17818153	10.5701	4.75415
chr24	17826699	17827007	309	17826875	69.229	20.5672
chr24	17829998	17830499	502	17830239	193.384	35.024
chr24	17830652	17831229	578	17831017	259.221	59.4281
chr24	17957078	17957343	266	17957200	18.8783	7.05047
chr24	17958026	17958432	407	17958206	28.4059	11.3055
chr24	17967133	17967887	755	17967362	147.89	37.6849
chr24	17968044	17968361	318	17968213	141.383	40.8408
chr24	17969531	17969760	230	17969614	11.3106	4.78774
chr24	18144872	18145087	216	18144981	12.7373	6.89232
chr24	18482977	18483390	414	18483170	79.473	25.6395
chr25	199806	200011	206	199925	22.0669	10.3844
chr25	597408	597683	276	597557	18.3691	9.13828
chr25	598287	598538	252	598440	34.0168	14.1228
chr25	720458	720688	231	720564	24.7971	9.68896
chr25	973470	973786	317	973614	46.753	13.7731
chr25	1258972	1259197	226	1259086	20.8164	9.96903
chr25	1306270	1306627	358	1306449	45.4279	16.9615
chr25	1308765	1309617	853	1309044	159.793	36.9392
chr25	1436242	1436546	305	1436396	17.4197	6.40777
chr25	1480525	1480940	416	1480809	44.0351	17.0304
chr25	1482418	1482697	280	1482535	19.2193	8.17506
chr25	1484263	1484503	241	1484376	20.0475	8.90735
chr25	2118976	2119237	262	2119113	49.996	18.6919
chr25	2124486	2124731	246	2124579	14.3195	7.57756
chr25	2126387	2126660	274	2126517	27.7521	8.94198
chr25	2149763	2149985	223	2149883	13.5169	6.8518
chr25	2259839	2260057	219	2259952	17.1738	8.7229
chr25	2260422	2260633	212	2260544	23.3344	10.7998
chr25	2356260	2356758	499	2356465	284.319	71.0293
chr25	2443624	2443968	345	2443692	7.05919	4.73345
chr25	2463606	2463919	314	2463771	177.761	49.0144
chr25	2906336	2906696	361	2906502	52.8115	18.9338
chr25	3461470	3461796	327	3461691	10.0351	5.15392
chr25	3615684	3615924	241	3615765	15.2082	3.38803
chr25	3669857	3670056	200	3669927	13.7125	7.47677
chr25	3723705	3724448	744	3724245	85.025	17.4274
chr25	3724922	3725273	352	3725073	64.3285	15.5817
chr25	3786059	3786354	296	3786211	12.0513	4.81674
chr25	3911032	3911281	250	3911140	22.1908	5.98055
chr25	3911537	3911818	282	3911686	37.6223	8.51848
chr25	3916420	3916989	570	3916853	90.5296	19.2232
chr25	3951786	3952025	240	3951912	16.4346	8.28353
chr25	3998936	3999127	192	3999030	15.8561	6.28636
chr25	4038785	4038965	181	4038878	11.3831	6.56292
chr25	4043275	4043671	397	4043505	169.133	26.0467
chr25	4097375	4097701	327	4097540	39.6722	9.99027
chr25	4098247	4098451	205	4098349	17.1738	8.7229
chr25	4112621	4112828	208	4112710	14.558	7.19439
chr25	4153933	4154279	347	4154104	71.9853	24.5072
chr25	4454980	4455181	202	4455099	18.5915	7.59525
chr25	5105377	5105688	312	5105511	14.9452	6.06184
chr25	5115420	5115642	223	5115545	14.1183	6.05921
chr25	5227012	5227266	255	5227125	77.681	22.198
chr25	5805047	5805433	387	5805318	33.2786	8.91988
chr25	6152942	6153126	185	6153053	14.1754	5.2414
chr25	6529578	6529838	261	6529720	27.2019	8.47479
chr25	6608831	6610016	1186	6609431	490.837	52.9835
chr25	6723594	6724066	473	6723827	35.1592	8.79414
chr25	6877517	6877750	234	6877606	10.5926	4.48766
chr25	7074381	7074794	414	7074616	85.4038	12.473
chr25	7074994	7075220	227	7075087	25.8434	6.43836
chr25	7077940	7078414	475	7078213	243.996	24.3205
chr25	7119723	7119954	232	7119844	6.93278	3.63869
chr25	7235056	7235393	338	7235300	5.13681	3.44041
chr25	7507413	7507683	271	7507524	17.4952	2.78685
chr25	7554433	7554632	200	7554538	23.3344	10.7998
chr25	7675636	7675824	189	7675672	5.35551	3.43955
chr25	7677687	7677886	200	7677781	18.3691	9.13828
chr25	7678504	7678972	469	7678683	477.635	74.6873
chr25	7701821	7702075	255	7701943	10.316	3.68844
chr25	7748792	7749107	316	7748934	13.8513	5.25813
chr25	7773228	7773444	217	7773320	13.3295	6.28435
chr25	8625502	8625695	194	8625610	13.7125	7.47677
chr25	8767007	8767376	370	8767205	81.762	24.343
chr25	10437161	10437899	739	10437382	140.208	39.5532
chr25	10791183	10791393	211	10791309	44.0351	17.0304
chr25	10965412	10965780	369	10965575	141.912	27.8396
chr25	10967187	10967459	273	10967311	12.9216	6.75423
chr25	11162257	11162457	201	11162357	18.3828	8.55278
chr25	11235851	11236092	242	11235966	57.0694	13.8491
chr25	11264450	11264757	308	11264603	25.2222	8.09027
chr25	11290603	11291239	637	11290945	31.8085	9.00096
chr25	11499554	11499851	298	11499688	109.563	18.9426
chr25	11689905	11690136	232	11690030	21.2503	7.2605
chr25	12170953	12171317	365	12171162	5.35551	3.43955
chr25	12178869	12179092	224	12178999	62.3637	22.0149
chr25	12401428	12401623	196	12401518	51.6782	5.97267
chr25	12738834	12739105	272	12738950	73.6152	24.9226
chr25	12740177	12740543	367	12740335	67.8313	16.3894
chr25	13639810	13640177	368	13639967	211.689	49.6756
chr25	14478089	14478283	195	14478190	18.3828	8.55278
chr25	14686632	14686894	263	14686751	24.6181	11.2152
chr25	14994109	14994429	321	14994263	78.5474	26.1687
chr25	15029802	15030321	520	15030121	248.92	47.9893
chr25	15078266	15078529	264	15078385	66.7234	22.0328
chr25	15079350	15079765	416	15079533	363.12	71.985
chr25	16332766	16332946	181	16332851	11.5196	6.64602
chr25	16393949	16394301	353	16394038	12.8682	6.48515
chr25	16463230	16464108	879	16463874	318.791	59.6601
chr25	16673954	16674262	309	16674113	5.97182	2.55405
chr26	300165	300419	255	300279	9.22554	5.48117
chr26	630962	631331	370	631058	10.5238	5.82403
chr26	643226	643684	459	643364	15.6191	7.53698
chr26	643855	644093	239	643975	76.8964	25.7533
chr26	718374	718755	382	718578	112.88	34.4762
chr26	748090	748317	228	748195	14.1804	7.49462
chr26	748525	748790	266	748670	59.5264	20.4026
chr26	906543	906974	432	906727	392.55	67.4849
chr26	907707	907921	215	907786	13.2838	7.21874
chr26	1178981	1179161	181	1179038	13.2151	5.00593
chr26	1579934	1580525	592	1580322	297.044	51.5932
chr26	1675520	1676030	511	1675622	31.4424	13.017
chr26	1738747	1738954	208	1738866	13.0859	7.10017
chr26	1766315	1766532	218	1766400	18.7691	9.07244
chr26	1901238	1901519	282	1901345	6.79755	4.23892
chr26	1904119	1905096	978	1904801	146.552	33.1581
chr26	1908068	1908709	642	1908546	63.9405	17.5242
chr26	1910310	1910656	347	1910479	106.514	25.3427
chr26	2148940	2149120	181	2149011	8.43021	5.39989
chr26	2255448	2255789	342	2255610	19.0965	7.37046
chr26	2413849	2414043	195	2413918	13.0535	6.35838
chr26	2416205	2416444	240	2416335	27.214	11.3278
chr26	2472409	2472630	222	2472551	6.52601	4.56914
chr26	2531171	2531669	499	2531537	7.10626	3.50629
chr26	2676389	2676575	187	2676440	13.7125	7.47677
chr26	2698282	2698500	219	2698414	16.6994	7.87958
chr26	2699098	2699314	217	2699173	17.1738	8.7229
chr26	2729437	2729679	243	2729548	24.7971	9.68896
chr26	2851270	2851510	241	2851357	38.2415	15.3689
chr26	3013144	3013695	552	3013461	393.043	48.7541
chr26	3078127	3078449	323	3078295	63.2342	16.4607
chr26	3299444	3299937	494	3299617	186.784	35.5149
chr26	3403376	3403752	377	3403553	197.544	31.9821
chr26	3553506	3553689	184	3553566	12.0912	6.0556
chr26	3721697	3721926	230	3721825	15.5805	6.78147
chr26	3843831	3844213	383	3844015	101.733	18.9102
chr26	3936403	3936913	511	3936472	7.54644	4.34014
chr26	3937177	3937612	436	3937374	199.906	43.6727
chr26	3938059	3938551	493	3938380	135.339	28.4991
chr26	4060407	4060587	181	4060462	12.7993	6.92918
chr26	4132710	4132997	288	4132857	17.5922	8.67798
chr26	4208210	4208517	308	4208362	91.9686	17.2618
chr26	4628169	4628432	264	4628314	21.5311	8.56956
chr26	4789980	4790166	187	4790070	15.9986	8.30752
chr26	4791871	4792159	289	4792022	44.0351	17.0304
chr26	5889966	5890353	388	5890181	220.143	41.0289
chr26	5890630	5891098	469	5890958	123.489	25.1454
chr26	5931366	5931635	270	5931527	23.9436	7.01257
chr26	5939775	5940252	478	5939980	349.28	57.926
chr26	6090459	6090663	205	6090562	14.8445	7.89215
chr26	6094649	6094981	333	6094797	149.312	42.7837
chr26	6101962	6102187	226	6102079	24.6181	11.2152
chr26	6143182	6143403	222	6143298	17.6911	6.52475
chr26	6144725	6144905	181	6144810	9.63522	4.62276
chr26	6609750	6610115	366	6609886	33.5483	9.0203
chr26	6610486	6610817	332	6610657	204.183	31.6685
[truncated: 850 more rows]
