# Supplementary material for: The genome-wide transcriptional regulatory landscape of ecdysone in the silkworm
Source: Epigenetics Chromatin. 2018 Aug 27;11:48. doi: 10.1186/s13072-018-0216-y (PMC6109983; doi:10.1186/s13072-018-0216-y)
Supplement: Supplementary file 8 — Additional file 8. The list of EcR peaks containing EcRE motif. [file 13072_2018_216_MOESM8_ESM.xlsx]

## Sheet: EcR peaks that contained_EcRE
Chr	Start	End	Name	Raw_name	fold_enrichment	-log10(pvalue)
chr10	10101201	10101571	371	10101386	139.647	29.4933
chr10	10118246	10119239	994	10119069	418.82	95.576
chr10	1059485	1059747	263	1059604	22.1541	8.10751
chr10	11317829	11318472	644	11318065	500.452	99.1107
chr10	11756630	11757289	660	11757123	80.2309	15.9763
chr10	11998790	11999022	233	11998830	10.316	3.68844
chr10	12594146	12594380	235	12594238	12.1862	5.16755
chr10	12788234	12788711	478	12788466	194.098	27.6164
chr10	13079818	13080066	249	13079964	27.6838	7.00221
chr10	13739785	13739972	188	13739826	10.5356	4.34112
chr10	13753991	13754288	298	13754150	15.1006	5.17807
chr10	13870612	13871015	404	13870792	172.601	32.7615
chr10	1389284	1389532	249	1389399	16.2844	6.28766
chr10	13895082	13895487	406	13895266	113.611	25.0596
chr10	1438770	1439400	631	1439052	160.786	30.9481
chr10	1454948	1455349	402	1455122	239.769	29.8294
chr10	1482305	1483372	1068	1483129	408.757	63.8033
chr10	14862856	14863444	589	14863128	190.419	33.8233
chr10	15341047	15341453	407	15341280	178.803	33.9986
chr10	15341983	15342469	487	15342328	23.6588	6.74718
chr10	15370388	15370578	191	15370461	8.3138	3.6953
chr10	15482703	15482914	212	15482795	14.7143	5.61153
chr10	156812	157103	292	156975	4.90241	1.74424
chr10	15729735	15730183	449	15729918	221.881	41.2746
chr10	15776030	15776504	475	15776342	90.0069	19.0166
chr10	15816795	15817059	265	15816910	109.344	33.6455
chr10	15834589	15835275	687	15834768	87.403	20.4635
chr10	15837769	15838228	460	15837984	373.769	51.7076
chr10	15980374	15980891	518	15980537	102.22	18.1993
chr10	16066460	16066993	534	16066566	18.4264	8.29324
chr10	16090865	16091219	355	16091041	41.4305	12.2841
chr10	16106775	16107244	470	16106981	177.177	24.8638
chr10	17049473	17049994	522	17049593	70.0247	17.6891
chr10	17077014	17077339	326	17077184	45.4806	12.8712
chr10	17079592	17079822	231	17079645	10.1024	4.84502
chr10	17179601	17179906	306	17179737	80.2053	26.5841
chr10	17947293	17947861	569	17947448	53.0346	19.5227
chr10	1879247	1880133	887	1879840	188.733	32.3103
chr10	19198716	19202119	3404	19199503	68.1085	3.67231
chr10	2091805	2092103	299	2091962	33.9306	9.38398
chr10	2109521	2110134	614	2109954	115.828	19.869
chr10	2240764	2241039	276	2240873	15.2202	6.38773
chr10	2456277	2457256	980	2456467	378.633	72.0617
chr10	2517017	2517753	737	2517604	59.1908	14.1102
chr10	2610556	2610924	369	2610758	36.9	14.5948
chr10	2709239	2709640	402	2709496	28.9156	9.20502
chr10	2710355	2710681	327	2710535	7.93624	3.55197
chr10	3469597	3470322	726	3469769	27.1245	10.2945
chr10	4048271	4048552	282	4048389	8.57879	3.69997
chr10	4126338	4127382	1045	4126743	312.678	36.2714
chr10	4170949	4171324	376	4171083	10.91	5.42518
chr10	4171507	4172343	837	4171863	519.727	70.4854
chr10	4769258	4769438	181	4769288	5.35551	3.43955
chr10	4785677	4786240	564	4785830	8.49703	3.76587
chr10	4791784	4794356	2573	4792753	33.1228	8.46843
chr10	4796071	4796411	341	4796290	7.59221	3.7095
chr10	5033369	5033626	258	5033496	17.2226	4.74638
chr10	7245332	7245611	280	7245497	67.9566	14.8929
chr10	8482870	8483250	381	8483086	75.9544	14.0303
chr10	8493054	8493484	431	8493360	6.37607	3.05673
chr10	8529571	8529828	258	8529701	18.105	7.12478
chr10	8564399	8564647	249	8564538	12.7755	4.48141
chr10	8685283	8685778	496	8685426	92.6397	14.752
chr10	8756788	8757060	273	8756914	19.6457	7.18441
chr10	937472	937683	212	937566	9.18204	4.88266
chr10	9564348	9564740	393	9564523	216.693	32.6468
chr10	9564982	9565787	806	9565565	274.913	41.2712
chr10	9849449	9849650	202	9849530	13.0535	6.35838
chr1	10275733	10276054	322	10275885	328.447	55.1671
chr1	10276229	10277853	1625	10277553	413.055	65.6142
chr1	10354769	10355058	290	10354925	49.8547	13.2462
chr1	10571352	10572247	896	10571592	351.07	74.4083
chr1	10591813	10592167	355	10591957	71.2423	12.0129
chr1	10782318	10783074	757	10782526	446.734	66.4558
chr1	10859649	10860182	534	10859948	195.5	37.3338
chr11	10274388	10274866	479	10274527	40.768	12.2899
chr11	11227400	11227720	321	11227557	70.026	14.0252
chr11	11393879	11394150	272	11394008	78.2701	14.0599
chr11	11456304	11456823	520	11456643	133.388	25.2177
chr11	11586057	11586264	208	11586161	21.9734	7.36185
chr11	1170399	1171121	723	1170585	475.747	63.3523
chr11	11776000	11776202	203	11776086	14.036	4.68842
chr11	11828124	11828548	425	11828449	108.964	20.8981
chr11	11971978	11972435	458	11972206	263.41	17.3043
chr11	12438983	12439492	510	12439115	8.35853	2.82857
chr11	12576015	12577055	1041	12576789	537.597	81.1934
chr11	12663045	12663281	237	12663137	10.0529	3.85413
chr11	13458440	13459013	574	13458612	169.293	37.2086
chr11	13459217	13459650	434	13459476	10.6923	5.50384
chr11	13460017	13460423	407	13460187	390.317	68.3572
chr11	13560448	13560959	512	13560594	16.5681	7.05273
chr11	13562234	13562510	277	13562334	9.43106	5.81527
chr11	13564165	13564639	475	13564438	20.3056	8.47784
chr11	13566807	13567312	506	13567045	467.67	73.4589
chr11	13908953	13909329	377	13909132	197.79	40.4176
chr11	1404386	1405213	828	1404623	275.162	48.645
chr11	1410914	1411345	432	1411067	125.004	25.3699
chr11	1498635	1498864	230	1498784	15.5269	6.33077
chr11	1514338	1514552	215	1514433	7.49632	3.66898
chr11	1517657	1518356	700	1517834	185.041	27.9836
chr11	1618253	1619046	794	1618814	395.741	77.0589
chr11	1629424	1629612	189	1629538	15.9986	8.30752
chr11	16606069	16606395	327	16606223	97.348	25.5675
chr11	16631357	16631924	568	16631666	177.977	35.5506
chr11	16860186	16860477	292	16860321	13.6931	6.47714
chr11	1744456	1744860	405	1744687	177.915	38.0928
chr11	17815902	17816089	188	17815997	9.48048	5.0417
chr11	17864379	17864623	245	17864458	8.95445	5.52235
chr11	18239011	18239199	189	18239071	6.6714	3.87789
chr1	11879309	11879590	282	11879335	6.88022	1.87133
chr1	11880630	11880995	366	11880834	6.10451	1.77244
chr1	11881982	11882170	189	11882074	16.204	2.91539
chr11	19004597	19004858	262	19004748	23.1996	8.35319
chr11	1988775	1989125	351	1988998	14.0499	5.83733
chr11	200596	201118	523	200917	29.502	10.9001
chr11	201977	202318	342	202144	285.988	45.9649
chr11	20376914	20377132	219	20377037	9.15472	3.01569
chr1	12045825	12047416	1592	12046091	133.409	33.0062
chr11	20482538	20482832	295	20482698	26.7833	7.51347
chr11	21646541	21646869	329	21646792	9.23798	3.84797
chr11	21756900	21757309	410	21757064	245.872	35.8579
chr11	21772877	21773066	190	21772976	11.5196	6.64602
chr11	21874690	21875262	573	21875067	124.691	15.2639
chr11	21976450	21976837	388	21976605	17.9766	4.68092
chr11	21986327	21986550	224	21986331	4.83782	2.51986
chr11	22730514	22730780	267	22730639	80.2053	26.5841
chr11	22731457	22731981	525	22731719	266.626	42.1672
chr11	23781864	23782094	231	23781982	9.90783	4.91364
chr11	2403743	2404024	282	2403904	37.4881	11.1099
chr1	12502909	12503126	218	12503021	13.4103	6.79109
chr11	2639721	2639901	181	2639854	15.0129	4.90155
chr11	2793129	2793687	559	2793239	102.684	22.3794
chr11	2796910	2797708	799	2797027	74.2241	20.8918
chr1	12815623	12815920	298	12815775	7.46105	4.98451
chr11	2894884	2895112	229	2894976	13.7125	7.47677
chr11	2942232	2942615	384	2942432	448.086	89.7586
chr1	13010679	13011230	552	13010886	561.597	118.731
chr1	13011472	13011970	499	13011693	328.098	59.677
chr11	3044903	3045289	387	3045062	149.946	34.8025
chr11	3051892	3052327	436	3052093	432.305	48.0996
chr11	3063957	3064183	227	3063962	4.57422	2.85436
chr11	3066625	3067061	437	3066855	88.1743	19.6724
chr1	13107180	13107511	332	13107356	24.9268	10.3826
chr11	3226744	3226980	237	3226915	9.94741	5.91681
chr11	3246558	3246793	236	3246619	6.11513	3.10797
chr11	3279567	3279999	433	3279742	355.784	49.7925
chr11	328055	328485	431	328317	339.367	81.8291
chr11	3285097	3285411	315	3285248	90.0069	19.0166
chr11	3286462	3286670	209	3286620	16.1306	5.70873
chr11	3287252	3287916	665	3287432	57.8919	10.4955
chr11	329992	330444	453	330284	73.1906	17.2875
chr1	13338885	13339088	204	13339017	13.4185	5.91645
chr11	3381608	3381992	385	3381770	13.7361	5.36227
chr11	3393731	3394581	851	3394129	427.224	35.5502
chr11	3398144	3398739	596	3398463	465.689	52.4062
chr11	3586781	3586966	186	3586856	10.1345	3.79354
chr11	3984287	3984931	645	3984438	28.4611	10.0696
chr11	4005019	4005798	780	4005348	14.9875	5.27097
chr1	14247612	14248133	522	14247879	497.669	77.1441
chr11	4257841	4258252	412	4258078	192.944	7.90795
chr1	1429580	1430170	591	1429735	114.635	26.8546
chr11	4370605	4370982	378	4370790	352.417	52.8294
chr11	4959557	4959742	186	4959714	7.36404	4.24214
chr11	5002558	5002914	357	5002672	12.889	5.31689
chr11	5121398	5121593	196	5121546	9.111	4.00718
chr1	15292605	15293066	462	15292778	61.2294	16.6316
chr11	535222	535433	212	535297	10.5238	5.82403
chr1	15415989	15417258	1270	15416582	370.241	77.0828
chr11	551250	552325	1076	551729	31.927	11.5056
chr11	552499	553473	975	553061	134.586	38.262
chr11	6082067	6082254	188	6082155	12.764	4.58796
chr11	6120991	6121364	374	6121059	12.5608	5.68942
chr1	16198071	16198515	445	16198312	361.281	56.3527
chr1	16217507	16217758	252	16217629	35.413	14.5382
chr1	16243106	16243312	207	16243207	9.22554	5.48117
chr1	16400817	16401579	763	16401267	182.201	37.9763
chr11	6681492	6681863	372	6681703	146.861	23.494
chr11	694005	695218	1214	694676	292.63	40.8531
chr1	17074995	17075489	495	17075174	267.383	60.9929
chr1	17303731	17304289	559	17304178	8.36294	3.92475
chr11	7863545	7863916	372	7863746	106.978	20.4915
chr11	7864908	7865529	622	7865317	251.624	38.3019
chr11	8176282	8176462	181	8176364	13.6033	6.65941
chr11	8217749	8217947	199	8217846	13.3772	5.89637
chr1	18328211	18328507	297	18328370	37.5194	13.0318
chr11	8398518	8398698	181	8398617	13.0965	6.16207
chr11	8633688	8634060	373	8633826	73.1906	17.2875
chr11	8817710	8818149	440	8817986	59.1593	19.7322
chr11	8864206	8864515	310	8864363	69.9261	21.3919
chr11	8982446	8982790	345	8982612	60.7876	21.5996
chr11	9070909	9071173	265	9071038	36.9097	12.7168
chr11	9396409	9396695	287	9396544	36.4849	9.92189
chr11	9569905	9571041	1137	9570084	72.673	14.1683
chr11	9877527	9877735	209	9877594	6.88455	4.45367
chr11	9934349	9935039	691	9934624	97.214	3.80456
chr12	11002025	11002359	335	11002190	83.9193	21.2986
chr12	11730466	11730779	314	11730607	18.9816	6.51133
chr12	11743197	11743547	351	11743357	162.701	32.6757
chr12	11746577	11746996	420	11746704	16.815	7.42109
chr12	1238010	1238418	409	1238213	132.635	21.8726
chr12	12398986	12399298	313	12399150	31.866	9.48527
chr1	21359997	21360838	842	21360177	84.3948	22.8427
chr12	13749288	13749513	226	13749371	16.3917	7.44671
chr1	21380306	21380603	298	21380450	21.1125	8.62625
chr12	1382387	1382764	378	1382582	151.313	30.9559
chr12	1399720	1399921	202	1399805	13.4911	7.08673
chr12	1400240	1401163	924	1400414	582.589	124.213
chr12	15180980	15181323	344	15181170	50.1354	12.5012
chr12	1521396	1521998	603	1521623	373.553	52.5648
chr12	16007501	16007681	181	16007597	7.18163	4.63276
chr12	16142067	16142558	492	16142164	76.468	24.9871
chr12	16342738	16343037	300	16342880	51.501	16.49
chr12	16470512	16470786	275	16470635	56.9424	17.2585
chr12	1698413	1698706	294	1698588	41.5277	12.6423
chr12	1841546	1842711	1166	1841828	19.6353	6.42232
chr12	19827802	19828763	962	19828033	487.244	75.1342
chr12	19843320	19843674	355	19843501	124.825	19.3878
chr12	19869820	19871024	1205	19870145	499.788	58.6051
chr12	20472260	20472661	402	20472369	10.2773	2.17553
chr1	2211098	2211611	514	2211360	425.087	45.6544
chr1	2211818	2212586	769	2212347	346.523	37.7439
chr12	2229443	2230405	963	2230221	293.775	51.8282
chr12	2256896	2257429	534	2257118	332.196	63.4985
chr12	2274332	2274597	266	2274464	22.2176	8.92371
chr12	2684433	2684668	236	2684513	14.0499	5.83733
chr12	2685432	2685783	352	2685610	140.094	29.2362
chr1	2285892	2286214	323	2286065	52.622	10.8039
chr12	2862674	2863037	364	2862830	118.563	31.8609
chr12	2928203	2928723	521	2928351	87.3952	25.3517
chr12	2929063	2930122	1060	2929339	381.869	58.8223
chr12	3340120	3340384	265	3340245	52.4033	12.5776
chr12	3392199	3393049	851	3392757	420.586	49.1132
chr12	406916	407354	439	407003	16.1306	5.70873
chr12	415604	416286	683	415889	508.159	70.9148
chr12	416599	417238	640	416944	238.739	37.7808
chr12	4264072	4264421	350	4264161	17.1281	6.8791
chr12	575146	575481	336	575218	7.87172	2.25853
chr12	5753137	5753320	184	5753177	12.0145	6.70561
chr12	591364	591597	234	591488	24.6181	11.2152
chr12	6026654	6027010	357	6026820	64.2977	15.8953
chr1	2769657	2769999	343	2769819	61.2009	13.7558
chr12	7801824	7802707	884	7802483	443.655	69.8021
chr12	8526707	8527065	359	8526841	12.21	5.70682
chr12	8529368	8529548	181	8529439	11.8979	5.04079
chr12	8534601	8534929	329	8534728	17.179	6.12831
chr12	8544736	8545044	309	8544878	7.04546	3.58119
chr12	8840400	8840580	181	8840439	7.54644	4.34014
chr13	10201337	10201597	261	10201472	46.9956	17.8612
chr13	10230351	10230615	265	10230579	6.92329	2.98079
chr13	10230967	10231302	336	10231201	12.0592	3.68109
chr13	10232213	10233020	808	10232422	383.466	36.387
chr13	10247912	10248352	441	10248148	148.594	24.4006
chr13	10248545	10249108	564	10248914	313.93	44.1121
chr13	10775307	10776481	1175	10775532	275.623	23.0011
chr13	10776670	10777454	785	10777248	395.805	44.9916
chr13	10805771	10807257	1487	10807009	418.976	37.7299
chr13	10807470	10807802	333	10807683	23.2409	5.69467
chr13	12160911	12161262	352	12161080	85.6673	16.7694
chr13	12232785	12233350	566	12232939	105.829	32.8147
chr13	12233988	12234979	992	12234838	73.9224	16.5954
chr13	12965615	12966141	527	12965709	102.336	31.984
chr13	13130038	13130336	299	13130174	25.9467	10.6203
chr13	13287204	13287385	182	13287271	7.9405	3.97693
chr13	13960170	13960550	381	13960463	13.0723	5.74908
chr13	14070254	14070476	223	14070408	5.92631	3.11271
chr13	16016939	16017277	339	16017101	65.9317	16.9521
chr13	16203193	16204022	830	16203591	288.253	47.3722
chr13	16204190	16205150	961	16204684	386.374	67.8147
chr13	16217131	16217456	326	16217298	103.564	18.3663
chr13	16242852	16244194	1343	16243696	475.309	77.441
chr13	16600286	16600466	181	16600373	8.79211	4.23426
chr13	16967273	16967621	349	16967432	111.73	25.0814
chr13	17624256	17624666	411	17624441	306.703	74.4272
chr13	17625067	17625481	415	17625247	191.327	51.922
chr13	2193511	2193826	316	2193670	21.407	8.78062
chr1	3265134	3265514	381	3265326	119.941	26.131
chr13	3073611	3073924	314	3073749	22.523	9.0834
chr13	3173050	3173363	314	3173152	14.2546	4.7615
chr13	3453619	3453980	362	3453836	10.5701	4.75415
chr13	3618441	3619127	687	3618763	523.001	67.0284
chr13	3622677	3622986	310	3622830	46.6053	14.3969
chr13	4600297	4600793	497	4600636	35.3772	9.27668
chr13	4947379	4947795	417	4947653	8.64894	5.13885
chr13	5409779	5410060	282	5409912	58.3913	19.7682
chr13	5444029	5444471	443	5444315	122.874	28.8497
chr13	6512437	6512855	419	6512641	502.581	90.2285
chr13	6668827	6670027	1201	6669040	366.527	44.249
chr13	6954059	6954451	393	6954238	254.682	43.1065
chr13	6954800	6955520	721	6955300	483.724	59.9416
chr13	7715403	7716453	1051	7716132	541.246	72.7592
chr13	7781711	7782897	1187	7781959	329.12	46.9199
chr13	7783363	7784692	1330	7784261	384.641	54.7671
chr13	7785987	7786261	275	7786118	22.3467	6.16194
chr13	8811274	8812346	1073	8812167	178.499	46.1162
chr13	9072429	9072709	281	9072561	22.8525	8.43858
chr13	9580011	9580257	247	9580090	11.3491	4.20132
chr13	9721187	9721477	291	9721335	54.5048	11.8546
chr13	9871515	9872043	529	9871669	154.318	39.913
chr14	10839788	10839968	181	10839884	14.0499	5.83733
chr14	11188789	11189057	269	11188907	10.5238	5.82403
chr14	12687847	12688402	556	12688168	334.62	41.4248
chr14	12879639	12879835	197	12879717	7.61613	4.5417
chr14	13481144	13481388	245	13481287	19.0954	5.77195
chr14	13647112	13647511	400	13647322	64.8933	7.46108
chr14	13652318	13652563	246	13652461	9.08141	3.45791
chr14	13916198	13916383	186	13916330	13.7125	7.47677
chr14	14019932	14020282	351	14020019	13.5086	4.62146
chr14	14092919	14094004	1086	14093871	44.9678	12.3482
chr14	14336042	14336373	332	14336213	71.8316	21.9385
chr14	14358715	14358896	182	14358797	13.7125	7.47677
chr14	14789141	14789366	226	14789236	10.218	5.86146
chr14	14820904	14821199	296	14821037	32.7657	7.99193
chr14	2212066	2212286	221	2212199	31.2626	13.292
chr14	2633075	2633557	483	2633157	98.6583	27.7498
chr14	3519508	3519691	184	3519573	10.4615	6.23064
chr14	3616925	3617190	266	3617048	32.7883	13.4114
chr14	4005850	4006064	215	4005953	13.7125	7.47677
chr14	4043552	4043819	268	4043697	45.5102	17.4458
chr14	4601008	4601253	246	4601122	38.2415	15.3689
chr14	5480530	5480710	181	5480658	7.75205	4.79626
chr14	6917699	6918302	604	6917848	15.0374	6.96394
chr14	6964583	6964824	242	6964682	39.6733	15.7843
chr14	7104789	7105210	422	7105042	50.8551	15.7652
chr14	7252489	7252921	433	7252810	23.9441	7.77084
chr14	7381989	7382708	720	7382572	36.0065	11.928
chr1	4771806	4773239	1434	4772385	505.988	83.4207
chr14	7940927	7941895	969	7941676	234.527	46.4325
chr14	8097036	8097508	473	8097216	88.85	18.2408
chr14	8097701	8098327	627	8098066	132.766	21.0261
chr14	8316481	8316675	195	8316620	11.5371	4.48883
chr14	8460467	8460689	223	8460593	15.1803	6.57988
chr14	8555012	8555388	377	8555210	222.197	18.996
chr14	8557998	8558610	613	8558318	223.235	10.0975
chr14	857504	857699	196	857615	11.6044	5.405
chr14	8818596	8818843	248	8818838	4.79711	1.84078
chr14	887976	888281	306	888122	141.88	41.1223
chr14	9059239	9060015	777	9059855	12.4817	5.65069
chr15	10993985	10994361	377	10994136	11.2832	4.39352
chr15	10995251	10995460	210	10995347	9.97873	3.92124
chr15	10995829	10996184	356	10996006	33.2786	8.91988
chr15	11204780	11205592	813	11205218	305.864	40.9375
chr15	11480154	11480337	184	11480247	15.9986	8.30752
chr15	11480875	11481069	195	11481034	8.43021	5.39989
chr15	11498221	11498582	362	11498381	30.1953	8.38469
chr15	1155093	1155434	342	1155234	57.3506	20.1171
chr15	11632803	11632992	190	11632871	11.6722	5.8287
chr15	12195617	12195899	283	12195768	132.146	29.8385
chr15	12204999	12205310	312	12205150	70.3627	24.0918
chr15	12474152	12474767	616	12474450	187.999	30.8331
chr15	13103817	13104246	430	13103974	56.3503	16.5678
chr15	13122803	13122983	181	13122865	7.99101	5.1279
chr15	13143881	13144529	649	13144142	129.053	27.5164
chr15	13560647	13560880	234	13560741	34.3969	12.1112
chr15	13627608	13627928	321	13627775	117.894	22.9035
chr15	13891152	13891332	181	13891249	9.06576	4.10315
chr15	14025955	14026225	271	14026077	5.98905	3.13823
chr15	14435564	14436012	449	14435802	67.534	10.7069
chr15	1497618	1497798	181	1497678	7.75205	4.79626
chr15	16150028	16150345	318	16150182	212.182	41.1335
chr15	16173837	16174134	298	16173984	25.8686	6.72212
chr15	16477926	16478416	491	16478114	124.612	26.0265
chr15	1665252	1665768	517	1665624	20.8164	9.96903
chr15	16701506	16701833	328	16701667	269.781	68.1217
chr15	16702118	16702407	290	16702256	23.6532	10.6502
chr15	1722066	1722317	252	1722179	35.413	14.5382
chr15	1832612	1832811	200	1832735	15.5805	6.78147
chr15	18797230	18797431	202	18797359	18.3691	9.13828
chr15	3259378	3260204	827	3259606	407.231	38.4981
chr15	3275819	3276086	268	3275930	36.4511	13.5625
chr15	331069	331288	220	331205	10.0351	5.15392
chr15	3607037	3607219	183	3607211	5.88866	3.86694
chr15	3731488	3731692	205	3731552	12.6037	7.0614
chr15	3764948	3765473	526	3765294	199.144	32.1736
chr15	3998344	3998537	194	3998410	6.94323	3.5372
chr15	4011277	4011461	185	4011330	10.6039	4.14396
chr15	4316654	4316861	208	4316763	20.8394	7.72976
chr15	4343477	4343789	313	4343630	65.1867	15.9404
chr15	5025996	5026207	212	5026099	11.2	4.36251
chr15	5138087	5138328	242	5138238	23.9436	7.01257
chr15	5453472	5454145	674	5453857	161.957	20.3812
chr15	5454553	5454755	203	5454689	10.3526	5.32179
chr15	5500226	5500568	343	5500280	11.4093	4.97863
chr15	5516884	5517250	367	5517071	90.3114	16.6966
chr15	5544243	5544472	230	5544363	20.6274	7.40892
chr15	5632523	5633050	528	5632878	29.2418	6.40209
chr15	5964460	5964774	315	5964597	21.4599	6.77911
chr15	5965448	5965963	516	5965778	73.163	14.8506
chr15	6063677	6063891	215	6063819	10.9627	5.26709
chr15	6066190	6066682	493	6066438	513.885	69.8653
chr15	6499789	6500079	291	6499942	22.8161	8.68029
chr15	6739505	6739762	258	6739642	46.364	13.2668
chr15	6821910	6822567	658	6822085	305.72	46.9497
chr15	7218674	7218919	246	7218788	18.1488	7.87228
chr15	7713844	7714296	453	7714132	170.031	34.471
chr15	7714924	7715189	266	7715040	41.292	12.2213
chr15	7770105	7770534	430	7770373	69.5272	18.6026
chr1	5807746	5807987	242	5807867	25.2139	9.32365
chr15	820383	820702	320	820532	36.9097	12.7168
chr15	8599441	8600030	590	8599822	288.077	52.1173
chr15	8600355	8601013	659	8600680	368.744	57.2507
chr15	8809583	8810357	775	8809817	507.227	97.8868
chr15	9127269	9127826	558	9127528	410.848	78.1905
chr15	9263521	9263775	255	9263647	22.9757	9.03449
chr15	9264080	9266658	2579	9265073	47.351	15.139
chr15	926755	927183	429	926947	187.433	51.0913
chr15	928311	928583	273	928435	12.6037	7.0614
chr15	9566514	9567040	527	9566867	220.955	58.1527
chr15	9569448	9569628	181	9569550	9.43106	5.81527
chr15	9873322	9874011	690	9873821	531.315	76.7516
chr16	10068714	10068980	267	10068815	18.2352	8.46892
chr16	10085399	10086805	1407	10086552	528.037	93.8618
chr16	10111114	10111418	305	10111285	15.0641	7.48368
chr16	1125890	1126237	348	1126061	66.3619	13.5243
chr16	1163133	1163438	306	1163265	22.3621	9.59253
chr16	12099162	12100166	1005	12099930	355.731	82.2706
chr16	12443084	12443400	317	12443231	17.4197	6.40777
chr16	12457401	12457587	187	12457479	9.23397	5.69389
chr16	1297436	1298072	637	1297659	131.436	23.7472
chr16	13422792	13423939	1148	13422992	492.233	110.49
chr16	1368181	1369165	985	1368729	539.283	72.5525
chr16	1369325	1370051	727	1369880	34.5064	7.58708
chr16	1393333	1394072	740	1393636	559.253	84.8025
chr16	14809119	14809513	395	14809242	9.04224	4.49025
chr16	15011046	15011226	181	15011180	10.2303	5.45004
chr16	1647270	1647511	242	1647368	10.7462	5.15932
chr16	1934680	1934878	199	1934771	11.5854	5.39569
chr16	2220699	2220879	181	2220759	10.7462	5.15932
chr16	231844	232128	285	231878	6.11021	3.5922
chr16	300004	300580	577	300224	292.094	54.523
chr16	319538	319922	385	319837	9.40101	3.72123
chr16	4051169	4051657	489	4051395	503.906	99.3264
chr16	4052190	4052794	605	4052589	151.983	38.6686
chr16	5624306	5624813	508	5624460	85.219	27.8302
chr16	5629386	5629661	276	5629507	63.9709	20.5169
chr1	6601371	6601559	189	6601448	12.0246	4.67505
chr16	6294904	6295234	331	6295148	8.43021	5.39989
chr16	6454756	6455246	491	6454911	17.9998	8.62336
chr16	6545001	6545384	384	6545159	93.961	24.828
chr16	656726	656941	216	656844	8.31512	4.02171
chr16	660575	660830	256	660700	11.3398	5.45725
chr16	6735775	6736123	349	6735950	43.8944	11.1076
chr16	6796353	6796660	308	6796463	9.44921	1.93627
chr16	7793363	7793783	421	7793576	150.629	19.9793
chr16	9707762	9708252	491	9708043	68.7475	23.6764
chr17	1010418	1010622	205	1010484	23.1888	3.86342
chr17	10450194	10450544	351	10450318	18.2076	7.17361
chr17	10450737	10451350	614	10451062	503.409	72.9666
chr17	10451676	10452565	890	10452169	564.438	84.4864
chr17	11190247	11190558	312	11190400	88.6269	18.8099
chr17	12709574	12709835	262	12709701	28.4059	11.3055
chr17	12823074	12823421	348	12823165	25.8686	6.72212
chr17	13057207	13057807	601	13057447	339.462	46.6415
chr17	13058262	13058501	240	13058390	19.8811	7.08027
chr17	13133125	13133407	283	13133245	13.1709	5.61282
chr17	13166423	13166695	273	13166581	18.3119	6.24335
chr17	13487978	13488188	211	13488085	20.7765	8.45162
chr17	13503919	13504270	352	13504093	278.787	49.1364
chr17	13527869	13528275	407	13528178	15.8638	6.48932
chr17	13528494	13529348	855	13528927	475.191	47.8444
chr17	13974266	13974484	219	13974339	67.1399	23.2611
chr17	14165169	14165349	181	14165223	11.2916	6.5073
chr17	14171103	14171427	325	14171266	109.344	33.6455
chr17	14406542	14406992	451	14406824	86.9032	28.2456
chr17	155389	155604	216	155496	18.3691	9.13828
chr17	1617093	1617965	873	1617435	335.383	53.2095
chr17	1717733	1718422	690	1718250	127.4	24.3909
chr17	17253656	17254021	366	17253823	93.1255	18.5765
chr17	1739984	1740591	608	1740338	236.249	46.1021
chr17	2180579	2180780	202	2180632	18.2719	8.48973
chr17	2422991	2423510	520	2423264	220.315	37.7259
chr17	2512428	2512705	278	2512633	9.85795	4.07969
chr17	2713892	2714120	229	2714032	16.3564	6.13488
chr1	7281590	7281959	370	7281796	47.2279	16.266
chr17	2929019	2929273	255	2929184	12.7919	4.84202
chr1	7293294	7293610	317	7293437	46.0138	14.8362
chr17	3141543	3141723	181	3141655	5.74908	3.21116
chr1	7320244	7320724	481	7320541	269.753	65.8738
chr17	3354534	3354763	230	3354616	18.8441	7.72243
chr17	4086686	4086978	293	4086839	120.293	5.62379
chr17	4254302	4254574	273	4254404	5.24634	3.76849
chr17	4953520	4953715	196	4953646	12.9118	5.17076
chr17	502948	503128	181	503034	8.85846	4.40262
chr17	5052657	5053028	372	5052827	122.581	30.7177
chr17	7012353	7013425	1073	7013140	555.842	97.798
chr17	7196875	7197367	493	7197240	31.0196	11.6996
chr17	7368696	7368950	255	7368795	12.0555	4.34137
chr17	7369129	7369766	638	7369459	428.803	47.8036
chr17	8505336	8505516	181	8505448	18.3425	6.61447
chr18	10050873	10051178	306	10050917	7.00623	3.78856
chr18	10413700	10413880	181	10413788	9.12191	4.68386
chr18	11204013	11204222	210	11204099	31.2371	13.2772
chr18	11206950	11207369	420	11207164	110.391	24.0739
chr18	11207785	11207965	181	11207886	8.51757	4.38359
chr18	11256008	11256330	323	11256160	24.2577	8.59887
chr18	11354633	11354820	188	11354727	13.6566	6.23896
chr18	11355447	11356222	776	11355616	43.7793	11.5753
chr18	11379879	11380157	279	11380046	6.93278	3.63869
chr18	11689520	11689812	293	11689642	35.6587	9.38112
chr18	11726473	11726877	405	11726689	136.265	26.7586
chr18	11771607	11772271	665	11771806	94.5394	22.8562
chr18	11809531	11809969	439	11809718	87.4204	19.0103
chr18	12229667	12229851	185	12229748	9.02675	4.34075
chr18	12675041	12675468	428	12675253	305.109	46.7147
chr18	13065331	13065582	252	13065582	4.68894	3.19387
chr18	13083061	13083484	424	13083273	441.904	88.0764
chr18	13083701	13083996	296	13083823	9.08789	5.39895
chr18	13084545	13085440	896	13085160	570.908	85.9887
chr18	13294462	13295061	600	13294634	92.7807	19.43
chr18	13304499	13304772	274	13304612	13.5324	4.86425
chr18	13369587	13369860	274	13369745	10.4615	6.23064
chr18	250931	251271	341	251093	82.9081	25.472
chr18	2773115	2773320	206	2773217	9.03638	4.21321
chr18	2918358	2919215	858	2918612	91.6213	22.7858
chr18	3085575	3085955	381	3085777	199.155	53.5835
chr18	4576958	4577711	754	4577165	285.112	62.694
chr18	4590936	4591179	244	4591059	16.5681	7.05273
chr18	4742640	4742932	293	4742781	46.5133	12.7163
chr18	5627422	5627821	400	5627615	65.1035	12.8667
chr18	5687151	5687518	368	5687399	19.2193	8.17506
chr18	5717453	5717718	266	5717620	29.8596	3.53073
chr18	5863250	5863565	316	5863324	8.81194	4.52875
chr18	5923761	5924492	732	5923928	91.257	21.3743
chr18	6487022	6487275	254	6487119	10.8897	5.23064
chr18	6500986	6501614	629	6501158	62.9292	14.1291
chr18	6503188	6503554	367	6503377	182.44	34.1459
chr18	6608906	6609184	279	6609040	12.1862	5.16755
chr18	7428756	7429038	283	7428884	57.9718	4.81828
chr18	7704956	7705652	697	7705128	207.684	29.9786
chr18	7944032	7944475	444	7944274	168.863	31.6563
chr18	9541561	9542197	637	9541763	183.543	26.518
chr18	9595381	9596191	811	9595984	97.57	16.9464
chr19	10272843	10273180	338	10273002	98.6583	27.7498
chr19	10598522	10598795	274	10598648	40.3825	12.7492
chr19	1226002	1226232	231	1226152	14.558	7.19439
chr19	1242788	1243911	1124	1243050	292.754	68.2174
chr19	12563599	12564312	714	12564123	213.138	29.7092
chr19	12575025	12576755	1731	12575894	515.486	61.1118
chr19	12640721	12641095	375	12640977	10.0351	5.15392
chr19	12813003	12813333	331	12813168	34.8128	7.26161
chr19	13040920	13041788	869	13041619	198.901	29.5007
chr19	13087802	13088219	418	13087997	432.316	53.2819
chr19	13612054	13612250	197	13612193	13.7361	5.36227
chr1	9136300	9136524	225	9136377	34.124	11.6424
chr19	13671959	13672139	181	13672075	6.93278	3.63869
chr19	14339154	14339486	333	14339316	41.9335	7.44302
chr19	15040592	15040814	223	15040638	8.42242	3.1339
chr19	1954784	1955211	428	1954962	57.9169	15.478
chr19	1957847	1958159	313	1958011	45.4526	10.5189
chr19	2196743	2196979	237	2196852	42.5703	16.6151
chr19	2234664	2235106	443	2234941	27.9644	11.4037
chr19	2440859	2441190	332	2441045	20.2875	9.04168
chr19	2496801	2497318	518	2497122	220.437	54.3646
chr19	2717287	2717680	394	2717532	52.5716	17.4721
chr1	9304586	9304911	326	9304669	9.09034	4.66796
chr19	4047925	4048594	670	4048226	173.907	36.7404
chr19	4420634	4420862	229	4420745	34.0168	14.1228
chr19	5672340	5672534	195	5672442	12.6037	7.0614
chr19	5812982	5813252	271	5813142	15.297	7.88908
chr19	5813553	5813736	184	5813636	13.5169	6.8518
chr19	8307346	8308667	1322	8308103	26.2127	7.6711
chr19	8308906	8310286	1381	8309546	20.3056	8.47784
chr19	8311618	8312330	713	8312006	11.4316	6.35723
chr1	9858375	9859602	1228	9859357	502.259	76.0353
chr1	9866024	9866450	427	9866234	270.367	53.343
chr19	8749201	8750075	875	8749847	508.926	91.1368
chr19	8750373	8751114	742	8750611	515.284	92.0452
chr19	8751472	8751656	185	8751554	13.3424	6.51587
chr19	8811355	8812250	896	8811676	217.137	40.2331
chr19	8830584	8830891	308	8830728	47.8674	12.4181
chr19	9071614	9071891	278	9071744	45.535	15.7591
chr19	9245778	9246253	476	9246071	157.412	19.248
chr19	9483900	9484597	698	9484427	280.507	43.8209
chr19	9485033	9485686	654	9485525	386.431	82.6305
chr19	9860601	9860818	218	9860668	11.5364	5.55758
chr20	14445456	14445694	239	14445576	17.0403	4.03181
chr20	2255611	2255833	223	2255694	20.6755	8.13777
chr20	2868950	2869410	461	2869262	21.7881	5.51048
chr20	2941614	2941874	261	2941765	5.616	2.15358
chr20	3053265	3054162	898	3053692	418.738	39.3049
chr20	3056404	3056966	563	3056610	311.01	32.5616
chr20	3227648	3227854	207	3227684	10.1345	3.79354
chr20	3368901	3369151	251	3369068	27.7729	7.18347
chr20	3685137	3685954	818	3685682	338.499	37.1214
chr20	3696429	3696700	272	3696557	40.2208	12.6713
chr20	3705700	3705942	243	3705831	23.6482	8.08246
chr20	3745524	3746292	769	3746105	25.1462	5.99371
chr20	4547941	4548190	250	4548074	17.5389	6.27639
chr20	4948568	4949026	459	4948727	35.4887	11.9974
chr20	4985077	4985282	206	4985186	17.5922	8.67798
chr20	4985518	4985903	386	4985702	122.948	23.7707
chr20	5108129	5108331	203	5108192	9.66175	5.7436
chr20	5258209	5258519	311	5258361	73.6152	24.9226
chr20	5269507	5269877	371	5269713	91.6213	22.7858
chr20	5433055	5433948	894	5433714	315.121	62.3727
chr20	5434692	5435023	332	5434830	16.5106	6.20107
chr20	5442610	5443413	804	5443205	295.848	55.0656
chr20	5473811	5474006	196	5473920	15.9986	8.30752
chr20	5475103	5475352	250	5475222	11.1498	5.75282
chr20	6041330	6041584	255	6041469	16.9457	6.5852
chr20	6790774	6791130	357	6790991	100.384	26.121
chr20	6890293	6890503	211	6890405	14.0499	5.83733
chr20	6895930	6896404	475	6896228	160.615	33.184
chr20	7110403	7110717	315	7110553	391.507	91.7981
chr20	7443422	7444060	639	7443710	447.576	77.2445
chr20	7511847	7512120	274	7511965	69.8251	22.2901
chr20	7974650	7975375	726	7974892	210.079	42.3164
chr20	7975587	7975779	193	7975654	9.33404	5.14726
chr20	7997280	7997791	512	7997526	320.643	40.0124
chr20	8047593	8048008	416	8047798	216.135	28.7117
chr20	9680312	9681406	1095	9681201	269.781	68.1217
chr20	9712383	9712632	250	9712492	22.407	10.2558
chr20	9731755	9732604	850	9731933	464.636	99.4098
chr20	9758210	9758397	188	9758327	13.7125	7.47677
chr20	9911466	9912293	828	9911877	386.667	66.691
chr20	9912448	9912898	451	9912639	328.291	49.4018
chr2	10205316	10205551	236	10205454	16.8455	6.16424
chr2	10286058	10286639	582	10286296	319.96	33.437
chr2	10287492	10288022	531	10287863	20.643	5.88185
chr21	1030563	1031253	691	1030807	13.3772	5.89637
chr21	1031450	1032207	758	1031775	580.255	88.7504
chr21	10406742	10406925	184	10406826	12.0912	6.0556
chr21	10407940	10408613	674	10408276	61.169	18.1668
chr21	10569587	10569959	373	10569758	243.129	62.7218
chr21	1140345	1140802	458	1140544	518.293	111.236
chr21	11618313	11618560	248	11618436	14.1804	7.49462
chr21	11625331	11625511	181	11625422	13.8696	5.58096
chr21	13295767	13296658	892	13296470	321.341	52.7103
chr21	15118357	15119176	820	15118522	40.7262	13.6105
chr21	15137819	15138241	423	15138036	373.955	61.6662
chr21	15138488	15138793	306	15138637	19.4174	6.17774
chr21	1522597	1523263	667	1523063	138.19	40.2915
chr21	1540755	1541027	273	1540888	23.3344	10.7998
chr21	17157640	17157865	226	17157687	6.80818	3.81672
chr21	18331053	18331410	358	18331231	192.98	38.7404
chr21	18457908	18458088	181	18458023	10.525	4.45994
chr21	2968187	2968372	186	2968283	12.1088	5.65586
chr21	2977286	2977543	258	2977404	28.93	9.73088
chr21	3080173	3080357	185	3080288	12.6037	7.0614
chr21	3264161	3264475	315	3264362	8.29473	4.42228
chr2	1345364	1345546	183	1345437	12.3648	6.20559
chr21	4233023	4233237	215	4233152	11.5196	6.64602
chr2	1556354	1556543	190	1556461	11.5364	5.55758
chr21	6400137	6400833	697	6400541	12.5372	1.84039
chr21	6470496	6471833	1338	6470904	581.216	82.8549
chr21	6472508	6472940	433	6472666	58.3462	14.9965
chr21	6473335	6473538	204	6473445	9.84908	4.72388
chr21	6517720	6518219	500	6517889	86.9195	15.0959
chr21	6521128	6521599	472	6521438	65.4316	14.511
chr21	6847918	6848175	258	6848029	7.1241	3.84478
chr21	6886760	6887219	460	6886995	242.515	41.5349
chr21	6963146	6963404	259	6963279	27.0026	8.85596
chr21	8082252	8082432	181	8082349	11.4986	6.16662
chr21	8206258	8206468	211	8206323	12.713	5.08775
chr21	8902162	8902810	649	8902341	21.7783	7.08586
chr2	200268	200522	255	200398	22.1626	7.44128
chr22	10231630	10231954	325	10231842	19.2786	6.82117
chr22	10257874	10258158	285	10258010	30.5342	6.87412
chr22	10328794	10329876	1083	10329662	382.823	52.6652
chr22	10381809	10382076	268	10381946	13.0198	5.37426
chr22	10403814	10404152	339	10403993	28.6495	9.87503
chr22	10445340	10446382	1043	10446231	53.0179	13.984
chr22	10490943	10492489	1547	10491423	137.792	18.2104
chr22	10492982	10493980	999	10493369	128.504	23.3642
chr22	1332678	1333119	442	1332942	555.305	117.868
chr22	1333906	1334799	894	1334616	574.577	109.629
chr22	13508742	13508935	194	13508855	12.6676	6.60738
chr22	13945624	13945812	189	13945719	9.90227	5.08437
chr22	1516709	1516961	253	1516860	8.28437	4.13404
chr22	16382831	16383011	181	16382889	11.5196	6.64602
chr22	16573573	16573886	314	16573721	23.6482	8.08246
chr22	18585699	18585972	274	18585846	76.2259	24.8506
chr22	20403852	20404299	448	20403983	11.1498	5.75282
chr22	21159023	21159355	333	21159214	22.8955	5.94321
chr22	21189101	21189300	200	21189226	14.6349	5.01136
chr22	21191284	21191530	247	21191412	24.9263	5.71832
chr22	2129095	2129401	307	2129258	73.3379	22.2684
chr22	21327705	21328186	482	21327970	278.721	41.3661
chr22	21664099	21664464	366	21664272	108.937	22.6735
chr22	22348585	22349074	490	22348840	127.4	24.3909
chr22	2683664	2685435	1772	2683890	311.709	26.8707
chr22	2725513	2725931	419	2725760	195.281	25.2925
chr22	273200	273396	197	273292	12.4967	6.50921
chr22	3093786	3094293	508	3093979	263.928	27.2628
chr22	3094873	3095394	522	3095154	134.36	15.6695
chr22	3232629	3233239	611	3232789	83.5002	9.78827
chr22	3357909	3358117	209	3358004	11.8308	4.07438
chr22	3358645	3359036	392	3358751	9.05451	3.44955
chr22	3359463	3359872	410	3359683	376.256	29.3716
chr22	3428566	3428750	185	3428639	18.7394	4.62496
chr22	3655534	3655714	181	3655616	6.79523	3.06562
chr22	3715169	3715849	681	3715358	363.64	36.5414
chr22	3830330	3830625	296	3830472	12.7685	4.70734
chr22	4808574	4808885	312	4808754	18.1767	6.54387
chr22	4843708	4843947	240	4843834	18.3691	9.13828
chr22	5090152	5090378	227	5090280	28.6083	9.5816
chr22	5373124	5373358	235	5373266	51.5106	19.1073
chr22	6567463	6567798	336	6567615	33.7515	5.72237
chr22	6650534	6651506	973	6650814	392.809	28.9675
chr22	6651688	6652408	721	6652118	348.606	27.5168
chr22	6653218	6653634	417	6653410	151.784	15.2447
chr22	6667144	6667693	550	6667546	26.1194	5.1938
chr22	6667861	6668470	610	6668222	233.506	22.8895
chr22	7555838	7556358	521	7556118	132.826	19.9466
chr22	8131147	8131477	331	8131317	19.4692	5.07752
chr22	9667618	9668169	552	9667873	551.355	79.0224
chr22	9691376	9691710	335	9691549	71.9095	15.5123
chr23	10000003	10000646	644	10000344	13.3424	6.51587
chr23	10071577	10071850	274	10071725	23.3822	8.96302
chr23	10184089	10184815	727	10184656	89.3219	23.9196
chr23	11124699	11125399	701	11125140	173.647	36.62
chr23	12185366	12185753	388	12185458	8.58129	4.27197
chr23	12468248	12468518	271	12468379	48.9494	16.3679
chr23	12493389	12493676	288	12493433	5.02479	3.06416
chr23	12854425	12855065	641	12854593	42.6146	11.3686
chr23	13656064	13656248	185	13656125	11.1864	6.212
chr23	13720518	13721739	1222	13720695	278.764	43.6142
chr23	13856713	13857000	288	13856879	60.7876	21.5996
chr23	15012683	15012995	313	15012849	51.9123	9.52729
chr2	3153019	3153449	431	3153219	204.618	38.8177
chr23	15667580	15667789	210	15667679	12.1349	6.30286
chr23	15783783	15783975	193	15783878	45.9749	5.24689
chr23	16007433	16007719	287	16007560	9.78895	4.54745
chr23	16007929	16008769	841	16008504	541.451	80.9663
chr23	16399953	16400758	806	16400360	10.1216	4.69917
chr23	16400913	16401146	234	16400988	8.36294	3.92475
chr23	16538625	16538851	227	16538703	9.3213	3.98128
chr23	16599461	16600016	556	16599634	97.3873	17.7004
chr23	16664223	16664545	323	16664484	5.86675	3.17235
chr23	16684093	16684277	185	16684192	9.30156	4.202
chr23	16818035	16818266	232	16818117	5.60902	1.75099
chr23	170072	170451	380	170245	119.8	21.2293
chr23	17292706	17293200	495	17292817	16.4999	6.38381
chr23	17293612	17294553	942	17293849	503.486	58.939
chr23	17295324	17296105	782	17295813	575.315	81.0491
chr23	17332319	17333245	927	17332810	382.245	73.8466
chr23	17333823	17334310	488	17334072	467.67	73.4589
chr23	17420035	17420243	209	17420149	11.5198	5.19
chr23	17527659	17529700	2042	17528779	431.806	64.3063
chr23	18669080	18669386	307	18669232	38.6638	11.6337
chr23	19040311	19040727	417	19040545	342.21	38.7922
chr23	19813365	19813590	226	19813502	17.0945	7.5695
chr23	19814394	19814863	470	19814516	7.53031	4.04123
chr23	2175512	2175710	199	2175644	12.0555	4.34137
chr23	21986535	21987553	1019	21986740	221.881	41.2746
chr23	22248156	22248438	283	22248291	39.6733	15.7843
chr23	22690508	22691191	684	22690970	129.3	25.9318
chr23	22695941	22696280	340	22696119	29.1503	7.81701
chr23	22819207	22819407	201	22819300	14.1754	5.2414
chr23	22820571	22820777	207	22820632	6.55302	3.37151
chr23	22884143	22885156	1014	22884330	320.159	41.7415
chr23	2498208	2498433	226	2498288	27.2323	12.0459
chr23	2505432	2505861	430	2505653	134.058	22.0395
chr23	2506588	2506846	259	2506716	22.0669	10.3844
chr23	254868	256484	1617	255229	114.324	23.7331
chr23	2569744	2570132	389	2569933	268.887	55.106
chr23	363855	364035	181	363943	11.5057	4.15533
chr23	4154749	4155142	394	4154950	57.6604	20.7688
chr23	4156276	4156773	498	4156614	51.1468	17.1295
chr23	4157172	4157472	301	4157326	35.6481	12.414
chr23	4516570	4516804	235	4516686	8.16851	2.21969
chr23	4519871	4520418	548	4520301	24.6868	3.53871
chr23	481921	482526	606	482022	47.5749	15.642
chr23	484100	485146	1047	484688	348.561	56.508
chr23	491423	492048	626	491729	230.696	27.0606
chr23	4965402	4965866	465	4965724	38.9508	13.0611
chr23	5121307	5121487	181	5121381	9.43106	5.81527
chr23	5193371	5193663	293	5193529	9.17099	5.05677
chr23	5363165	5363409	245	5363261	11.5196	6.64602
chr23	6141900	6142087	188	6141954	9.27447	5.30768
chr23	6248988	6249484	497	6249156	26.666	8.04341
chr23	7524276	7524498	223	7524349	6.00821	3.93614
chr23	7841836	7842058	223	7841916	5.02479	3.06416
chr23	7916284	7916667	384	7916453	56.2053	10.9234
chr23	8000607	8001093	487	8000816	355.452	58.3065
chr23	8171138	8171654	517	8171341	319.703	31.2671
chr2	3874885	3875140	256	3875003	134.838	30.6139
chr23	8841539	8841719	181	8841599	8.26642	3.58472
chr23	8868744	8868924	181	8868862	10.6039	4.14396
chr23	9348235	9349064	830	9348310	14.2884	4.46215
chr23	9349404	9350595	1192	9349928	402.099	33.1298
chr2	4050770	4051071	302	4050927	13.7361	5.36227
chr2	4089250	4089750	501	4089352	53.0346	19.5227
chr2	4091434	4091776	343	4091600	136.352	39.8761
chr24	10967217	10967557	341	10967383	187.913	36.4848
chr24	10967949	10968165	217	10968000	10.6374	4.93928
chr24	11007760	11008001	242	11007852	6.18573	3.51394
chr24	11084542	11084936	395	11084757	25.4994	10.059
chr24	11415634	11416881	1248	11416663	130.989	31.7919
chr24	11466386	11466644	259	11466534	110.183	30.1479
chr24	11471877	11472686	810	11472222	309	60.6812
chr24	11489583	11489986	404	11489839	53.2621	12.131
chr24	11537651	11538168	518	11537963	583.812	110.355
chr24	11812259	11812470	212	11812364	14.0175	5.32521
chr24	11921185	11921588	404	11921502	13.4535	7.32071
chr24	13079220	13079727	508	13079475	68.3591	18.4456
chr24	13204315	13204734	420	13204560	365.288	86.8136
chr24	13241798	13242022	225	13241908	19.2628	2.96942
chr24	13880807	13881162	356	13880859	7.64967	4.39598
chr24	15114758	15115094	337	15114970	11.5196	6.64602
chr24	15142247	15142483	237	15142335	53.0346	19.5227
chr24	15195367	15196031	665	15195886	35.523	13.0578
chr24	15197759	15198089	331	15197935	11.6044	5.405
chr24	15521652	15521998	347	15521846	65.9317	16.9521
chr24	15578416	15578759	344	15578552	11.7453	6.54423
chr24	15631531	15631863	333	15631707	81.8699	26.9994
chr24	15976049	15976349	301	15976193	32.6332	13.7074
chr24	15981791	15982401	611	15981992	293.97	54.7943
chr24	16006914	16007122	209	16007011	20.8164	9.96903
chr24	16082388	16082857	470	16082681	104.491	26.2292
chr24	16169917	16170171	255	16170044	25.0099	9.2228
chr24	16841420	16841745	326	16841477	9.43106	5.81527
chr24	17006173	17006665	493	17006347	44.9678	12.3482
chr24	17067549	17067826	278	17067682	84.8758	26.5619
chr24	17358422	17358648	227	17358553	28.5617	12.4613
chr24	17359131	17359596	466	17359426	68.2297	22.8783
chr24	17586598	17587438	841	17587206	275.01	61.553
chr24	17739412	17739676	265	17739557	10.7542	5.53727
chr24	17818044	17818285	242	17818153	10.5701	4.75415
chr24	17829998	17830499	502	17830239	193.384	35.024
chr24	17958026	17958432	407	17958206	28.4059	11.3055
chr24	17967133	17967887	755	17967362	147.89	37.6849
chr24	17969531	17969760	230	17969614	11.3106	4.78774
chr24	18482977	18483390	414	18483170	79.473	25.6395
chr24	1979840	1980130	291	1979988	46.8856	17.356
chr24	2046263	2046444	182	2046341	12.6037	7.0614
chr24	2146196	2146489	294	2146375	17.0945	7.5695
chr24	2602006	2602264	259	2602112	18.3691	9.13828
chr24	2712992	2713282	291	2713171	10.91	5.42518
chr24	2719662	2720208	547	2720032	442.539	101.352
chr24	2736779	2737809	1031	2737126	617.436	132.92
chr2	4313733	4313983	251	4313876	63.52	21.695
chr2	4350540	4351607	1068	4350763	341.112	34.853
chr2	4351814	4352281	468	4352031	397.625	51.5569
chr2	4354069	4354634	566	4354366	486.842	54.9189
chr24	491076	491577	502	491471	180.946	43.0257
chr24	4936648	4936831	184	4936743	13.7125	7.47677
chr24	5146713	5146991	279	5146876	34.0168	14.1228
chr24	5878982	5879220	239	5879085	19.9643	9.46689
chr24	6237616	6237872	257	6237761	31.2626	13.292
chr24	6287449	6288028	580	6287815	326.522	63.3584
chr24	6471803	6472017	215	6471844	16.8684	8.54083
chr24	6527191	6527502	312	6527347	14.558	7.19439
chr24	6841669	6841924	256	6841815	40.7547	13.6251
chr24	7236934	7237882	949	7237659	156.018	30.716
chr24	7280761	7281118	358	7280944	498.613	91.2222
chr24	7610711	7611059	349	7610889	85.219	27.8302
chr24	7652314	7652623	310	7652478	46.733	14.1055
chr24	7801362	7801662	301	7801493	39.6733	15.7843
chr24	7802033	7802326	294	7802185	56.896	18.4999
chr24	8047129	8047675	547	8047574	12.6037	7.0614
chr24	8071781	8071984	204	8071875	23.3344	10.7998
chr24	8083818	8084161	344	8083988	298.981	73.937
chr24	8084586	8085339	754	8085143	236.059	57.3641
chr24	8130993	8131343	351	8131121	21.4064	9.36681
chr24	828344	828536	193	828480	8.57879	3.69997
chr24	8307978	8308487	510	8308237	453.76	103.429
chr24	9150988	9151363	376	9151210	14.3099	5.02116
chr2	4923434	4923774	341	4923740	7.84224	3.60896
chr2	4929770	4929968	199	4929850	7.93624	3.55197
chr2	4970615	4970948	334	4970786	39.869	8.08011
chr2	4983320	4983534	215	4983369	8.02967	3.20104
chr2	4997072	4997313	242	4997177	26.0842	8.45581
chr2	5010098	5010630	533	5010450	84.7274	17.9452
chr2	5099008	5099248	241	5099157	15.297	7.88908
chr25	10437161	10437899	739	10437382	140.208	39.5532
chr25	10965412	10965780	369	10965575	141.912	27.8396
chr25	11162257	11162457	201	11162357	18.3828	8.55278
chr25	11235851	11236092	242	11235966	57.0694	13.8491
chr25	11290603	11291239	637	11290945	31.8085	9.00096
chr25	11499554	11499851	298	11499688	109.563	18.9426
chr25	12738834	12739105	272	12738950	73.6152	24.9226
chr25	12740177	12740543	367	12740335	67.8313	16.3894
chr25	1306270	1306627	358	1306449	45.4279	16.9615
chr25	14478089	14478283	195	14478190	18.3828	8.55278
chr25	1484263	1484503	241	1484376	20.0475	8.90735
chr25	15029802	15030321	520	15030121	248.92	47.9893
chr25	16463230	16464108	879	16463874	318.791	59.6601
chr25	2124486	2124731	246	2124579	14.3195	7.57756
chr25	2126387	2126660	274	2126517	27.7521	8.94198
chr25	2149763	2149985	223	2149883	13.5169	6.8518
chr25	2260422	2260633	212	2260544	23.3344	10.7998
chr25	2356260	2356758	499	2356465	284.319	71.0293
chr2	5321658	5322394	737	5321837	54.0003	14.7409
chr2	5334449	5334784	336	5334655	41.4563	9.57159
chr25	3615684	3615924	241	3615765	15.2082	3.38803
chr25	3723705	3724448	744	3724245	85.025	17.4274
chr25	3724922	3725273	352	3725073	64.3285	15.5817
chr25	3911032	3911281	250	3911140	22.1908	5.98055
chr25	3916420	3916989	570	3916853	90.5296	19.2232
chr25	3998936	3999127	192	3999030	15.8561	6.28636
chr25	4038785	4038965	181	4038878	11.3831	6.56292
chr25	4112621	4112828	208	4112710	14.558	7.19439
chr25	4153933	4154279	347	4154104	71.9853	24.5072
chr2	5434466	5434769	304	5434626	30.8477	8.63051
chr2	5435094	5435719	626	5435282	119.978	22.986
chr2	5451204	5451392	189	5451331	9.974	5.93297
chr2	5492935	5493751	817	5493497	286.105	48.5359
chr25	5105377	5105688	312	5105511	14.9452	6.06184
chr2	5555281	5555992	712	5555802	124.059	21.7645
chr25	5805047	5805433	387	5805318	33.2786	8.91988
chr25	6608831	6610016	1186	6609431	490.837	52.9835
chr25	7074381	7074794	414	7074616	85.4038	12.473
chr25	720458	720688	231	720564	24.7971	9.68896
chr25	7554433	7554632	200	7554538	23.3344	10.7998
chr25	7678504	7678972	469	7678683	477.635	74.6873
chr25	7748792	7749107	316	7748934	13.8513	5.25813
chr2	5811190	5811479	290	5811330	257.621	57.8978
chr2	5812379	5812607	229	5812495	15.9986	8.30752
chr2	5815184	5815589	406	5815408	528.037	93.8618
chr2	5818313	5818566	254	5818460	13.5737	5.00898
chr25	8767007	8767376	370	8767205	81.762	24.343
chr2	5898991	5899268	278	5899137	14.6098	6.51021
chr2	5989025	5989709	685	5989540	148.168	28.7376
chr26	11098767	11098966	200	11098862	15.6191	7.53698
chr26	11099608	11099858	251	11099758	30.7087	11.2029
chr26	11886962	11887183	222	11887060	15.9986	8.30752
chr26	12114130	12114310	181	12114224	23.7085	3.75424
chr26	12257619	12257830	212	12257752	7.75593	3.67325
chr26	1579934	1580525	592	1580322	297.044	51.5932
chr26	1675520	1676030	511	1675622	31.4424	13.017
chr26	1738747	1738954	208	1738866	13.0859	7.10017
chr26	1766315	1766532	218	1766400	18.7691	9.07244
chr26	1901238	1901519	282	1901345	6.79755	4.23892
chr26	1904119	1905096	978	1904801	146.552	33.1581
chr26	2255448	2255789	342	2255610	19.0965	7.37046
chr26	2472409	2472630	222	2472551	6.52601	4.56914
chr26	2698282	2698500	219	2698414	16.6994	7.87958
chr26	2699098	2699314	217	2699173	17.1738	8.7229
chr26	3013144	3013695	552	3013461	393.043	48.7541
chr26	3078127	3078449	323	3078295	63.2342	16.4607
chr26	3299444	3299937	494	3299617	186.784	35.5149
chr26	3936403	3936913	511	3936472	7.54644	4.34014
chr26	4132710	4132997	288	4132857	17.5922	8.67798
chr26	4208210	4208517	308	4208362	91.9686	17.2618
chr26	4628169	4628432	264	4628314	21.5311	8.56956
chr26	4791871	4792159	289	4792022	44.0351	17.0304
chr26	5889966	5890353	388	5890181	220.143	41.0289
chr26	5931366	5931635	270	5931527	23.9436	7.01257
chr26	5939775	5940252	478	5939980	349.28	57.926
chr26	6090459	6090663	205	6090562	14.8445	7.89215
chr26	6144725	6144905	181	6144810	9.63522	4.62276
chr26	643855	644093	239	643975	76.8964	25.7533
chr26	6609750	6610115	366	6609886	33.5483	9.0203
chr2	6674190	6674565	376	6674368	43.19	8.12145
chr26	748090	748317	228	748195	14.1804	7.49462
chr26	7952223	7952407	185	7952339	11.5196	6.64602
chr26	906543	906974	432	906727	392.55	67.4849
chr26	9143636	9143844	209	9143710	15.6191	7.53698
chr26	9237153	9237437	285	9237371	7.46105	4.98451
chr26	9306464	9307241	778	9306947	362.684	51.388
chr26	9361132	9361448	317	9361298	43.9803	16.5671
chr26	9382628	9382892	265	9382755	11.4639	5.16379
chr26	9399039	9399672	634	9399345	506.181	62.0824
chr26	9421400	9422944	1545	9421789	449.981	68.9351
chr26	9423614	9423794	181	9423677	13.0964	6.85581
chr26	9615502	9616003	502	9615869	48.466	13.5726
chr26	9694231	9694411	181	9694327	7.61613	4.5417
chr26	9764427	9764984	558	9764806	169.288	41.796
chr2	7106514	7106783	270	7106642	42.9744	10.5255
chr27	12319531	12319819	289	12319694	11.458	4.45904
chr27	12454774	12455013	240	12454922	5.98905	3.13823
chr27	13639250	13639613	364	13639475	11.3224	4.65555
chr27	13772372	13772554	183	13772511	8.82799	3.08037
chr27	13977234	13977486	253	13977346	9.18204	4.88266
chr27	13981530	13981918	389	13981743	89.2237	28.4694
chr2	7152558	7152752	195	7152648	11.6845	3.86333
chr2	7180160	7180461	302	7180322	168.174	31.3743
chr27	227812	228100	289	227959	48.0525	16.2986
chr27	246899	247170	272	247009	13.0848	4.37809
chr27	3109625	3109865	241	3109751	17.902	7.02868
chr27	3347532	3347713	182	3347653	12.0513	4.81674
chr27	3378331	3378599	269	3378458	45.5102	17.4458
chr27	3475237	3475418	182	3475323	13.9429	7.35347
chr27	3740795	3741110	316	3740936	17.2212	4.84108
chr27	3751485	3751694	210	3751575	19.0965	7.37046
chr27	3812652	3812846	195	3812726	13.7125	7.47677
chr27	3835472	3835702	231	3835651	4.85462	2.8244
chr27	4061492	4061743	252	4061595	36.0823	13.361
chr2	7429802	7430273	472	7430048	18.8507	4.42702
chr2	7448133	7448508	376	7448312	256.562	23.1557
chr27	4523087	4523307	221	4523172	22.3621	9.59253
chr27	4616340	4616643	304	4616474	32.7358	12.274
chr27	4617747	4618232	486	4618026	179.689	49.4298
chr27	4926371	4926619	249	4926492	6.80818	3.81672
chr2	7493753	7494196	444	7494026	21.3844	5.20089
chr2	7523845	7524475	631	7524280	440.359	48.6261
chr2	7532536	7533001	466	7532708	120.767	15.0777
chr27	580323	580550	228	580469	9.61225	4.76711
chr27	6264618	6264862	245	6264717	14.558	7.19439
chr2	7713033	7713215	183	7713112	11.861	4.6121
chr27	7385685	7386011	327	7385861	45.025	9.76791
chr27	7416988	7417212	225	7417119	21.1772	9.86134
chr27	7440159	7440483	325	7440328	78.4975	20.0028
chr27	7503444	7503817	374	7503643	29.6567	8.59205
chr27	7504601	7505919	1319	7505513	454.741	60.1341
chr27	7629546	7629773	228	7629613	10.2303	5.45004
chr27	7845791	7846415	625	7846172	185.759	27.8833
chr27	7846842	7847112	271	7847013	17.2998	7.42696
chr27	8742638	8743769	1132	8742885	501.435	72.7421
chr27	9328053	9328371	319	9328200	57.316	16.2755
chr27	9332347	9332751	405	9332550	124.378	30.5808
chr27	9332967	9333278	312	9333113	22.629	7.85795
chr27	9429130	9429741	612	9429298	265.094	54.5004
chr27	9650809	9651276	468	9651081	311.416	42.8154
chr27	9651513	9651968	456	9651662	25.3061	9.09542
chr27	9664405	9664585	181	9664511	9.98192	5.51238
chr27	9691505	9691904	400	9691759	16.5681	7.05273
chr27	9733383	9733566	184	9733483	17.5922	8.67798
chr28	11065074	11065765	692	11065505	265.031	14.2754
chr28	11066685	11067429	745	11067148	212.118	9.65909
chr28	11068288	11068961	674	11068700	135.498	5.17966
chr28	11782957	11783507	551	11783206	364.023	62.0285
chr28	12161409	12161939	531	12161729	117.274	23.0261
chr28	12166274	12167083	810	12166623	479.144	95.8648
chr2	8127744	8128408	665	8128168	71.1083	10.8013
chr28	1683380	1683720	341	1683473	10.5349	4.59623
chr28	1692720	1694250	1531	1692954	537.494	67.7369
chr28	1695732	1696322	591	1695881	94.1398	15.4049
chr28	2037555	2037839	285	2037705	15.7993	5.29734
chr28	2038158	2038637	480	2038382	259.819	34.5575
chr28	2152786	2153063	278	2152910	19.1907	6.09456
chr28	2212675	2212973	299	2212839	67.6645	11.9611
chr28	2214666	2214918	253	2214810	18.8149	5.95821
chr2	8271333	8271593	261	8271459	29.7228	8.61794
chr28	2833541	2833924	384	2833765	21.2362	5.69031
chr28	2834714	2834917	204	2834824	10.2431	5.87642
chr28	2854004	2854496	493	2854193	182.201	37.9763
chr2	8286309	8287263	955	8287034	465.863	48.73
chr28	2868777	2869252	476	2869034	536.461	114.392
chr28	2869877	2870419	543	2870200	534.384	87.6166
chr28	2870635	2871183	549	2870715	11.8837	6.16089
chr28	3097633	3098138	506	3097883	185.683	24.7878
chr28	3163001	3163219	219	3163123	11.5196	6.64602
chr28	3192772	3192987	216	3192893	19.5836	9.55365
chr28	3193780	3194156	377	3193977	15.5805	6.78147
chr28	3949270	3949668	399	3949497	66.0118	20.2355
chr28	395942	396577	636	396397	28.6043	7.14225
chr28	4449282	4449961	680	4449480	168.553	35.8062
chr28	450565	450905	341	450738	148.849	21.2288
chr28	456145	456357	213	456257	8.14608	3.72878
chr2	8509437	8509654	218	8509501	11.1535	4.58708
chr2	8522309	8522696	388	8522542	30.4703	7.42234
chr28	5289999	5290342	344	5290132	7.99101	5.1279
chr28	568798	569006	209	568978	6.88639	3.41608
chr28	576699	576912	214	576796	10.2612	4.23421
chr28	6410203	6410389	187	6410281	12.7219	5.76872
chr28	6902723	6903158	436	6902930	10.0529	3.85413
chr28	6988987	6989578	592	6989329	572.071	83.9607
chr28	6989786	6990282	497	6990042	551.165	78.355
chr28	7484633	7484835	203	7484688	14.558	7.19439
chr28	7716697	7717003	307	7716869	42.5191	9.7285
chr28	7994146	7994555	410	7994351	26.6977	8.2669
chr28	8033922	8034591	670	8034319	485.866	54.2178
chr28	80618	80997	380	80817	112.634	21.2576
chr2	9846625	9847062	438	9846805	396.244	69.171
chr3	10052287	10052749	463	10052513	297.044	51.5932
chr3	10053003	10053544	542	10053349	337.221	81.4137
chr3	10212821	10213378	558	10213034	175.394	32.1392
chr3	10563978	10564345	368	10564152	265.682	65.0849
chr3	10582657	10582855	199	10582739	17.5922	8.67798
chr3	10743482	10743675	194	10743545	11.3106	4.78774
chr3	1145622	1145825	204	1145715	10.7462	5.15932
chr3	11794716	11794896	181	11794806	9.00198	4.47099
chr3	1192966	1193281	316	1193132	53.0346	19.5227
chr3	1241205	1241552	348	1241415	78.633	17.1777
chr3	12693340	12693592	253	12693484	19.4153	6.02489
chr3	12709512	12709780	269	12709643	16.6317	5.60041
chr3	12965452	12965689	238	12965560	34.0168	14.1228
chr3	13193647	13193827	181	13193729	11.5196	6.64602
chr3	13194383	13194685	303	13194525	14.3696	5.17595
chr3	13277636	13278241	606	13277855	62.7726	19.8702
chr3	15234498	15234704	207	15234571	20.8164	9.96903
chr3	15234863	15235247	385	15235087	51.5106	19.1073
chr3	16069035	16069882	848	16069708	36.8988	2.89175
chr3	16070766	16070967	202	16070860	38.211	3.94125
chr3	16611336	16611720	385	16611561	71.2423	12.0129
chr3	16617828	16618056	229	16617957	14.6098	6.51021
chr3	2068151	2068400	250	2068289	18.7691	9.07244
chr3	2366924	2367278	355	2367101	144.299	29.719
chr3	2559228	2559524	297	2559377	28.3803	6.78823
chr3	332177	332660	484	332399	472.22	76.0679
chr3	3324939	3325905	967	3325112	71.1615	14.6794
chr3	332864	333416	553	333086	296.029	41.2099
chr3	3689494	3689902	409	3689724	52.2036	11.5207
chr3	3927827	3928106	280	3928005	28.2302	9.95666
chr3	3978620	3979139	520	3978837	230.611	42.503
chr3	410876	411213	338	411052	132.688	39.0454
chr3	4161205	4162013	809	4161515	84.7221	15.3773
chr3	4241025	4241405	381	4241165	15.0465	5.03195
chr3	4343603	4343817	215	4343710	22.523	9.0834
chr3	4370908	4372063	1156	4371806	187.236	43.8456
chr3	523680	523961	282	523806	14.1804	7.49462
chr3	7131181	7131469	289	7131310	33.8581	9.35579
chr3	86815	87593	779	87094	416.224	33.9793
chr3	8914533	8915245	713	8914751	205.789	44.8115
chr3	89268	90704	1437	90092	489.321	60.4768
chr3	931536	931716	181	931580	9.89727	5.26716
chr4	10456836	10457350	515	10457179	166.517	43.4144
chr4	10855658	10855920	263	10855779	14.9758	7.69909
chr4	12072325	12072611	287	12072465	92.9286	17.0305
chr4	12136980	12137368	389	12137217	169.542	33.7731
chr4	12325102	12325401	300	12325243	62.1022	14.6759
chr4	1248749	1249009	261	1248866	18.5749	7.83702
chr4	12645022	12645355	334	12645134	12.6111	6.12014
chr4	12985810	12986196	387	12985977	46.2328	12.896
chr4	13068778	13069046	269	13068914	32.5797	8.28107
chr4	13077170	13077365	196	13077266	12.791	4.38261
chr4	1314935	1315241	307	1315097	73.4374	21.388
chr4	13454021	13454749	729	13454541	86.075	25.6583
chr4	1365697	1366251	555	1365946	174.421	40.2866
chr4	14074781	14074980	200	14074848	15.6244	6.80378
chr4	14358474	14358714	241	14358600	16.5106	6.20107
chr4	14443878	14444525	648	14444347	62.0937	20.8931
chr4	1512747	1512971	225	1512838	27.2323	12.0459
chr4	15166623	15167184	562	15166962	286.073	57.831
chr4	15321759	15322030	272	15321873	15.4795	5.60664
chr4	15546942	15547156	215	15547066	12.7685	4.70734
chr4	15858086	15858462	377	15858309	105.303	25.2271
chr4	15929267	15929581	315	15929422	57.0509	16.5256
chr4	15971909	15972282	374	15972102	123.109	18.1306
chr4	15972724	15973046	323	15972885	90.3915	14.9847
chr4	15978217	15978402	186	15978326	9.33404	5.14726
chr4	15996034	15996426	393	15996250	117.089	16.2808
chr4	16010441	16010731	291	16010586	125.417	37.3839
chr4	16015169	16015393	225	16015219	9.91321	3.99596
chr4	16016150	16016365	216	16016251	21.2262	9.57361
chr4	1602589	1603093	505	1602883	206.063	48.6478
chr4	16119387	16119695	309	16119544	72.2273	13.3199
chr4	16829648	16829943	296	16829784	124.059	35.4158
chr4	17109023	17109424	402	17109424	4.85462	2.8244
chr4	17142651	17143184	534	17142943	225.837	25.8081
chr4	17200066	17200411	346	17200244	97.2073	14.3512
chr4	17200575	17201000	426	17200923	8.76401	3.58833
chr4	17473359	17473637	279	17473521	38.2415	15.3689
chr4	17526787	17526970	184	17526851	13.7125	7.47677
chr4	17631846	17632227	382	17632043	25.5784	8.46858
chr4	1782911	1783177	267	1783050	34.0168	14.1228
chr4	1786610	1786790	181	1786764	7.75205	4.79626
chr4	1788298	1789160	863	1788548	305.109	46.7147
chr4	18151987	18152167	181	18152072	14.2148	7.5151
chr4	18157511	18157842	332	18157713	40.7655	10.1687
chr4	18961328	18961572	245	18961412	15.0374	6.96394
chr4	19377423	19377684	262	19377579	20.52	5.71475
chr4	19399782	19400040	259	19399901	19.9791	6.07636
chr4	19587977	19588757	781	19588477	319.603	38.2816
chr4	19676811	19677141	331	19676984	6.62925	3.07665
chr4	19677786	19678533	748	19678072	236.566	29.8147
chr4	2494460	2494750	291	2494611	17.1738	8.7229
chr4	2515066	2515379	314	2515220	22.1541	8.10751
chr4	3263330	3264707	1378	3263980	17.2951	5.6999
chr4	3264884	3265739	856	3265574	18.3882	5.80572
chr4	3266639	3268885	2247	3267430	18.5455	6.01078
chr4	3269053	3269255	203	3269161	11.6044	5.405
chr4	3665022	3665307	286	3665188	14.112	4.82801
chr4	3748854	3749106	253	3748936	15.9215	5.21065
chr4	3750454	3750958	505	3750710	396.832	31.2437
chr4	387674	388151	478	387922	115.602	22.7372
chr4	4338530	4338763	234	4338620	15.8561	6.28636
chr4	4423614	4424185	572	4424041	32.4537	10.5342
chr4	4426568	4426877	310	4426735	44.6654	10.0423
chr4	451657	452664	1008	452454	296.65	54.2526
chr4	4588447	4588669	223	4588562	8.73678	5.38936
chr4	4755785	4755999	215	4755880	16.4801	4.82395
chr4	4763885	4764142	258	4764003	11.3106	4.78774
chr4	4864305	4864580	276	4864432	16.5106	6.20107
chr4	5117500	5117777	278	5117619	18.6238	6.73522
chr4	5158983	5159362	380	5159220	48.3485	11.0872
chr4	5918872	5919291	420	5919102	507.45	84.0903
chr4	5924499	5924822	324	5924657	154.931	44.0299
chr4	6045187	6045759	573	6045454	358.572	69.0339
chr4	6046537	6047306	770	6047133	349.921	70.2293
chr4	6501270	6501962	693	6501657	166.754	40.471
chr4	6821425	6821822	398	6821489	10.5238	5.82403
chr4	705923	706198	276	706054	42.5703	16.6151
chr4	716557	716968	412	716785	54.1622	16.6529
chr4	7273286	7273540	255	7273392	25.0705	8.72526
chr4	7334034	7334864	831	7334632	375.559	54.7761
chr4	8022900	8023483	584	8023311	154.596	32.8994
chr4	804289	805054	766	804566	249.238	63.9679
chr4	8244556	8244751	196	8244651	10.968	6.31126
chr4	8310325	8310628	304	8310473	199.155	53.5835
chr4	907451	907770	320	907620	90.2905	29.0763
chr5	10310007	10310380	374	10310067	5.27878	3.00539
chr5	10627860	10628309	450	10627992	18.0886	5.31604
chr5	11246101	11246527	427	11246262	56.6716	14.2867
chr5	11658440	11659122	683	11658628	22.3621	9.59253
chr5	11680535	11680970	436	11680691	84.4742	25.302
chr5	11988138	11988483	346	11988314	145.556	28.0855
chr5	11989880	11990079	200	11989933	16.3277	6.93179
chr5	12331638	12332565	928	12331815	133.641	20.1899
chr5	12386871	12388031	1161	12387418	479.686	50.4932
chr5	1294099	1294886	788	1294677	31.4828	9.56872
chr5	13616734	13618426	1693	13617493	34.3232	9.09809
chr5	13618742	13619231	490	13619079	19.2016	5.42765
chr5	13619419	13620269	851	13619821	19.2158	5.67899
chr5	13964545	13964869	325	13964695	18.3115	7.22326
chr5	14291406	14291987	582	14291896	19.5836	9.55365
chr5	15171879	15172312	434	15172177	14.0401	2.99896
chr5	15181478	15182251	774	15181700	315.06	45.3878
chr5	15192201	15192534	334	15192310	18.6774	6.9599
chr5	15350087	15350383	297	15350238	57.3821	9.42464
chr5	15833358	15833640	283	15833476	66.8419	13.2033
chr5	16055408	16055885	478	16055594	291.696	33.2253
chr5	16570091	16570414	324	16570262	50.7401	10.2232
chr5	1661834	1662143	310	1662004	65.54	22.8457
chr5	16720133	16720739	607	16720582	66.0541	20.7153
chr5	16859568	16859956	389	16859780	39.7605	8.50567
chr5	16860378	16862327	1950	16862035	500.335	53.8747
chr5	16981666	16982361	696	16981823	15.3822	5.41981
chr5	17136717	17137532	816	17137261	153.313	24.0488
chr5	17286606	17287220	615	17286800	240.478	46.9278
chr5	17445356	17445726	371	17445500	32.7883	13.4114
chr5	17574642	17574993	352	17574858	18.8858	7.27105
chr5	17616555	17617437	883	17616940	468.387	64.6919
chr5	17618748	17619091	344	17618925	42.7844	15.074
chr5	17667282	17667464	183	17667326	8.27537	4.26574
chr5	17688879	17689236	358	17689058	323.081	54.5329
chr5	17698312	17698701	390	17698530	112.089	24.8139
chr5	1894887	1895075	189	1894978	14.8445	7.89215
chr5	19945313	19945560	248	19945407	16.1663	6.63341
chr5	20556972	20557741	770	20557223	188.733	32.3103
chr5	20557985	20558317	333	20558155	35.6814	9.61019
chr5	20558545	20558859	315	20558710	33.2174	8.3163
chr5	20653586	20654132	547	20653748	85.8088	25.0091
chr5	2175564	2175855	292	2175705	11.4639	5.16379
chr5	26530	27061	532	26836	391.294	59.9449
chr5	3832946	3833166	221	3833052	14.5317	6.47047
chr5	3871665	3871938	274	3871803	34.7737	13.0184
chr5	4585396	4585780	385	4585770	4.70013	3.56366
chr5	4586675	4587023	349	4586964	7.80686	4.48151
chr5	4587289	4588022	734	4587407	16.5106	6.20107
chr5	4588217	4590120	1904	4589674	25.6701	10.7979
chr5	5345740	5345938	199	5345834	29.3381	5.72069
chr5	5672460	5672734	275	5672585	22.8307	7.94766
chr5	6046309	6047004	696	6046470	186.423	48.5043
chr5	6210026	6210450	425	6210216	152.895	29.4112
chr5	6258102	6258749	648	6258261	68.9046	23.2604
chr5	7825812	7826106	295	7825847	5.27878	3.00539
chr5	8404371	8404690	320	8404538	26.7833	7.51347
chr5	9840385	9841229	845	9841079	66.3619	13.5243
chr6	13640044	13640235	192	13640129	13.7125	7.47677
chr6	13797711	13798078	368	13797900	49.6956	12.0651
chr6	15016677	15017033	357	15016881	59.7921	13.236
chr6	15314143	15314504	362	15314340	32.4415	10.2493
chr6	15445266	15445799	534	15445530	306.957	50.434
chr6	15516989	15517278	290	15517116	28.6941	8.42643
chr6	15588728	15589004	277	15588862	23.2713	7.49406
chr6	15632537	15632776	240	15632653	22.2259	7.46794
chr6	15634856	15635714	859	15635336	134.166	21.183
chr6	15636179	15636572	394	15636337	114.235	23.6963
chr6	15711905	15712085	181	15711951	9.76813	5.39095
chr6	16408460	16408883	424	16408589	23.5788	3.52079
chr6	17129918	17130309	392	17130136	95.2637	23.6284
chr6	17291169	17291415	247	17291307	34.1467	13.8059
chr6	18880130	18880539	410	18880364	34.6889	9.92171
chr6	2152871	2153476	606	2153261	423.132	72.5232
chr6	2221436	2221858	423	2221595	16.0572	7.26672
chr6	2231940	2232525	586	2232375	48.045	15.8886
chr6	2232703	2233049	347	2232883	309.566	67.7924
chr6	2930069	2930690	622	2930201	42.8966	13.2917
chr6	2931695	2932290	596	2932080	400.759	61.0675
chr6	4955350	4956379	1030	4956053	198.298	31.8656
chr6	5858401	5859497	1097	5858562	244.088	38.9314
chr6	6444672	6444852	181	6444792	9.82989	4.71477
chr6	6930496	6930821	326	6930763	6.04851	4.11108
chr6	7229986	7230171	186	7230042	12.1349	6.30286
chr6	7599610	7600584	975	7600333	500.549	61.5472
chr6	760379	760841	463	760615	227.705	41.7577
chr6	817813	818592	780	817969	171.095	42.1386
chr6	818760	819021	262	818893	17.179	6.12831
chr6	8491420	8491647	228	8491578	8.74417	3.97022
chr6	8493165	8493580	416	8493351	84.2863	16.2847
chr6	859745	860000	256	859850	29.9053	12.8767
chr6	9282809	9283064	256	9282927	38.0688	6.89024
chr6	9461405	9461626	222	9461506	13.0859	7.10017
chr6	9472966	9473333	368	9473117	13.6566	6.23896
chr6	9473893	9474171	279	9474009	8.35207	4.6114
chr6	9475811	9476287	477	9476147	29.2269	11.7601
chr6	9602621	9602961	341	9602787	175.425	29.301
chr6	9604767	9605282	516	9604959	385.466	63.1403
chr7	10487732	10487965	234	10487794	5.5461	2.95997
chr7	10515002	10515273	272	10515118	15.7529	4.91734
chr7	10515660	10516028	369	10515853	70.2451	17.0729
chr7	10522237	10522822	586	10522633	58.6544	10.1982
chr7	10525067	10525260	194	10525201	12.3986	4.95795
chr7	10657511	10657713	203	10657636	19.1495	7.39556
chr7	12853901	12854544	644	12854322	243.265	39.0587
chr7	12863529	12863992	464	12863803	15.7628	3.87674
chr7	13116630	13116851	222	13116746	23.6532	10.6502
chr7	13129057	13129403	347	13129235	145.114	30.0753
chr7	13753216	13753397	182	13753300	10.968	6.31126
chr7	13780455	13780869	415	13780622	7.54644	4.34014
chr7	13783568	13784354	787	13784118	47.3538	11.6821
chr7	13784949	13785717	769	13785436	530.711	64.4016
chr7	14029544	14029858	315	14029701	36.3906	11.4868
chr7	14765840	14766318	479	14766037	445.52	84.6696
chr7	14787847	14788750	904	14788057	231.663	36.0038
chr7	14832837	14833036	200	14832910	12.3891	6.219
chr7	14941798	14942186	389	14942004	110.033	23.1248
chr7	1514767	1515118	352	1514942	122.78	31.8839
chr7	1517477	1517836	360	1517702	40.2059	11.4502
chr7	16227884	16228923	1040	16228153	459.606	57.6225
chr7	16230336	16230651	316	16230500	25.2158	6.80794
chr7	1955637	1956000	364	1955943	13.6293	6.01953
chr7	2334619	2334966	348	2334827	21.7389	8.40903
chr7	2472679	2473022	344	2472838	77.0707	18.5917
chr7	3087547	3087765	219	3087642	15.0136	6.49673
chr7	3831401	3832006	606	3831715	267.904	50.9967
chr7	3834539	3835079	541	3834851	325.816	62.3671
chr7	4549747	4549942	196	4549886	15.7501	6.43559
chr7	4563390	4563655	266	4563531	14.7827	5.8084
chr7	4564676	4564984	309	4564826	56.1264	14.3688
chr7	4646612	4646829	218	4646706	26.1722	8.26809
chr7	5394765	5395125	361	5394940	146.132	37.3423
chr7	5761269	5761490	222	5761356	12.0912	6.0556
chr7	6077069	6077377	309	6077221	25.3761	10.3074
chr7	6093461	6093649	189	6093529	11.255	6.02669
chr7	6541856	6542294	439	6542167	24.4856	10.1388
chr7	6716520	6716836	317	6716658	14.558	7.19439
chr7	6727742	6728321	580	6727985	12.9505	6.77095
chr7	7066848	7067296	449	7067025	6.04851	4.11108
chr7	7077582	7077772	191	7077639	11.7161	6.52678
chr7	7149241	7149432	192	7149306	12.3828	5.9987
chr7	8811833	8812354	522	8812054	70.4995	16.8385
chr7	889500	889763	264	889592	8.29473	4.42228
chr7	9130995	9131390	396	9131185	32.6332	13.7074
chr7	9631864	9632069	206	9631985	9.76813	5.39095
chr7	9829078	9829940	863	9829788	50.1482	14.0039
chr7	98519	98763	245	98634	23.6588	6.74718
chr8	10485212	10485546	335	10485377	370.34	81.6839
chr8	10591490	10591832	343	10591772	17.9716	4.95634
chr8	10720055	10720488	434	10720227	137.186	20.7198
chr8	10722243	10722428	186	10722308	11.052	4.20011
chr8	11772784	11773141	358	11772979	39.0587	14.6165
chr8	12033046	12033297	252	12033160	10.471	4.43785
chr8	12286129	12287091	963	12286438	529.185	75.8853
chr8	12288087	12288368	282	12288215	39.1681	10.7485
chr8	12318618	12319038	421	12318952	14.2546	4.7615
chr8	12908516	12908786	271	12908579	16.8373	5.67685
chr8	13101599	13102224	626	13101897	62.7458	13.0234
chr8	13229084	13229367	284	13229205	98.8651	31.1532
chr8	13824847	13825201	355	13825021	203.09	54.4143
chr8	14401815	14402015	201	14401857	10.7462	5.15932
chr8	15454370	15454663	294	15454514	36.2555	11.7307
chr8	15484227	15484986	760	15484762	396.937	63.9852
chr8	1607441	1607654	214	1607542	8.27537	4.26574
chr8	16657891	16658138	248	16658006	18.6774	6.9599
chr8	16922833	16923328	496	16923196	27.5035	9.33592
chr8	17062688	17063602	915	17063450	44.4515	9.97146
chr8	17243678	17243912	235	17243759	29.9053	12.8767
chr8	17244239	17244845	607	17244439	286.073	57.831
chr8	17247131	17247510	380	17247347	42.6146	11.3686
chr8	17249685	17250042	358	17249870	214.971	56.9065
chr8	17540940	17541465	526	17541256	302.849	41.9235
chr8	17542941	17543131	191	17543072	7.84224	3.60896
chr8	17553641	17553891	251	17553781	11.2801	4.63834
chr8	17679166	17679884	719	17679740	18.1122	6.16471
chr8	17925189	17925553	365	17925382	37.1782	13.5822
chr8	18373918	18374737	820	18374104	97.2674	30.2466
chr8	2260441	2261216	776	2260891	271.657	32.8212
chr8	2263277	2263882	606	2263658	57.7086	10.4448
chr8	3127769	3128092	324	3128010	7.52211	4.17659
chr8	3418032	3418532	501	3418341	111.452	17.6694
chr8	3671751	3672676	926	3672450	40.263	8.82278
chr8	3726818	3727012	195	3726925	12.6675	4.55392
chr8	4800429	4801620	1192	4801421	330.418	56.0155
chr8	5160328	5161180	853	5160695	315.08	67.8329
chr8	5161610	5161983	374	5161768	25.9176	11.6305
chr8	5166197	5166798	602	5166490	247.867	50.4183
chr8	5606834	5607085	252	5606965	18.8145	8.50893
chr8	5773450	5773666	217	5773533	22.6141	9.13126
chr8	7434202	7434412	211	7434320	17.3926	8.56057
chr8	7584371	7584566	196	7584432	17.4559	7.26567
chr8	8000748	8001120	373	8000869	15.8327	5.17995
chr8	8170036	8170481	446	8170216	150.257	24.9757
chr8	8171941	8172595	655	8172360	83.3458	19.4613
chr8	8179253	8179433	181	8179396	9.78895	4.54745
chr8	8342684	8343950	1267	8342935	497.669	77.1441
chr8	9651481	9652244	764	9651736	479.815	70.2725
chr9	10828233	10828413	181	10828260	7.06661	4.08418
chr9	10844529	10846060	1532	10845787	492.194	61.4658
chr9	10960626	10960944	319	10960793	10.6039	4.14396
chr9	11439522	11439959	438	11439718	163.319	32.4774
chr9	11601874	11602111	238	11601972	28.5617	12.4613
chr9	13026964	13027348	385	13027144	56.9333	9.60313
chr9	13032176	13032436	261	13032312	33.6416	6.95399
chr9	1319104	1319869	766	1319488	54.4381	12.3094
chr9	13425461	13425914	454	13425697	16.7511	6.91658
chr9	13426115	13426552	438	13426357	72.2722	12.4927
chr9	1363920	1364317	398	1364159	80.9949	20.7594
chr9	14336446	14337261	816	14336638	424.677	98.0288
chr9	14776058	14776278	221	14776180	21.407	8.78062
chr9	14919462	14919768	307	14919619	60.6602	20.0976
chr9	14971780	14972070	291	14971926	65.4491	18.6518
chr9	15031158	15031448	291	15031305	34.0168	14.1228
chr9	15577336	15577590	255	15577452	25.6672	7.8519
chr9	15615485	15615667	183	15615601	12.6037	7.0614
chr9	15618697	15618987	291	15618844	104.08	32.3993
chr9	15657784	15658133	350	15657947	46.364	13.2668
chr9	1639331	1639771	441	1639555	211.903	32.1116
chr9	17651334	17651614	281	17651451	10.2039	5.63941
chr9	17704532	17705760	1229	17704777	246.48	44.7141
chr9	18902861	18903776	916	18903293	13.9968	7.12732
chr9	2109876	2110062	187	2109998	11.3398	5.45725
chr9	2223278	2223563	286	2223444	51.5106	19.1073
chr9	232000	232295	296	232140	65.4601	19.0752
chr9	2465509	2465812	304	2465652	46.1315	11.9887
chr9	2629968	2630620	653	2630440	33.5812	10.4876
chr9	4638664	4639528	865	4639342	372.595	71.1533
chr9	5433772	5433972	201	5433877	10.9206	4.91277
chr9	5721113	5721418	306	5721272	44.5833	15.6491
chr9	7949700	7949961	262	7949828	17.4197	6.40777
chr9	7950536	7950917	382	7950740	99.5452	17.8654
chr9	7955458	7955670	213	7955515	12.4676	5.29285
chr9	7956095	7956507	413	7956260	12.1862	5.16755
chr9	7957413	7958239	827	7957842	449.27	68.061
chr9	9875705	9876020	316	9875874	53.2621	12.131
