# Supplementary material for: The genome-wide transcriptional regulatory landscape of ecdysone in the silkworm
Source: Epigenetics Chromatin. 2018 Aug 27;11:48. doi: 10.1186/s13072-018-0216-y (PMC6109983; doi:10.1186/s13072-018-0216-y)
Supplement: Supplementary file 10 — Additional file 10. RPKM values for RNA-seq in BmE cells after treated with 20E or DMSO. [file 13072_2018_216_MOESM10_ESM.xlsx]

## Sheet: RPKM values for RNA-seq
Gene_ID	Chr	Start	End	20E_rep1	20E_rep2	20E_rep3	DMSO_rep1	DMSO_rep2	DMSO_rep3
BMgn000002	chr26	12176294	12196936	7.55	10.34	9.68	14.48	14.98	12.46
BMgn000003	chr26	12173683	12175963	0	0	0	0	0	0
BMgn000004	chr26	12006767	12015252	0	0.29	0.34	0	0	0
BMgn000005	chr26	11961952	11975865	0	0	0	0	0	0
BMgn000006	chr26	11955247	11956406	0	0	0	0	0	0
BMgn000007	chr26	11856412	11856690	0	0	0	0	0	0
BMgn000008	chr26	11813656	11814417	0	0	0	0	0	0
BMgn000009	chr26	11781935	11791287	0	0	0	0	0	0
BMgn000010	chr26	11769930	11776381	0	0	0	0	0	0
BMgn000011	chr26	11750726	11757781	0	0	0	0	0	0
BMgn000012	chr26	11734389	11739610	0	0	0	0	0	0
BMgn000013	chr26	11684158	11693923	0	0	0	0	0	0
BMgn000014	chr26	11611752	11633340	0	0	0	0	0	0
BMgn000016	chr26	11415131	11498434	0	0	0	0	0	0.11
BMgn000017	chr26	11369391	11371130	0	0	0	0	0	0
BMgn000018	chr26	11361056	11363813	0	0	0	0	0	0
BMgn000019	chr26	11350123	11352338	0	0	0	0	0	0
BMgn000020	chr26	11321435	11322781	0	0	0	0	0	0
BMgn000021	chr26	11319917	11320685	3.93	5.81	0	1.82	0	0
BMgn000022	chr26	11316643	11317369	0	0	0	0	0	0
BMgn000023	chr26	11314530	11315125	0	0	0	0	0	0
BMgn000024	chr26	11307562	11308916	4.51	1.81	0	3.47	1.61	0
BMgn000025	chr26	11223134	11233620	0	0	0	0	0	0
BMgn000026	chr26	11171125	11182054	0.13	0.27	0.16	0.4	0.72	0.35
BMgn000027	chr26	11119910	11140338	0	0	0	0.09	0	0
BMgn000028	chr26	11080909	11083798	0	0	0	0	0	0
BMgn000029	chr26	11070247	11072125	109.23	104.73	102.93	101.55	111	120.37
BMgn000030	chr26	11008114	11019570	0.15	0	0	0	0	0
BMgn000031	chr26	10985413	11000749	0.1	0.53	0.12	0.1	0.38	0.19
BMgn000032	chr26	11023135	11041038	2.3	2.71	1.9	1.23	2.42	1.89
BMgn000033	chr26	11050732	11059357	2.56	1.3	1.91	0.32	2.03	1.7
BMgn000034	chr26	11072309	11076581	3	1.21	2.13	0.58	1.61	0
BMgn000035	chr26	11144489	11153074	0	0	0	0	0	0
BMgn000036	chr26	11328217	11348615	5.93	5.94	4.65	2.84	4.39	1.73
BMgn000038	chr26	11353713	11354606	0	0.93	0.36	0	0.28	0
BMgn000039	chr26	11393380	11394972	0	0	0	0	0	0
BMgn000040	chr26	11546404	11546832	0	0	0	0	0	0
BMgn000041	chr26	11563211	11563393	0	0	0	0	0	0
BMgn000042	chr26	11575601	11598597	0	0	0	0	0	0
BMgn000043	chr26	11650729	11656540	0	0	0	0	0	0
BMgn000044	chr26	11671958	11672992	0	0	0	0	0	0
BMgn000045	chr26	11719076	11724428	0	0	0	0	0	0
BMgn000046	chr26	11802171	11808845	0	0	0	0	0	0
BMgn000047	chr26	11823241	11841238	0	0	0	0	0	0
BMgn000048	chr26	11845765	11848968	0	0	0	0	0	0
BMgn000049	chr26	11851853	11854276	0	0	0	0	0	0
BMgn000050	chr26	11861878	11868483	0	0	0	0	0	0
BMgn000051	chr26	11878923	11883393	0	0	0	0	0	0
BMgn000052	chr26	11887539	11890619	0	0	0	0	0	0
BMgn000053	chr26	11893869	11902636	0	0	0.18	0	0	0
BMgn000054	chr26	11907284	11950051	0.06	0.11	0.07	0.06	0.05	0.15
BMgn000055	chr26	11954379	11955346	0	0	0	0	0	0
BMgn000056	chr26	11985513	12004052	0.21	0	0	0	0	0
BMgn000057	chr26	12040043	12046350	22.81	22.5	20.58	20.16	19.18	18.96
BMgn000058	chr26	12047235	12048421	2.34	1.78	2.09	1.45	0.53	1.3
BMgn000059	chr26	12107684	12108476	0	0	0	0	0	0
BMgn000060	chr26	12158387	12167895	0	0.17	0	0	0.07	0.07
BMgn000061	chr26	12197798	12198644	131.3	152.76	145.2	160.04	137.32	133.86
BMgn000062	chr26	12203488	12209522	41.59	39.29	34.29	44.51	48.95	44.27
BMgn000063	chr26	12257870	12270383	19.43	23.04	16	20.39	29.17	27.13
BMgn000064	chr26	12277306	12280331	250.6	231.55	247.55	285.11	262.91	239.59
BMgn000067	chr24	9258737	9272558	0	0	0	0	0	0
BMgn000068	chr24	8579680	8583830	0	0.13	0	0	0.12	0.57
BMgn000069	chr24	8401431	8429582	29.81	30.96	33.55	33.86	32.71	34.22
BMgn000070	chr24	8388787	8389590	0	0.36	0.85	0.7	0.32	0.32
BMgn000071	chr24	8382742	8383428	1.23	1.23	1.44	0	1.09	0
BMgn000072	chr24	8292845	8308180	91.14	91.69	92.66	59.57	62.53	71.79
BMgn000073	chr24	8236302	8275069	11.6	9.59	10.97	11.1	10.64	11.81
BMgn000074	chr24	8223299	8229869	365.33	385.66	372.94	349.59	346.87	394.58
BMgn000075	chr24	8205652	8207838	3.52	5.32	4.64	3.62	4.31	4.11
BMgn000076	chr24	8160349	8167422	3.15	4.17	3.89	2.62	2.87	3.18
BMgn000077	chr24	8093241	8093915	0	0	0	0	0	0
BMgn000078	chr24	8061419	8067032	4.65	4.01	3.56	2.61	3.04	2.44
BMgn000079	chr24	7994413	7994922	0	2.48	0	0	0	0.72
BMgn000080	chr24	7970712	7983653	3.04	1.54	1.51	1.25	1.15	0.9
BMgn000081	chr24	7858128	7858487	30.69	50.95	46.44	32.38	26.51	30.3
BMgn000082	chr24	7614165	7626098	73.33	71.12	73.5	58.84	83.28	61.32
BMgn000083	chr24	7542521	7548473	0	0.06	0	0	0	0.17
BMgn000084	chr24	7296515	7304431	41.45	47.12	43.22	27.06	37.17	37.14
BMgn000085	chr24	7268993	7273194	5.96	7.19	6.47	4.38	7.5	6.36
BMgn000086	chr24	7232298	7237362	105.72	86.94	90.86	110.67	103.89	103.79
BMgn000087	chr24	7227293	7230601	29.46	30.6	32.02	20.99	23.39	27.33
BMgn000088	chr24	7199408	7218461	18.88	15.2	19.86	21.28	23.57	23.06
BMgn000089	chr24	7176778	7184646	0.12	0.24	0.43	0	0	0
BMgn000090	chr24	7093488	7098100	0	0	0	0	0	0
BMgn000091	chr24	7046744	7050552	0	0	0	0	0	0
BMgn000092	chr24	7039872	7041155	21.14	21.89	26.34	19.7	20.05	22.6
BMgn000093	chr24	6663816	6707304	0	0	0	0	0	0.18
BMgn000095	chr24	6547862	6613058	50.06	49.36	51.26	35.65	51.86	44.07
BMgn000098	chr24	6511590	6520798	58.14	57.8	47.37	70.5	60.3	72.7
BMgn000099	chr24	6502020	6503808	29.45	30.37	34.83	37.41	34.54	33.92
BMgn000100	chr24	6435539	6462668	18.47	19.37	17.15	14.65	15.66	19.42
BMgn000102	chr24	6421947	6430155	71.72	70.74	66.85	61.81	56.88	62.26
BMgn000103	chr24	6388902	6414540	184.11	197.74	207.21	192.94	193.41	203.46
BMgn000104	chr24	6330624	6345773	113.57	111.42	107.57	120.51	124.34	115.88
BMgn000105	chr24	6324335	6324676	0	2.89	0	0	2.54	2.52
BMgn000106	chr24	6317300	6321075	95.9	91.54	91.29	111.86	91.87	103.79
BMgn000107	chr24	6296746	6302628	323.12	309.27	315.94	313.22	296.97	307.07
BMgn000108	chr24	6191058	6193073	7.77	5.59	6.56	0.75	2.93	3.2
BMgn000109	chr24	6141608	6152120	7.57	8.72	8.04	3.24	4.06	4.84
BMgn000110	chr24	6113784	6130773	0.09	0.76	0.56	0.28	0.08	0.25
BMgn000111	chr24	6108791	6111767	0.59	0.59	2.09	0.58	0.8	1.3
BMgn000112	chr24	6105804	6107887	13.84	14	12.47	13.56	13.34	12.66
BMgn000113	chr24	6095671	6096303	0	0	0	0	0	1.58
BMgn000114	chr24	5996155	6003448	2.26	1.02	0.3	4.22	2.05	2.23
BMgn000115	chr24	5980060	5987856	7.2	6.59	5.77	7.19	6.36	6.17
BMgn000116	chr24	6076565	6078915	0	0	0	0	0	0
BMgn000117	chr24	6087521	6092968	0.05	0	0.12	0.2	0.46	0.09
BMgn000118	chr24	6276993	6286131	33.03	33.53	34.06	30.55	31.71	32.24
BMgn000119	chr24	6287976	6296416	39.09	34.67	38.65	30.01	29.81	30.71
BMgn000120	chr24	6304158	6308822	62.3	61.89	58.72	45.85	44.26	50.9
BMgn000121	chr24	6314722	6318095	50.4	52.21	49.87	46.96	46.46	47.46
BMgn000122	chr24	6322215	6324315	113.6	96.48	97.98	116.69	102.46	108.98
BMgn000123	chr24	6346425	6381941	9.09	8.15	7.25	6.88	6.41	7.8
BMgn000124	chr24	6416051	6416813	0	0	0	0	0	0
BMgn000125	chr24	6525612	6526514	35.07	42.3	33.21	31.38	33.94	36.44
BMgn000126	chr24	6539821	6544022	63.14	51.15	65.22	85.8	52.63	56.8
BMgn000127	chr24	6626749	6629976	71.64	71.43	71.79	94.37	82.58	84.26
BMgn000128	chr24	7127328	7132214	35.31	36.7	38.55	57.92	46.33	49.71
BMgn000129	chr24	7155448	7171579	1351.45	1344.58	1337.5	1026.28	1096.67	969.01
BMgn000130	chr24	7185496	7195999	9.89	9.81	9.62	6.23	9.08	8.73
BMgn000131	chr24	7219026	7223188	26.42	23.5	28.06	31.67	31.51	34.45
BMgn000132	chr24	7237756	7265988	273.81	268.41	271.07	182.84	256.88	233.51
BMgn000133	chr24	7283704	7292624	21.95	20.38	20.11	29.75	23.31	27.37
BMgn000134	chr24	7400923	7535557	20.3	20.26	17.48	16.51	17.67	20.48
BMgn000138	chr24	7589049	7590339	53.03	55.65	58.26	58.5	51.37	56.51
BMgn000139	chr24	7604354	7606634	0.86	4.3	0	0.83	1.53	0
BMgn000140	chr24	7642423	7650737	126.15	142.98	143.35	178.96	165.55	176.3
BMgn000141	chr24	7652020	7802702	8.73	9.73	8.82	6.2	5.95	7.64
BMgn000144	chr24	7820244	7846981	3.5	2.9	2.77	2.19	2.7	2.96
BMgn000145	chr24	7878363	7947214	1.72	1.98	1.46	1.66	1.32	1.34
BMgn000147	chr24	7948275	7955055	31.61	30.11	33.59	25.12	24.77	24.96
BMgn000148	chr24	7958027	7958403	28.3	10.29	0	25.22	6.02	5.98
BMgn000149	chr24	8034758	8044417	55.99	57.17	50.45	48.6	48.86	46.77
BMgn000150	chr24	8047335	8055333	3.55	4.18	4.99	3.77	4.31	5.2
BMgn000151	chr24	8086563	8087207	0	0	0	0	0	0
BMgn000152	chr24	8113209	8113583	0	0	0	0	0	0
BMgn000153	chr24	8143063	8144550	27.66	23.06	25.82	18.07	18.93	19.7
BMgn000154	chr24	8209736	8221105	127.5	130.73	124.39	143.74	155.4	146.45
BMgn000155	chr24	8284599	8290955	351.34	315.79	328.34	413.39	375.15	377
BMgn000156	chr24	8366067	8367088	0	0	0	0	0	0
BMgn000157	chr24	8430820	8433017	75.22	71.88	74.35	76.94	60.44	67.4
BMgn000158	chr24	8549572	8552779	0.69	0.5	0.83	0.79	0.72	0.35
BMgn000159	chr24	8577622	8578641	0	0.26	0	0.5	0	0
BMgn000160	chr24	8712977	8719098	0	0	0	0	0	0
BMgn000161	chr24	8774117	8774515	0	0	0	0	0	0
BMgn000162	chr24	8840607	8844019	0	0	0	0	0	0
BMgn000163	chr24	8915358	8921798	0	0	0	0	0	2.18
BMgn000164	chr24	8940563	8958940	9.13	4.99	5.96	4.8	6.66	5.47
BMgn000165	chr24	8960201	8961291	10.18	14.66	11.62	4.44	4.28	0
BMgn000166	chr24	9077259	9097444	0.52	0	0.16	0	0.12	0.35
BMgn000167	chr24	9124973	9128620	103.14	103.86	101.04	101.28	98.84	107.06
BMgn000168	chr24	9150477	9152930	0.52	0.53	0.74	0.51	0.66	0.46
BMgn000169	chr24	9159092	9160207	0	0.91	0.8	1.77	0.61	1.39
BMgn000170	chr24	9205850	9209338	2.8	2.81	9.9	8.07	5.82	2.45
BMgn000171	chr24	9232080	9237493	0	0	0	0	0	0
BMgn000173	chr17	5085914	5087091	12.45	7.17	8.66	4.73	6.78	9.59
BMgn000174	chr17	5040326	5051999	17.79	20.49	19.72	11.29	23.82	25.95
BMgn000175	chr17	5018704	5034992	8.21	7.83	7.56	7.82	10.26	9.89
BMgn000176	chr17	5010370	5016008	4.61	2.81	2.2	3.64	5.01	5.45
BMgn000177	chr17	4941550	4946948	100.64	92.55	90.44	94.11	92.33	90.75
BMgn000178	chr17	4927914	4939190	5.66	7.86	9.63	5.79	7.48	6.87
BMgn000179	chr17	4951588	5005124	0.59	1.2	0.81	0.34	0.61	0.68
BMgn000180	chr17	5060510	5080172	10.05	10.6	10.42	7.78	8.9	9.4
BMgn000181	chr17	5211850	5219184	0.39	0	0.23	0.39	0.35	0
BMgn000183	chr2	9234657	9235716	0	0	0	0	0	0
BMgn000184	chr2	9211405	9212591	0	0	0	0	0.63	0
BMgn000185	chr2	9183644	9200425	0.35	1.29	0.97	0.92	0.53	1.03
BMgn000186	chr2	9252425	9259673	260.42	267.8	254.47	295.97	268.05	263.68
BMgn000187	chr19	15209860	15213171	58.02	56	56.09	47.96	45.65	56.76
BMgn000188	chr19	15205066	15206802	922.97	839.95	902.91	1040.4	1012.2	938.47
BMgn000189	chr19	15165068	15175530	112.8	114.95	107.08	108.94	117.01	112.09
BMgn000190	chr19	15056172	15058355	0	5.83	0	5.27	0	5.09
BMgn000191	chr19	15051844	15053058	39.4	23.81	28.39	36.53	32.52	28.86
BMgn000192	chr19	14927212	14931088	0	0	0	0	0	0
BMgn000193	chr19	14882480	14884110	0	0	0	0	0	0
BMgn000194	chr19	14872779	14873594	1.05	0.71	1.66	0.69	0.63	0.93
BMgn000195	chr19	14870161	14870511	0	0	0	0	0	0
BMgn000196	chr19	14859793	14860596	0	0	0	0	0	0
BMgn000197	chr19	15054149	15055844	45.16	43.33	38.28	42.33	37.76	44.66
BMgn000198	chr19	15157726	15162341	54.32	54.77	56.85	47.07	61.82	56.82
BMgn000199	chr19	15176040	15204399	77.68	82.79	77.54	81.77	79.85	87.82
BMgn000201	chr19	15208882	15209757	2526.47	2496.47	2501.86	2682.26	2431.38	2434.96
BMgn000217	chr22	4703952	4704779	0.34	0.35	0.41	0.34	0	0
BMgn000218	chr22	4754194	4755477	287.9	243.75	231.73	310.1	261.96	270.96
BMgn000219	chr22	4799005	4803111	26.67	25.73	24.36	28.71	23.34	25.69
BMgn000220	chr22	4863809	4881896	0.08	0.09	0.1	0.08	0	0.15
BMgn000221	chr22	4894230	4896449	16.41	11.51	13.25	21.98	16.89	20.04
BMgn000222	chr22	4939292	4968928	10.6	9.33	9.85	8.72	8.81	13.4
BMgn000223	chr22	5005292	5036694	1.51	1.41	1.51	0.48	0.27	0.65
BMgn000224	chr22	5042503	5047413	0	0	0	0	0	0.24
BMgn000225	chr22	5067331	5098973	3.45	4.27	6.28	4.77	4.24	5.68
BMgn000226	chr22	5109490	5115508	0	0.21	0	0	0	0
BMgn000227	chr22	5210154	5210360	0	0	0	0	0	0
BMgn000228	chr22	5265148	5271149	0.09	0.05	0	0	0.04	0
BMgn000229	chr22	5282967	5298213	89.46	83.08	87.71	81.13	85.32	91.25
BMgn000231	chr22	5323319	5328192	383.33	364.6	372.85	333.05	337.34	329.45
BMgn000232	chr22	5508292	5564755	35.37	40.25	34.16	49.47	42.05	39.68
BMgn000233	chr22	5618748	5628722	31.5	30.94	32.18	18.95	22.28	25.19
BMgn000234	chr22	5735990	5760583	32.3	31.63	35.39	25.66	26	31.83
BMgn000236	chr22	5762343	5772637	1.23	1.96	2.09	3.66	1.59	2.65
BMgn000237	chr22	5775466	5806985	29.77	28.38	28.66	20.44	21.63	23.88
BMgn000238	chr22	5884675	5963997	0	0	0	0	0	0
BMgn000240	chr22	6265638	6270948	11.07	8.62	9.11	6.27	10.38	8.29
BMgn000241	chr22	6286334	6316113	7.34	6	6.46	2.83	5.68	5.99
BMgn000242	chr22	6317338	6337421	0.56	1.34	2.35	0.28	1.7	0.83
BMgn000243	chr22	6623254	6625321	59.04	60.13	59.5	76.85	54.09	56
BMgn000244	chr22	6654707	6662604	32.5	32.98	36.03	33.39	29.52	34.7
BMgn000245	chr22	6896599	6899074	6.11	4.38	16.46	13.44	14.78	13
BMgn000246	chr22	6918804	6926728	0	0.28	0.99	0	0.5	0.25
BMgn000247	chr22	6931424	6933082	0	0.91	0	0	0	0
BMgn000248	chr22	6946321	6954844	0	0	0	0	0.17	0
BMgn000249	chr22	6960228	6967667	0	0	0.38	0	1.17	0.86
BMgn000250	chr22	7063033	7068995	0	0	0	0	0	0
BMgn000251	chr22	7074670	7076219	3.23	3.28	3.02	3.2	2.72	3.28
BMgn000252	chr22	7085725	7090620	0.32	0	0	0	0	0
BMgn000253	chr22	7111695	7112321	0	0	0	0	0	0
BMgn000254	chr22	7114879	7115477	0	0	0	0	0	0
BMgn000255	chr22	7127830	7128207	0	0	0	0	0	0
BMgn000256	chr22	7137394	7137769	0	0	0	0	0	0
BMgn000257	chr22	7147294	7147673	0	0	0	0	0	0
BMgn000258	chr22	7155623	7156007	0	0	0	0	0	0
BMgn000259	chr22	7170933	7171887	0	0	0	0	0	0
BMgn000260	chr22	7177399	7178266	0	0	0	0	0	0
BMgn000261	chr22	7182278	7182457	0	0	0	0	0	0
BMgn000262	chr22	7185036	7185578	0	0	0	0	0	0
BMgn000263	chr22	7200964	7201786	0	0	0	0	0	0
BMgn000264	chr22	7230500	7231334	0	0	0	0	0	0
BMgn000265	chr22	7234838	7235941	0	0	0	0	0	0
BMgn000266	chr22	7239432	7240345	0	0	0	0	0	0
BMgn000267	chr22	7243879	7244501	0	0	0	0	0	0
BMgn000268	chr22	7247767	7248339	0	0	0	0.87	0	0
BMgn000269	chr22	7252714	7254003	0	0	0	0	0	0
BMgn000270	chr22	7256263	7258107	0	0	0	0.33	0.3	0.29
BMgn000271	chr22	7263662	7265224	0	0	0	0.69	0	0
BMgn000272	chr22	7269627	7272254	0.51	0	0	0	0	0
BMgn000273	chr22	7277423	7281293	0	0	0	0	0	0
BMgn000274	chr22	7286079	7287637	0	0	0	0	0	0
BMgn000275	chr22	7308610	7309631	0	0	0	0	0	0
BMgn000276	chr22	7312732	7313786	0	0	0	0	0	0
BMgn000277	chr22	7323243	7324254	1.03	0	0	0	0	0
BMgn000278	chr22	7328186	7329432	0	0	0	0	0	0
BMgn000279	chr22	7333134	7333902	0	0	0	0	0	0
BMgn000280	chr22	7336461	7337691	0	0	0	0	0	0
BMgn000281	chr22	7344579	7345574	0	0	0	0	0	0
BMgn000282	chr22	7356204	7359715	0	0	0	0	0	0
BMgn000283	chr22	7364405	7365656	0	0	0	0	0	0
BMgn000284	chr22	7369503	7371397	0	0	0	0	0	0
BMgn000285	chr22	7398498	7403498	3.51	3.5	3.69	2.45	1.6	1.75
BMgn000286	chr22	7433620	7440745	15.61	11.22	21.09	30.95	17.96	19.6
BMgn000287	chr22	7457699	7461214	33.71	37.91	38.96	40.73	42.93	34.05
BMgn000288	chr22	7463162	7474825	22.17	24.04	22.24	18.3	17.28	19.73
BMgn000289	chr22	7475780	7483389	0	0	0	0	0	0
BMgn000290	chr22	7490720	7493527	68	70.26	74.28	66.36	64.76	61.11
BMgn000291	chr22	7633279	7679067	0.29	0.15	0	0.15	0	0.13
BMgn000292	chr22	7835778	7844678	82.16	85.01	71.96	72.83	69.99	74.88
BMgn000293	chr22	7894303	7897365	61.21	63.09	57.08	79.01	69.22	75.15
BMgn000294	chr22	8022217	8027653	1.34	0	0.53	1.32	1.61	1.19
BMgn000295	chr22	8393775	8396833	3.48	2.52	4.73	0.97	3.14	2.64
BMgn000296	chr22	8454772	8459024	0	0	0	0	0	0
BMgn000297	chr22	8576043	8621494	3.55	4.16	4.4	1.31	2.1	2.64
BMgn000298	chr22	8621662	8630838	0	0.08	0	0	0	0
BMgn000300	chr22	8632635	8636277	31.85	31.66	33.32	34.67	28.21	33.12
BMgn000301	chr22	8640342	8679981	3.52	2.6	3.47	2.9	2.65	2.75
BMgn000302	chr22	8731278	8750518	45.82	45.15	40.61	40.74	38.18	44.96
BMgn000303	chr22	8763036	8767843	8.96	7.28	7.48	2.66	3.52	5.3
BMgn000304	chr22	8778834	8781639	7.28	7.75	10.05	8.47	9.14	6.99
BMgn000305	chr22	8801264	8802756	1.09	0.74	0	0.36	0	0.64
BMgn000306	chr22	8807302	8810825	0	0	0	0	0	0
BMgn000307	chr22	8817464	8831251	0.22	0.39	0.13	0.22	0.4	0.29
BMgn000308	chr22	8878687	8892928	0	0	0	0	0	0
BMgn000309	chr22	8952925	8959206	4.86	4.35	8.52	0.85	2.59	2.03
BMgn000310	chr22	8978363	8983573	2.5	1.95	1.93	1.46	2.01	2.88
BMgn000311	chr22	9008792	9010507	42.77	29.01	46.75	39.99	36.36	37.37
BMgn000312	chr22	9036564	9051293	341.87	354.97	384.81	395.51	308.67	375.46
BMgn000313	chr22	9171382	9211125	0.28	0.48	0.45	1.13	0.69	0.92
BMgn000314	chr22	9232016	9242974	0	0	0	0	0	0
BMgn000315	chr22	9361096	9361573	0	0	0	0	0	0
BMgn000316	chr22	9368873	9371714	37.38	33.47	29.9	23.71	27.01	33.56
BMgn000317	chr22	9395056	9397076	0	0	0	0	0	0
BMgn000318	chr22	9605493	9605750	0	0	0	0	0	0
BMgn000319	chr22	9623843	9629045	0.04	0.04	0	0.12	0	0
BMgn000320	chr22	9648424	9654831	33.38	38.53	31.56	45.33	38.94	36.65
BMgn000321	chr22	9693431	9707792	28.04	30.85	29.05	28.46	24.8	26.85
BMgn000322	chr22	9739331	9747684	0	0.17	0	0	0	0
BMgn000323	chr22	9763502	9773536	16.75	13.79	14.79	16.22	13.65	14.78
BMgn000324	chr22	9781305	9783138	0	0	0	0	0.55	0
BMgn000325	chr22	9789819	9796095	0	0	0	0	0	0
BMgn000326	chr22	9800294	9801283	0	0	0	0	0	0
BMgn000327	chr22	9810755	9811950	0	0	0	0	0	0
BMgn000328	chr22	9824072	9827758	0	0	0	0	0	0
BMgn000329	chr22	9843146	9845986	0	0	0	0	0	0
BMgn000330	chr22	9855471	9856721	0	0	0	0	0	0
BMgn000331	chr22	9872231	9873496	0	0	0	0	0	0
BMgn000332	chr22	9882670	9884071	0	0	0	0	0	0
BMgn000333	chr22	9891259	9892860	4.68	3.16	3.71	3.84	3.17	3.11
BMgn000334	chr22	9915762	9927703	0	0	0	0	0	0
BMgn000335	chr22	9941809	9944132	0	0	0	0	0	0
BMgn000336	chr22	9968252	9971368	0	0	0	0	0	0
BMgn000337	chr22	9988536	9991880	0	0	0	0	0.39	0
BMgn000338	chr22	10001799	10005876	0.45	0	0	0	0	0
BMgn000339	chr22	10019128	10021091	0	0	0	0	0	0
BMgn000340	chr22	10040306	10041061	0	0	0	0	0	0
BMgn000341	chr22	10052040	10052963	0	1.19	0	0	0	0
BMgn000342	chr22	10057032	10059893	0	0	0	0	0	0
BMgn000343	chr22	10061403	10062965	0	0	0	0	0	0
BMgn000344	chr22	10078684	10081727	0	0	0	0	0	0
BMgn000345	chr22	10110249	10111468	0	0	0	0	0	0
BMgn000346	chr22	10133609	10135857	0	0.29	0.34	0	0	0.51
BMgn000347	chr22	10158096	10165803	0.44	0	0.11	0.26	0.16	0.08
BMgn000348	chr22	10166579	10208363	0.08	0.16	0.1	0.16	0.14	0.14
BMgn000349	chr22	10222163	10223389	30.09	29.21	25.12	31.02	34.12	30.6
BMgn000350	chr22	10224776	10225863	75.13	74.51	73.32	71.79	72.1	71.29
BMgn000351	chr22	10234138	10239445	13.79	13.58	12.87	9.73	10.36	13.21
BMgn000352	chr22	10252354	10256684	0	0	0	0	0	0
BMgn000353	chr22	10320911	10325951	0	0.42	0	0.41	0	0
BMgn000354	chr22	10332225	10334148	38.43	30.75	33.1	21.5	24.49	28.6
BMgn000355	chr22	10329077	10345744	7.6	8.51	8.17	8.32	6.68	8.57
BMgn000356	chr22	10382283	10387914	2.24	1.47	1.53	2.71	1.75	3.7
BMgn000357	chr22	10389792	10392137	0.25	0.26	0.6	0	0.46	0
BMgn000358	chr22	10411140	10420079	6.27	7.32	6.99	5.13	6.16	7.6
BMgn000359	chr22	10421640	10427731	1.82	2.3	1.14	0.86	1.1	1.54
BMgn000360	chr22	10448435	10449809	180.55	184.87	186.19	187.94	169.75	167.51
BMgn000361	chr22	10443554	10444513	124.6	112.35	112.85	134.05	130.11	132.55
BMgn000362	chr22	10393517	10404088	11.56	12.3	11.36	9.97	11.26	13.81
BMgn000363	chr22	10370628	10373056	0	0	0	0	0	0
BMgn000364	chr22	10347602	10351136	2.74	3.8	2.38	2.71	2.94	2.88
BMgn000365	chr22	10326063	10329518	20.56	29.99	22.65	23.38	24.14	28.69
BMgn000366	chr22	10260998	10277224	13.67	13.18	14.79	5.21	8.78	8.81
BMgn000367	chr22	10226532	10231791	383.07	377.44	356.23	451.9	417.43	406.37
BMgn000368	chr22	10208294	10217300	1.58	1.04	0.68	1.69	1.44	2.12
BMgn000369	chr22	10114347	10115670	0	0	0	0	0	0
BMgn000370	chr22	10085913	10086134	0	0	0	0	0	0
BMgn000371	chr22	9937090	9939682	0	0	0	0	0	0
BMgn000372	chr22	9687626	9688627	0	0	0	0	0	0
BMgn000373	chr22	9676602	9680375	46.07	38.98	47.63	27.97	28.14	49.97
BMgn000374	chr22	9654819	9655825	9.44	11.83	18.16	14.55	17.84	19.08
BMgn000375	chr22	9645462	9646500	8.2	7.32	9.16	13.23	10	7.67
BMgn000376	chr22	9636813	9637115	0	0	0	0	0	0
BMgn000377	chr22	9529223	9541605	6.43	5.5	6.6	5.81	5.81	7.49
BMgn000378	chr22	9477983	9507798	0	0.09	0	0	0	0
BMgn000379	chr22	9406209	9447864	0.04	0.17	0	0.04	0.07	0.07
BMgn000380	chr22	9382329	9383080	0	0	0	0	0	0
BMgn000381	chr22	9339307	9367570	210.44	209.26	209.02	256.15	229.09	235.2
BMgn000383	chr22	9327821	9334191	38.05	39.91	45.17	40.11	34.97	39.22
BMgn000384	chr22	9305113	9326837	17.56	19.55	16.59	24.65	28.73	27.15
BMgn000385	chr22	9251601	9266581	0.91	0.62	1.81	0	0.83	0.27
BMgn000386	chr22	9212093	9230334	0.7	0.18	0.21	0.52	0.48	0
BMgn000387	chr22	9128967	9159570	2.1	2.27	1.88	2.28	1.92	2.53
BMgn000388	chr22	9076088	9102100	2.31	2.29	3.21	1.95	1.47	2.1
BMgn000389	chr22	9052063	9055864	2.53	2.57	1.26	2.09	2.87	2.62
BMgn000390	chr22	9013057	9031992	94.46	92.23	95.66	82.22	89.05	97.7
BMgn000391	chr22	8986707	9003545	0.58	0.2	0.15	0.13	0.23	0.17
BMgn000392	chr22	8845366	8846767	0	0.17	0	0	0	0
BMgn000393	chr22	8773319	8777848	8.92	8.89	9.69	9.11	8.19	9.54
BMgn000394	chr22	8755932	8758488	65.77	67.43	60.61	69.09	67.4	65.43
BMgn000395	chr22	8726864	8728604	1350.66	1278.19	1090.59	1521.24	1330.97	1166.7
BMgn000396	chr22	8706222	8721634	30.08	32.8	37.17	37.58	38.45	37.39
BMgn000398	chr22	8690461	8700917	17.62	13.55	11.42	12.23	11.38	14.4
BMgn000399	chr22	8685159	8690384	28.07	23.2	26.81	37.35	28.3	26.19
BMgn000400	chr22	8437977	8442728	0	0	0	0	0	0.32
BMgn000401	chr22	8421372	8428476	0	0.45	0.21	0.27	0.73	0.32
BMgn000402	chr22	8413921	8418090	0	0.13	0	0	0.12	0
BMgn000403	chr22	8232784	8380239	0	0	0	0	0	0
BMgn000406	chr22	8222989	8230111	0.31	0	0	0	0	0.55
BMgn000407	chr22	8179340	8210913	10.51	9.9	9.81	16.56	15.41	14.71
BMgn000408	chr22	8128059	8130133	52.37	52.64	54.56	24.03	36.76	39.47
BMgn000409	chr22	8103720	8114803	62.98	67.18	69.52	68.16	61.16	69.8
BMgn000411	chr22	8089127	8100256	0.93	0.83	1.11	1.38	1.26	1.24
BMgn000412	chr22	8087365	8088512	227.76	230.1	231.03	290.27	247.13	274.39
BMgn000413	chr22	7889102	7890126	0.51	1.02	0	0.99	0	0.45
BMgn000414	chr22	7876286	7879254	55.89	61.04	56.75	66.38	63.27	67.15
BMgn000415	chr22	7854470	7857131	4.68	4.37	6.8	6.45	4.47	5.77
BMgn000416	chr22	7796846	7809878	20.45	18.84	19.88	23.95	20.24	23.83
BMgn000417	chr22	7790072	7796311	0	0.18	0.21	0.09	0.08	0.32
BMgn000418	chr22	7759820	7773239	0	0.12	0	0	0.21	0
BMgn000419	chr22	7749972	7757699	0	0	0	0	0	0
BMgn000420	chr22	7734311	7747554	19	15.97	16.34	9.19	13.36	12.08
BMgn000421	chr22	7683499	7686734	0.17	0.34	0.2	0.17	0.15	0.89
BMgn000422	chr22	7579917	7618473	35.15	37.36	35.78	24.84	31.86	32.03
BMgn000423	chr22	7558042	7558239	0	0	0	0	0	0
BMgn000424	chr22	7501642	7533088	26.62	26.59	25.44	26.43	24.46	25.02
BMgn000425	chr22	7441769	7455379	28.17	23.28	26.12	20.56	19.06	18.08
BMgn000426	chr22	7377066	7380505	0	0	0	0.56	0	0
BMgn000427	chr22	7376224	7376547	0	0	0	0	0	0
BMgn000428	chr22	7204385	7224134	0	0	0	0	0	0
BMgn000429	chr22	7214354	7215209	0	0	0	0	0	0
BMgn000431	chr22	7174423	7175035	0	0	0	0	0	0
BMgn000432	chr22	7168660	7169265	0	0	0	0	0	0
BMgn000433	chr22	7164769	7165723	0	0	0	0	0	0
BMgn000434	chr22	7159686	7160106	0	0	0	0	0	0
BMgn000435	chr22	7135402	7135807	0	0	0	0	0	0
BMgn000436	chr22	7125338	7126184	0	0	0	0	0	0
BMgn000437	chr22	7106384	7108867	0.21	0.11	0	0	0.1	0.1
BMgn000438	chr22	7101268	7102839	0	0.26	0	0.5	0.23	0
BMgn000439	chr22	6899895	6901338	0	0	0	0	0	0
BMgn000440	chr22	6883387	6887271	3.8	3.08	4.54	2.78	4.1	3.25
BMgn000441	chr22	6768767	6830892	21.3	21.95	19.91	13.18	13.23	15.77
BMgn000443	chr22	6710384	6710666	0	0	0	0	0	0
BMgn000444	chr22	6685965	6699175	349.27	352.11	387.09	357.36	290.8	359.18
BMgn000445	chr22	6669532	6685613	60.55	61.88	63.17	66.31	61.61	75.71
BMgn000446	chr22	6662600	6665219	217.23	208.29	207.43	198.28	197.98	210.6
BMgn000447	chr22	6635768	6650194	82.46	84.17	81.86	46.83	63.53	65.09
BMgn000448	chr22	6625371	6629906	22.54	21.76	21.7	20.14	23.87	25.63
BMgn000449	chr22	6531939	6534518	0	0	0	0.54	0	0.98
BMgn000450	chr22	6524002	6524853	0	0	0	0	0	0
BMgn000451	chr22	6455956	6457937	0	0	0	0	0	0
BMgn000452	chr22	6275298	6286430	137.44	127.24	130.59	110.24	134.77	133.82
BMgn000453	chr22	6255196	6258646	0	0	0	0	2.21	0
BMgn000454	chr22	6197046	6211520	0.05	0	0.06	0	0.05	0.05
BMgn000455	chr22	6031660	6038720	2.21	0	0	0	0	0
BMgn000456	chr22	5994182	6023898	3.15	3.12	3.11	3.33	6.24	6.47
BMgn000457	chr22	5833265	5835039	0.57	0	0	0	2.06	0.5
BMgn000458	chr22	5775149	5775352	0	0	0	0	0	0
BMgn000459	chr22	5772699	5774234	51.24	47.5	45.82	46.83	42.7	45.35
BMgn000460	chr22	5726456	5726938	1.87	0	0	0	0	0.82
BMgn000461	chr22	5675623	5686242	23.39	24.97	26.44	24.57	21.45	26.62
BMgn000462	chr22	5630816	5640084	0	0	0	0	0	0
BMgn000463	chr22	5617775	5618119	0	0	0	0	0	0
BMgn000464	chr22	5541526	5542554	149.65	149.55	145.78	178.94	168.72	160.35
BMgn000465	chr22	5529884	5534023	0	0	0.41	0.56	0	0
BMgn000466	chr22	5388219	5392587	0	0.52	0.6	0	0.31	0
BMgn000467	chr22	5339153	5386811	0.18	0.51	0.55	0.25	0.5	0.39
BMgn000468	chr22	5316656	5320012	41.85	37.77	40.55	18.66	28.87	27.37
BMgn000469	chr22	5298090	5303369	116.88	118.5	120.98	103.31	82.7	106.46
BMgn000470	chr22	5047786	5077427	0.13	0.26	0	0.25	0.23	0.34
BMgn000471	chr22	4884486	4892793	15.2	19.73	20.41	18.47	16.77	18.81
BMgn000472	chr22	4803141	4813562	0.59	0.4	0.71	0.39	1.08	0.62
BMgn000473	chr22	4791564	4797367	44.15	45.65	42.59	15.61	37.24	38.18
BMgn000474	chr22	4692142	4700891	298.4	307.86	315.49	380.28	282.14	334.28
BMgn000475	chr22	4684663	4689393	4879.38	4930.63	4997.55	3486.89	3458.48	3276.21
BMgn000476	chr22	4603397	4667431	9.01	8.32	9.17	9.78	12.44	10.1
BMgn000477	chr1	13581883	13587969	0.92	2.1	0.82	0	0	2.04
BMgn000478	chr1	13563228	13579649	1.76	1.92	0.98	0.94	0.75	1.57
BMgn000479	chr1	13506350	13512424	15.21	11.71	13.79	6.31	17.74	16.06
BMgn000480	chr1	13498006	13499639	79.19	75.61	78.46	111.84	102.7	110.33
BMgn000481	chr1	13400334	13408385	22.73	23.08	26.75	30.89	18.54	22.7
BMgn000482	chr1	13241512	13242231	0	0	0	0	0	0
BMgn000483	chr1	13039521	13049873	0	0	0	0	0	0
BMgn000484	chr1	13027103	13035472	72.11	71.59	70.12	52.67	58.56	64.09
BMgn000485	chr1	12956618	13004501	14.57	15.67	15.48	5.57	11.94	12.76
BMgn000488	chr1	12910742	12946282	0	0	0	0	0	0
BMgn000489	chr1	12768431	12797821	0	0	0	0	0	0
BMgn000490	chr1	12597646	12598045	0	0	0	0	0	0
BMgn000491	chr1	12565772	12578768	0	0	0	0	0	0
BMgn000492	chr1	12511679	12513114	0	0	0	0	0	0
BMgn000493	chr1	12467851	12469441	16.73	11.07	19.83	20.82	16.07	16.28
BMgn000494	chr1	12420882	12427181	10.23	8.79	8	5.65	6.04	8.03
BMgn000495	chr1	12360845	12361057	0	0	0	0	0	0
BMgn000496	chr1	12322827	12334980	0.23	0	0.27	0	0	0
BMgn000497	chr1	12307606	12317941	0	0	0	0	0	0
BMgn000498	chr1	12215106	12256266	10.9	10.63	9.07	4.33	8.35	8.87
BMgn000499	chr1	12082095	12085551	0	0	0	0	0	0
BMgn000500	chr1	12059768	12066056	0	0	0	0	0	0
BMgn000501	chr1	12058563	12058730	0	0	0	0	0	0
BMgn000502	chr1	12043247	12045700	19.9	23.41	18.06	13.54	20.23	23.95
BMgn000503	chr1	12014499	12023940	66.38	67.5	63.77	43.76	55.86	57.45
BMgn000504	chr1	11943596	11995378	0	0.22	0	0.11	0.1	0
BMgn000506	chr1	11902818	11903876	47.77	42	37.48	60.72	52.52	56.35
BMgn000507	chr1	11897847	11899984	2.96	2.09	1.9	1.81	2.9	2.43
BMgn000508	chr1	11887390	11893275	2.25	3.09	2.92	2.43	1.87	2.44
BMgn000509	chr1	11792312	11823138	8.03	7.59	7.86	3.11	6.54	6.28
BMgn000511	chr1	11757987	11764545	151.95	137.74	150.89	156.28	151.06	141.68
BMgn000512	chr1	11615731	11625881	12.41	12.22	11.94	8.14	9.61	11.07
BMgn000513	chr1	11523107	11530413	10.57	1.77	2.08	4.24	3.14	5.4
BMgn000514	chr1	11512424	11514592	4.89	11.98	11.31	0	8.44	6.27
BMgn000515	chr1	11419210	11500018	138.33	140.49	145.56	98.94	102.87	117.99
BMgn000517	chr1	11372033	11381623	6.04	5.54	7.53	3.13	4.89	6.51
BMgn000518	chr1	11342139	11348763	9.13	9.52	6.49	6.85	7.51	9.8
BMgn000519	chr1	11327742	11328143	0	0	0	0	0	0
BMgn000520	chr1	11249351	11251808	0	0.17	0.78	1.14	1.79	1.17
BMgn000521	chr1	11079317	11085748	32.22	36.14	35.61	25.27	25.57	31.85
BMgn000522	chr1	10932549	10934774	24.56	21.6	23.12	22.67	20.35	23.86
BMgn000523	chr1	10922451	10924293	8.34	9.93	7.2	11.37	11.47	7.4
BMgn000524	chr1	10894104	10899993	1.07	0	0.64	0	0	0
BMgn000525	chr1	10863561	10863869	0	0	0	0	0	0
BMgn000526	chr1	10855404	10857772	4560.05	4573.79	4503.63	4765.29	5236.85	4547.42
BMgn000527	chr1	10803625	10817233	0	0	0	0.32	0.29	0
BMgn000528	chr1	10771568	10776783	487.52	482.4	493.68	402.11	387.2	479.79
BMgn000529	chr1	10602551	10650273	0.16	0.34	0.13	0.49	0.25	0.2
BMgn000530	chr1	10520960	10566189	0.4	0.23	0.21	0.46	0.21	0.41
BMgn000532	chr1	10456156	10468500	36.5	39.57	39.6	35.12	30.64	39.04
BMgn000533	chr1	10404374	10435197	36.48	33.66	31.1	28.35	30.13	32.39
BMgn000535	chr1	10344436	10353558	0.36	1.11	1.3	0.36	0.17	0.32
BMgn000536	chr1	10291630	10297084	0.18	0	0.65	0.36	0.16	0.16
BMgn000537	chr1	10268142	10275029	48.17	45.3	47.52	24.93	34.56	35.93
BMgn000538	chr1	10231115	10235849	0.09	0.09	0	0	0.08	0
BMgn000539	chr1	10182250	10202771	12.26	13.1	10.05	5.88	9.2	11.32
BMgn000540	chr1	9967557	9990327	26	27.29	28.37	21.74	22.21	27.03
BMgn000541	chr1	9951172	9961084	46.46	46.6	46.93	34.48	33.65	39.85
BMgn000542	chr1	9940256	9947836	117.49	116.84	118.48	89.21	100.67	104.54
BMgn000543	chr1	9868570	9893691	5.03	4.34	3.95	4.19	4.59	5.29
BMgn000545	chr1	9840438	9858644	35.37	32.62	34.13	25.31	25.1	31.01
BMgn000546	chr1	9753237	9773350	23.78	25.4	25.57	17.49	19.49	22.14
BMgn000547	chr1	9487302	9507493	0.14	0	0.34	0	0.52	0.13
BMgn000548	chr1	9386885	9402723	22.15	19.23	24.2	16.9	16.14	19.56
BMgn000549	chr1	9356219	9365820	102.77	91.99	96.5	85.87	85.39	88.63
BMgn000550	chr1	9277651	9296032	19.94	17.09	16.49	10.18	13.71	15.65
BMgn000551	chr1	9253073	9271046	0.52	0.67	0.52	0.48	0.52	0.35
BMgn000553	chr1	9221479	9241799	15.27	14.41	15.26	12.12	14.3	12.95
BMgn000554	chr1	9193959	9195602	0	0	0	0	0.34	0
BMgn000555	chr1	9124763	9136412	11.74	10.88	10.21	4.68	6.03	5.8
BMgn000556	chr1	9119661	9120440	0	0	1.01	0	0.76	0
BMgn000557	chr1	9106265	9114716	3.3	2.77	1.62	0.58	0.53	0.52
BMgn000558	chr1	9076841	9080347	0	0.1	0.11	0	0	0.25
BMgn000559	chr1	9023502	9027095	155.91	153.88	153.38	194.15	169.88	162.18
BMgn000560	chr1	8968763	8974877	10.89	11.22	7.39	2.96	6.98	5.73
BMgn000561	chr1	8956161	8959661	0	0	0	0	0	0
BMgn000562	chr1	8924474	8930182	0.98	0	0	0	0	0
BMgn000563	chr1	8795363	8803219	0.28	0	0	0.09	0	0
BMgn000564	chr1	8764200	8769127	19.97	14.61	13.44	7.28	14.21	12.77
BMgn000565	chr1	8493822	8503277	13.15	10.74	16.52	11.15	6.28	7.45
BMgn000566	chr1	8173445	8186258	0	0	0	0	0	0.51
BMgn000567	chr1	8133373	8149889	0	0.15	0	0	0.14	0
BMgn000568	chr1	8060590	8089612	0	0	0	0	0	0
BMgn000569	chr1	8032450	8032929	0	0	0	0	0	0
BMgn000570	chr1	7998404	8007916	0	0	0	0	0	0
BMgn000571	chr1	7942089	7942310	0	0	0	0	0	0
BMgn000572	chr1	7866277	7878855	15.32	13.32	15.35	12.92	15.77	15.37
BMgn000573	chr1	7492916	7493771	14.98	10.74	10.87	5.76	9.58	10.04
BMgn000574	chr1	7445734	7455757	12.45	10.57	8.27	11.21	10.76	8.8
BMgn000575	chr1	7412774	7414585	0	0	0	0	0	0
BMgn000576	chr1	7389614	7389769	0	0	0	0	0	0
BMgn000577	chr1	7380159	7382886	0	0	0.33	0	0.13	0
BMgn000578	chr1	7300482	7313569	11.78	12.13	12.82	12.91	16.63	13.75
BMgn000579	chr1	7267656	7287977	5.42	5.31	6.09	3.68	4.35	4.83
BMgn000581	chr1	7035529	7049261	11.59	10.71	10.95	8.49	9.89	11.71
BMgn000582	chr1	6927593	6931166	0.14	0	0	0	0.12	0
BMgn000583	chr1	6907975	6919833	0	0	0	0	0	0.18
BMgn000584	chr1	6889662	6898559	8.2	8.85	7.73	8.07	7.64	7.13
BMgn000585	chr1	6854249	6862549	0	0	0	0	0	0
BMgn000586	chr1	6843454	6848041	5.82	8.26	4.16	5.73	6.32	6.19
BMgn000587	chr1	6702416	6715229	1.05	0.95	0.56	0	0.53	0.31
BMgn000588	chr1	6689583	6693470	0.21	0	0	0	0	0.19
BMgn000589	chr1	6652315	6659622	22.17	23.64	22.27	23.21	16.97	19.59
BMgn000590	chr1	6626647	6633541	7.41	10.97	9.19	6.1	5.03	6.85
BMgn000591	chr1	6476352	6480321	6.19	6.7	8.54	5.8	8.29	7.94
BMgn000592	chr1	6474526	6476205	7.7	7.3	9.04	12.69	8.22	12.06
BMgn000593	chr1	6450035	6463231	7.58	6.46	6.62	7.74	9.35	8.83
BMgn000594	chr1	6288076	6384571	22.17	22.79	20.78	19.42	19.88	21.4
BMgn000598	chr1	6277379	6277597	0	0	0	0	0	0
BMgn000599	chr1	6182497	6200293	12.87	12.75	11.01	6.35	10.64	9.47
BMgn000600	chr1	6156747	6172626	19.52	19.01	21.96	6.35	14.19	16.12
BMgn000601	chr1	6127527	6143377	9.51	8.7	8.66	5.45	7.18	6.6
BMgn000602	chr1	5820614	5825597	0	0	0	0.09	0.04	0
BMgn000603	chr1	5780280	5806405	29.76	27.47	33.18	24.16	27.1	29.82
BMgn000604	chr1	5681639	5684079	0	0	0	0	0	0
BMgn000605	chr1	5685034	5685321	0	0	0	0	0	0
BMgn000606	chr1	5697202	5698069	0	0	0	0	0	0
BMgn000607	chr1	5749767	5750627	0	0	0	0	0	0
BMgn000608	chr1	5808189	5812185	9.82	14.74	13.67	5.79	10.4	9.56
BMgn000609	chr1	5828484	5851609	0	0	0	0	0	0
BMgn000610	chr1	5852933	5854288	0	0	0	0	0	0
BMgn000611	chr1	5955709	5955897	0	0	0	0	0	0
BMgn000612	chr1	5986799	6002013	0	0	0	0	0	0.16
BMgn000614	chr1	6031028	6032563	0	0.15	0	0	0	0
BMgn000615	chr1	6092276	6113566	0	0	0	0.06	0.2	0.2
BMgn000616	chr1	6120692	6121277	7.37	25.74	10.09	18.66	14.12	11.77
BMgn000617	chr1	6214575	6218927	60.27	49.66	71.57	37.61	48.18	53.7
BMgn000618	chr1	6405827	6441058	200.86	201.74	194.35	43.54	39.95	40.58
BMgn000620	chr1	6445220	6447057	39.24	36.22	29.37	15.68	24.11	22.74
BMgn000621	chr1	6465879	6469756	10.25	10.63	10.35	6.45	9.49	8.94
BMgn000622	chr1	6513219	6533895	40.22	41.89	47.54	25.7	44.65	49.74
BMgn000623	chr1	6549073	6562644	0.31	0.38	0.73	1.33	0.31	0.55
BMgn000624	chr1	6611934	6623393	8.88	9.36	12.41	11.77	8.96	13.69
BMgn000625	chr1	6645490	6651476	17.63	7.52	7.22	15.8	12.76	12.53
BMgn000626	chr1	6660811	6685841	70.04	83.4	70.32	66.05	70.7	76.96
BMgn000627	chr1	6748908	6754550	179.62	176.01	172.67	150.06	130.96	155.02
BMgn000628	chr1	6757107	6807209	5.9	6.27	7.16	4.91	6.57	8.11
BMgn000629	chr1	6817518	6837771	35.22	35.68	34.68	25.06	27.53	30.18
BMgn000630	chr1	7050132	7113992	8.38	8.34	7.13	4.81	5.47	5.81
BMgn000633	chr1	7256851	7260211	0	0	0	0	0	0
BMgn000634	chr1	7326774	7376477	0	0.07	0.09	0	0	0
BMgn000637	chr1	7579892	7647247	0.06	0	0.07	0.06	0.05	0.15
BMgn000639	chr1	7812059	7812972	0	0	0	0	0	0
BMgn000640	chr1	7882951	7905079	0	0	0	0	0	0
BMgn000641	chr1	7942278	7976069	0	0	0	0	0.14	0
BMgn000642	chr1	8015107	8025413	0	0	0	0	0	0
BMgn000643	chr1	8036529	8040770	0	0	0	0	0	0
BMgn000644	chr1	8408556	8410267	0	0	0	0	0	0
BMgn000645	chr1	8427842	8439117	0.1	0	0	0.1	0.09	0
BMgn000646	chr1	8508158	8510076	9.07	10.28	10.57	10.28	8.57	9.29
BMgn000647	chr1	8524507	8524950	113.72	119.36	106.27	141.34	120.19	104.2
BMgn000648	chr1	8533563	8553629	4.66	6.38	5.74	3.91	4.77	4.15
BMgn000649	chr1	8553785	8554696	0	0	0	0	0	0.26
BMgn000650	chr1	8621539	8621855	0	0	0	0	0	0
BMgn000651	chr1	8688077	8696815	0	0	0	0	0	0
BMgn000652	chr1	8703849	8704550	0	0	0	0	0	0
BMgn000653	chr1	8715654	8720889	0	0	0	0	1.07	0
BMgn000654	chr1	8726416	8731922	0	0	0	0	0	0
BMgn000655	chr1	8776205	8784156	17.27	14.92	15.4	16.99	16.61	16.68
BMgn000656	chr1	8881400	8919212	0.08	0.08	0.28	0	0	0.07
BMgn000658	chr1	8988714	8994427	0.3	0.92	0.72	0.6	0.55	0.27
BMgn000659	chr1	9013614	9018393	0	0	0	0	0	0
BMgn000660	chr1	9028108	9032027	28.79	25.09	24.95	29.43	26.51	32.61
BMgn000661	chr1	9040025	9055920	82.68	85.18	79.72	49.1	54.83	57.97
BMgn000662	chr1	9067119	9068567	0	0	0.2	0	0	0.15
BMgn000663	chr1	9096271	9100099	0.17	0.18	0	0	0	0.16
BMgn000664	chr1	9138496	9141692	94.83	82.28	92.35	72.5	71.28	68
BMgn000665	chr1	9150628	9151245	0	0	0	0	0	0
BMgn000666	chr1	9156344	9162153	0.4	0.82	0.38	0.24	0.29	0.14
BMgn000667	chr1	9184837	9193279	0	0	0	4.62	5.77	1.42
BMgn000668	chr1	9219157	9220248	51.9	36.33	30.23	58.98	47.11	56.19
BMgn000669	chr1	9304931	9309615	13.02	10.41	12.62	4.7	10.02	9.9
BMgn000670	chr1	9330152	9339195	0	0	0	0	0	0
BMgn000671	chr1	9344914	9356112	10.11	8.71	9.31	9.56	7.3	9.08
BMgn000672	chr1	9375334	9386797	108.29	102.76	104.08	372.51	386.67	414.79
BMgn000673	chr1	9414935	9415375	11.82	7.08	8.33	6.74	20.92	7.21
BMgn000674	chr1	9435066	9443800	0	0	0	0	0	0
BMgn000675	chr1	9460361	9465322	0	0	0	0	0	0
BMgn000676	chr1	9493991	9494170	0	0	0	0	0	0
BMgn000677	chr1	9558350	9579040	0	0	0	0	0	0
BMgn000678	chr1	9735361	9740048	0	0.2	0	0	0.18	0
BMgn000679	chr1	9780090	9784481	236.84	226.13	230.67	251.42	264.4	256.07
BMgn000680	chr1	9822442	9837978	19.19	19.39	20.55	23.05	19.47	22.86
BMgn000681	chr1	9917378	9918901	0	0.61	0.36	0.45	0.27	0.13
BMgn000682	chr1	9934767	9937815	31.22	30	30.19	22.96	23.24	23.95
BMgn000683	chr1	9963000	9967122	86.2	82.01	92.32	93.44	79.67	79.89
BMgn000684	chr1	10066747	10068438	0	0.13	0	0	0	0
BMgn000685	chr1	10204783	10207473	0	0	0	0	0	0
BMgn000686	chr1	10208803	10217747	0	0	0	0	0	0
BMgn000687	chr1	10224703	10230231	0	0	0	0	0	0
BMgn000688	chr1	10245212	10254472	0	0	0	0.32	0	0.28
BMgn000689	chr1	10277867	10289745	82.93	82.55	83.52	65.27	73.29	75.88
BMgn000690	chr1	10310947	10313240	0.2	0.1	0.36	0.2	0.18	0.18
BMgn000691	chr1	10322073	10324292	0.1	0	0.11	0.19	0	0
BMgn000692	chr1	10360022	10387401	0	0.05	0.08	0.05	0.02	0.06
BMgn000693	chr1	10389488	10401663	0.13	0	0	0.07	0.06	0.12
BMgn000694	chr1	10437264	10438575	200.77	180.82	181.11	196.3	184.1	194.64
BMgn000695	chr1	10445645	10448818	27.93	26.08	32.36	25.33	27.58	31.91
BMgn000696	chr1	10471223	10483360	16.14	14.1	14.7	8.93	20.52	20.99
BMgn000697	chr1	10511715	10514037	0	0	0	0	0	0
BMgn000698	chr1	10572423	10596190	22.25	23.25	21.62	14.59	19.3	20.36
BMgn000699	chr1	10726129	10742423	26.45	26.85	28.31	12.6	22.91	23.12
BMgn000700	chr1	10752991	10754575	0	0	0	0.22	0	0
BMgn000701	chr1	10877564	10879032	63.68	59.74	61.67	47.75	55.21	53.06
BMgn000702	chr1	10887398	10888975	0	0	0	0	0	0
BMgn000703	chr1	10919948	10932420	665.08	653.96	643.93	556.96	595.44	608.04
BMgn000705	chr1	11002550	11030785	0.06	0	0.08	0	0	0.11
BMgn000706	chr1	11046169	11046468	0	0	0	0	0	0
BMgn000707	chr1	11051474	11057075	0	0	0	0	0	0
BMgn000708	chr1	11105828	11117517	4.24	4.48	7.13	2.34	2.86	3.64
BMgn000709	chr1	11334017	11342149	0	0	0	0.17	0.05	0
BMgn000710	chr1	11353298	11362896	44.54	47.78	43.56	25.17	33.61	35.78
BMgn000711	chr1	11390387	11397555	7.36	5.57	6.09	5.44	5.32	5.54
BMgn000712	chr1	11562919	11564161	0	0	0	0	0	0
BMgn000713	chr1	11565504	11569870	0	0	0	0	0	0.26
BMgn000714	chr1	11576604	11602341	27.19	30.3	25.55	23.29	25.72	28.41
BMgn000715	chr1	11639611	11663553	66.54	68.15	61.54	66.26	66.13	70.02
BMgn000716	chr1	11668015	11753033	3.06	4.36	2.78	8.41	16.93	18.85
BMgn000717	chr1	11778098	11782822	0.31	0	0	0.15	0	0.41
BMgn000718	chr1	11856505	11858163	0	0	0	0	0	0
BMgn000719	chr1	11905039	11912713	22.44	18.55	18.13	5.2	12.88	11.26
BMgn000720	chr1	11915046	11917003	6.95	16.92	9.36	8.57	7.07	2.61
BMgn000721	chr1	11925493	11942453	0	0.2	0.12	0.1	0.09	0.27
BMgn000722	chr1	12008314	12011576	25.27	30.07	27.16	31.55	28.58	29.94
BMgn000723	chr1	12050833	12056805	55.91	58.25	59.1	57.79	52.21	56.71
BMgn000724	chr1	12166587	12187234	0	0.1	0	0.05	0.21	0.04
BMgn000725	chr1	12210549	12211128	0	1.27	0	1.83	0	0
BMgn000726	chr1	12269745	12270925	4.72	2.95	3.46	2.5	3.28	5.15
BMgn000727	chr1	12286079	12291357	1.78	4.99	6.38	1.1	2.83	3.96
BMgn000728	chr1	12298894	12303277	5.34	7.26	4.91	5.53	5.68	6.9
BMgn000729	chr1	12326013	12326531	0	0	0	0	0	0
BMgn000730	chr1	12388186	12418325	0	0	0.1	0	0.08	0
BMgn000731	chr1	12441128	12459996	9.25	9.24	8.13	3.44	6.77	9.05
BMgn000732	chr1	12474110	12475396	0	0.19	0	0	0	0
BMgn000733	chr1	12480899	12493732	4.37	3.43	2.68	1.61	2.04	1.56
BMgn000734	chr1	12538817	12539366	0	0	0	0	0	0
BMgn000735	chr1	12759110	12765502	0	0	0	0	0	0
BMgn000736	chr1	12825586	12861163	0	0	0	0	0.24	0
BMgn000738	chr1	12872606	12873635	0	0	0	0	0	0
BMgn000739	chr1	12900130	12900642	0	0	0	0	0	0
BMgn000740	chr1	12965533	12966587	0	0	0	0	0	0
BMgn000741	chr1	13205616	13207563	0	0	0	0	0	0
BMgn000742	chr1	13253641	13276341	70.25	69.81	70.76	16.13	34.08	28.66
BMgn000743	chr1	13374020	13400276	102.47	99.56	100.35	66.58	73.57	83.93
BMgn000744	chr1	13409294	13431102	52.96	53.84	55.98	44.41	47.36	51.31
BMgn000746	chr1	13432301	13433614	3.06	4.21	3.87	1.79	2.29	2.08
BMgn000747	chr1	13440805	13441023	0	0	0	0	0	0
BMgn000748	chr1	13444047	13460486	30.57	29.91	29.15	33.54	41.37	35.93
BMgn000749	chr1	13470836	13490608	15.13	15.42	13.76	17.31	13.47	14.18
BMgn000750	chr25	1435148	1438451	0	0	0	0	0	0
BMgn000751	chr25	1409103	1410197	0	0	0	0	0	0
BMgn000752	chr25	1249111	1252559	10.56	8.09	10.3	9.71	9.49	9.15
BMgn000753	chr25	1210952	1227043	37.16	38.54	37.32	35.36	42.98	45.4
BMgn000754	chr25	1188230	1190203	20.75	20.89	20.46	22.67	24.41	22.77
BMgn000755	chr25	1185359	1186051	0.45	0.92	1.08	0.89	0	0.4
BMgn000756	chr25	1137358	1177724	59.57	63.52	66.83	75.59	62.26	70.71
BMgn000758	chr25	1132240	1136325	20.41	17.46	19.72	20.19	18.09	18.33
BMgn000759	chr25	1080047	1081794	2176.36	1953.58	1876.3	2486.82	2388.46	2275.06
BMgn000760	chr25	1008042	1049534	24.02	24.37	24.26	27.05	28.95	25.46
BMgn000761	chr25	953723	974402	0	0	0	0	0	0
BMgn000762	chr25	933335	944522	0	0	0	0	0	0
BMgn000763	chr25	916560	916877	0	0	4.94	0	0	0
BMgn000764	chr25	904581	904730	0	0	0	0	0	0
BMgn000765	chr25	849483	862199	7.75	8.48	8.09	7.56	9.16	8.69
BMgn000766	chr25	730891	758412	12.46	13.15	12.27	7.46	13.2	10.94
BMgn000767	chr25	691992	723091	50.41	51.76	53.56	40.26	47.35	43.04
BMgn000768	chr25	650051	662594	25.23	21.65	23.42	24.75	27.56	23.9
BMgn000769	chr25	642153	643592	11.87	11.59	10.34	7.81	12.4	11.7
BMgn000770	chr25	605184	607370	5.06	6.75	6.06	4.56	6.21	5.21
BMgn000771	chr25	494358	499611	20.58	22.28	22.7	23.15	21.55	20.04
BMgn000772	chr25	401655	407052	0	0	0	0	0	0.05
BMgn000773	chr25	394377	398251	0	0	0	0	0	0
BMgn000774	chr25	388171	392230	0	0	0	0	0	0
BMgn000775	chr25	370992	374491	0	0	0	0	0	0
BMgn000776	chr25	358211	365664	0	0	0	0.13	0	0
BMgn000777	chr25	346366	354924	0	0.13	0	0	0	0
BMgn000778	chr25	240907	244903	29.68	30.68	29.9	34.13	29.99	37.22
BMgn000779	chr25	222696	232112	4.58	3.78	3.91	2.28	3.48	3.79
BMgn000780	chr25	75489	75650	0	0	0	0	0	0
BMgn000781	chr25	55326	56429	0	0	1.25	0	0	0
BMgn000782	chr25	35239	39341	0	0	0	0	0	0
BMgn000783	chr25	3574	11539	0	0	0	0	0	0
BMgn000784	chr25	13618	15199	0	0	0	0	0	0
BMgn000785	chr25	105480	106061	0	0	0	0	0	0
BMgn000786	chr25	236038	239937	5.72	7.77	8.59	5.83	8.54	8.62
BMgn000787	chr25	269771	302567	0	0	0	0	0	0
BMgn000788	chr25	319305	343927	0	0	0	0	0	0
BMgn000789	chr25	385323	385610	0	0	0	0	0	0
BMgn000790	chr25	444177	446003	1.58	1.59	1.87	0	1.41	0
BMgn000791	chr25	459659	469264	1.51	0.71	0.97	1.04	1.16	0.52
BMgn000792	chr25	485781	490893	1.47	1.5	2.42	1.16	1.43	1.44
BMgn000793	chr25	502571	507109	44.65	40.88	34.18	43.37	46.98	37.71
BMgn000794	chr25	511213	602755	5.35	5.6	5.42	7.53	8.04	8.76
BMgn000799	chr25	611272	615225	4.46	5.21	3.15	5.25	4.8	5.73
BMgn000800	chr25	644875	649126	21.68	14.04	13.55	11.57	13.06	13.81
BMgn000801	chr25	669530	671794	48.45	40.82	41.86	57.5	40.14	50.84
BMgn000802	chr25	674987	684038	10.1	11.01	8.84	9.2	11.65	12.29
BMgn000803	chr25	725486	727773	97	89.66	85.57	67.47	80.79	73.3
BMgn000804	chr25	760022	761500	182.52	176.12	136.33	256.31	261.95	191.27
BMgn000805	chr25	768893	828560	2.23	2.94	2.48	2.2	2.29	2.49
BMgn000807	chr25	833592	846161	0.17	0	0	0	0.08	0.08
BMgn000808	chr25	863422	866861	28.98	25.31	26.47	18.21	26.76	32.46
BMgn000809	chr25	867561	877444	14.6	14.76	11.63	11.54	16.35	15.38
BMgn000810	chr25	891463	892272	2.12	1.79	3.36	4.17	2.55	2.81
BMgn000811	chr25	931292	931471	0	0	0	0	0	0
BMgn000812	chr25	981916	983889	8.88	8.05	10.49	5.13	7.59	8.7
BMgn000813	chr25	994768	1006458	29.43	26.66	30.31	39.79	47.42	34.77
BMgn000814	chr25	1050852	1063955	11.4	9.92	11.15	4.82	11.06	9.57
BMgn000815	chr25	1064612	1075417	19.98	16.08	15.16	13.61	17.65	19.36
BMgn000816	chr25	1093403	1108856	4.48	4.07	3.84	1.84	3.82	3.99
BMgn000817	chr25	1112206	1128169	3.6	3.09	3.76	2.24	3.99	4.11
BMgn000818	chr25	1136077	1137424	2.67	7.74	5	6.01	7.94	5.07
BMgn000819	chr25	1180677	1186340	136.06	118.59	116.4	122.47	128.31	115.56
BMgn000820	chr25	1192768	1210023	0.58	0.24	0.14	0.46	0.32	0.31
BMgn000822	chr25	1228648	1233382	86.26	74.21	101.82	95.77	94	92.74
BMgn000823	chr25	1243502	1248172	0	0	0	0	0	0
BMgn000824	chr25	1430720	1432495	0	0	0	0	0	0
BMgn000826	chr26	10414233	10431002	21.62	22.05	20.58	26.58	25.38	26.56
BMgn000827	chr26	10394455	10395720	12.84	9.99	12.17	11.06	13.21	15.12
BMgn000828	chr26	10376039	10387669	64.2	70.99	67.87	82.36	71.91	80.33
BMgn000837	chr13	1789689	1792107	0	0	0	0	0	0
BMgn000838	chr13	1818342	1830818	46.66	50.99	49.79	40.09	30.3	37.52
BMgn000839	chr13	2202108	2225160	32.53	32.61	31.56	40.47	40.85	41.7
BMgn000840	chr13	2298081	2305340	0	0	0	0	0	0
BMgn000841	chr13	2308210	2315663	0	0	0	0	0	0
BMgn000842	chr13	2508673	2518262	0	0	0	0	0	0
BMgn000843	chr13	2572902	2598691	0	0	0	0	0	0
BMgn000844	chr13	2677263	2680054	0	0	0	0.18	0	0
BMgn000845	chr13	2729724	2746351	0	0	0	0	0	0.13
BMgn000846	chr13	2970118	3005287	23.58	23.67	24.37	15.73	12.01	16.39
BMgn000847	chr13	3007601	3007915	9.1	0	5.2	3.99	3.84	3.82
BMgn000848	chr13	3210285	3218633	12.16	9.61	9.41	2.74	4.02	4.78
BMgn000849	chr13	3488237	3497783	0	0.29	0.17	0	0	0
BMgn000850	chr13	3498825	3509624	0.18	0	0	0	0	0
BMgn000851	chr13	3563006	3564969	18.36	19.22	17.4	16.51	19.13	18.38
BMgn000852	chr13	3567504	3573086	23.65	23.38	21.95	8.9	19.08	19.66
BMgn000853	chr13	3573534	3590199	27.26	27.48	30.33	24.11	25.6	28.38
BMgn000854	chr13	3606632	3614020	24	26.2	25.35	17.72	18.18	19.68
BMgn000855	chr13	3620018	3645755	18.37	18.91	19.05	12.34	16.14	17.49
BMgn000856	chr13	3690443	3706813	0	0.09	0	0	0.08	0
BMgn000857	chr13	3718973	3719164	0	0	0	0	0	0
BMgn000858	chr13	3791323	3810530	0.34	0.3	0.29	0.59	0.31	0.31
BMgn000859	chr13	3838336	3839655	0	0	0	0	0	0
BMgn000860	chr13	3847622	3848634	0	0	0	0	0	0
BMgn000861	chr13	4538671	4541327	0	0	0	0	0	0
BMgn000862	chr13	4600872	4617592	1.23	1.36	1.1	0.41	1.78	1.55
BMgn000863	chr13	4617685	4619466	15.18	12.19	15.87	6.1	12.22	13.26
BMgn000864	chr13	4620588	4632623	8.15	9.62	11.5	9.05	9.6	11.99
BMgn000865	chr13	4657875	4662605	12.46	13.33	11.8	13.64	10.54	10.32
BMgn000866	chr13	4699001	4704107	9.96	5.88	7.37	6.92	6.33	8.68
BMgn000867	chr13	4706777	4708143	6911.13	6892.62	6956.03	9224.46	10188.1	8147.93
BMgn000868	chr13	4717903	4731123	0	0	0	0	0	0
BMgn000869	chr13	4963812	4964015	0	0	0	0	0	0
BMgn000870	chr13	5132079	5137169	0	0	0	0	0	0
BMgn000871	chr13	5171946	5186943	1.08	0.63	0.55	0.46	0.14	0.69
BMgn000872	chr13	5197634	5208401	1.75	2.15	2.53	1.74	1.76	2.46
BMgn000873	chr13	5328930	5330647	0	20.88	0	0	0	0
BMgn000874	chr13	5357221	5359623	3.04	3.58	2.4	1.98	2.73	1.34
BMgn000875	chr13	5374283	5377309	0.51	0.65	0.15	0	0.69	0.11
BMgn000876	chr13	5396943	5400416	2.37	0.8	0.94	3.11	3.58	2.8
BMgn000877	chr13	5407821	5409499	0	0.29	0	0.28	0	1.25
BMgn000878	chr13	5464702	5470786	0	0	0	0	0	0
BMgn000879	chr13	5495029	5500503	37.75	37.93	36.3	44.22	34.66	39.55
BMgn000880	chr13	5634811	5647467	7.08	10.18	8.29	9.66	9.22	9.88
BMgn000881	chr13	5649987	5655131	0	0.54	0.21	0.35	0.16	0.16
BMgn000882	chr13	5661302	5662449	95.57	83.95	85.03	97.08	101.62	83.88
BMgn000883	chr13	5849868	5850860	0	1.04	0	0	0	0
BMgn000884	chr13	5887962	5891568	0.88	0	0	0.85	0	0
BMgn000885	chr13	5894161	5974567	8.54	6.84	9.25	7.17	5.4	8.73
BMgn000887	chr13	6032493	6032801	0	0	0	0	0	0
BMgn000888	chr13	6104102	6110366	2	1.92	1.79	0.61	1.87	1.48
BMgn000889	chr13	6252473	6253249	0	0	0	0	0	0
BMgn000890	chr13	6518867	6529944	1.48	2.52	2.46	1.64	1.43	1.83
BMgn000891	chr13	6640676	6651882	0.97	0.49	0.58	1.42	0.44	0.86
BMgn000892	chr13	6679920	6704531	12.18	11.92	10.98	7.64	9.77	10.24
BMgn000894	chr13	6717603	6728475	9.41	10.42	12.46	5.87	8.14	9.47
BMgn000895	chr13	6840055	6849965	0.29	0.18	0.56	0.41	0.48	0.32
BMgn000896	chr13	6876109	6888703	0.09	0	0	0	0	0
BMgn000897	chr13	6918289	6923700	136.21	122.85	131.49	177.9	151.84	151.6
BMgn000898	chr13	6927964	6929076	94.44	113.95	109.27	133.77	128.71	107.08
BMgn000899	chr13	6931108	6935323	22.94	22.61	22.15	24.33	22.92	28.33
BMgn000900	chr13	6955400	6989894	9.77	10.1	8.73	5.95	6.92	6.62
BMgn000903	chr13	6999329	7004503	116.26	120.03	114.67	129.24	122.6	128.71
BMgn000904	chr13	7004955	7008306	0	0.44	0	0	0	0
BMgn000905	chr13	7075552	7076385	0	0	0	0	0	0.6
BMgn000906	chr13	7140313	7149260	8.27	8.27	7.73	7.71	6.29	7.72
BMgn000907	chr13	7149884	7168615	0	0	0	0	0.07	0
BMgn000909	chr13	7198718	7222781	1.78	2.87	1.81	0.49	1.18	1.45
BMgn000910	chr13	7230181	7235520	425.57	428.62	443.95	180.16	208.09	233.02
BMgn000911	chr13	7238975	7245101	2.65	3.24	4.12	1.19	1.93	3.07
BMgn000912	chr13	7263883	7267561	0	0	0	0	0	0
BMgn000913	chr13	7268595	7285709	1.68	1.32	1.26	0.72	1.14	1.37
BMgn000914	chr13	7287708	7295674	0	0	0	0	0	0
BMgn000915	chr13	7301828	7307226	5.83	10.77	8.53	1.57	1.44	3.53
BMgn000916	chr13	7340824	7342842	9.31	7.78	9.12	9.16	9.4	9.4
BMgn000917	chr13	7343848	7344291	0	0	0	0	0	0
BMgn000918	chr13	7349433	7350944	286.33	280.67	275.56	289.79	255.68	273.54
BMgn000919	chr13	7368351	7370972	19.67	19.61	19.13	19.18	17.44	19.87
BMgn000920	chr13	7654692	7658301	0	0	0	0	0	0
BMgn000921	chr13	7682462	7684831	32.91	33.71	32.59	27.83	26.23	33.23
BMgn000922	chr13	7688663	7691702	64.16	55.42	60.43	61.16	57.96	63.15
BMgn000923	chr13	7705249	7710642	15.76	19.06	8.16	21.2	24.48	7.56
BMgn000924	chr13	7716206	7717657	20.38	20.59	12.09	13.81	13.24	15.99
BMgn000925	chr13	7747441	7748260	151.66	157.34	163.21	160.72	156.3	160.21
BMgn000926	chr13	7786248	7793150	256.07	235.8	225.73	309.27	247.54	275.79
BMgn000927	chr13	7795743	7803578	0	0	0.41	0	0	0
BMgn000928	chr13	7817467	7832806	0.14	0	0	0	0	0
BMgn000929	chr13	7844890	7845655	0	0	0	0	0	0
BMgn000930	chr13	7854296	7864601	17.49	15.41	19.18	14.48	16.25	18.2
BMgn000931	chr13	7883251	7892407	12.03	11.08	9.92	11.82	13.15	15.29
BMgn000932	chr13	7931642	7961105	0.11	0.11	0	0	0.2	0
BMgn000933	chr13	8023166	8068678	0	0	0.11	0	0	0
BMgn000934	chr13	8195297	8229645	0.22	0.23	0.94	0.56	0.31	1.3
BMgn000935	chr13	8279671	8280207	0	0	0	0	0	0
BMgn000936	chr13	8425722	8431243	16.7	18.41	17.02	22.39	17	19.09
BMgn000937	chr13	8553619	8555649	45.01	44.29	43.08	47.45	52.73	50.62
BMgn000938	chr13	8589662	8596360	16.48	15.52	14.02	25.22	22.61	20.68
BMgn000939	chr13	8604779	8611367	0	0	0	0	0	0
BMgn000940	chr13	8621289	8624641	0	0	0	0	0	0
BMgn000941	chr13	8685022	8689653	0	0.33	0	0	0	0
BMgn000942	chr13	8692598	8697259	0	0.55	0	0	0	0
BMgn000943	chr13	8812344	8812706	326.15	351.59	311.63	223.64	264.34	252
BMgn000944	chr13	8828027	8835506	81.86	78.11	70.8	84.1	75.84	78.4
BMgn000945	chr13	8871185	8871556	0	0	0	0	0	0
BMgn000946	chr13	9007610	9016639	12.41	14.43	16.01	11.28	13.9	16.14
BMgn000947	chr13	9023843	9024337	617.32	692.17	657.44	827.39	666.63	756.51
BMgn000948	chr13	9141122	9142838	63.92	56.69	52.11	66.77	51.42	62.21
BMgn000949	chr13	9158677	9162392	0	0	0	0	0	0
BMgn000950	chr13	9167690	9188194	17.58	20.54	18.37	13.38	17.95	18.55
BMgn000951	chr13	9195593	9203819	2.24	2.99	3.61	1.81	2.44	3.46
BMgn000952	chr13	9275894	9284259	0	0	0	0	0	0
BMgn000953	chr13	9301822	9322894	0.13	0	0.15	0	0.23	0.11
BMgn000955	chr13	9366666	9379282	58.99	58.85	57.41	53.99	50.34	56.04
BMgn000957	chr13	9434821	9441301	48.78	50.2	54.36	59.11	44.27	56.21
BMgn000958	chr13	9452423	9459929	16.07	17.46	17.68	21.33	20.51	22.65
BMgn000959	chr13	9474493	9476210	2156.66	1930.5	1991.71	2097.07	1961.2	2124.06
BMgn000960	chr13	9615353	9618856	0	0	0	1	0	0.91
BMgn000961	chr13	9703521	9704610	0	0	0	0	0	0
BMgn000962	chr13	9786038	9795413	0	0	0	0	0	0
BMgn000963	chr13	9805833	9816682	0.11	0	0	0	0.19	0
BMgn000964	chr13	9828243	9838439	0.43	0.47	0.32	0.3	0.36	0.33
BMgn000965	chr13	9878655	9888475	9.47	9.57	10.36	4.52	11.58	10.17
BMgn000966	chr13	9942069	9948441	0.17	0.87	0.61	0.68	0.94	1.22
BMgn000967	chr13	10043659	10043913	0	0	0	0	0	0
BMgn000968	chr13	10045021	10045455	0	0	0	0	0	0
BMgn000969	chr13	10118593	10119872	0	0	0	0	0	0
BMgn000970	chr13	10194822	10198250	94.22	90.07	86.76	96.33	88.78	94.71
BMgn000971	chr13	10249051	10252206	405.82	405.02	359.6	492.27	402.42	366.14
BMgn000972	chr13	10285602	10287866	0	0	0	0	0	0
BMgn000973	chr13	10290104	10292393	6.64	2.85	4.47	0	2.53	0.83
BMgn000974	chr13	10295719	10300042	88.71	87.73	69.97	58.87	81.54	100.31
BMgn000975	chr13	10541793	10567462	15.02	13.43	15.81	9.2	11.56	10.69
BMgn000976	chr13	10586164	10598492	49.05	49.08	53.2	31.32	39.36	43.68
BMgn000977	chr13	10609849	10611378	113.79	102.51	99.34	141.08	137.66	114.2
BMgn000978	chr13	10683322	10685139	0	0	0	0	0.86	0
BMgn000979	chr13	10722671	10734655	26.04	23.92	21.16	14.46	19.31	20.54
BMgn000980	chr13	10777428	10784539	9.41	7.97	6.95	10.43	8.74	12.94
BMgn000981	chr13	10790522	10804703	0	0	0.06	0	0.14	0.14
BMgn000982	chr13	10842668	10843968	0	0	0	0	0	0
BMgn000983	chr13	10845014	10853027	0	0	0	0	0	0.12
BMgn000984	chr13	10895518	10897574	0	0	0	0	0	0
BMgn000985	chr13	10899400	10904903	0	0	0	0	0	0
BMgn000986	chr13	10914544	10916195	0	0	0	0	0	0
BMgn000987	chr13	11097391	11117264	0.28	0.5	0.59	0.91	0.38	0.5
BMgn000989	chr13	11151866	11157958	0	0	0	0.11	0	0
BMgn000990	chr13	11169029	11172187	335.86	329.71	322.83	324.89	294.69	322.11
BMgn000991	chr13	11179983	11187949	48.04	47.4	42.02	43.46	41.78	50.75
BMgn000992	chr13	11190841	11192130	0.18	0	0	0.18	0	0
BMgn000993	chr13	11385656	11388114	0.16	0	0	0	0	0
BMgn000994	chr13	11455456	11456445	0	0	0	0	0	0
BMgn000995	chr13	11486404	11488902	79.75	76.69	71.69	75.85	59.34	72.7
BMgn000996	chr13	11497855	11501966	0.65	1.06	0.39	0.58	0.42	0.35
BMgn000997	chr13	11519424	11520451	0	0	0	0	0	0
BMgn000998	chr13	11525345	11527261	0	0	0	0	0	0
BMgn000999	chr13	11633651	11642810	0.6	0.41	0.24	0	0.18	0.36
BMgn001000	chr13	11752877	11753834	0	0	0	0.27	0	0
BMgn001001	chr13	11919364	11921841	0	0	0.43	0	0.16	0
BMgn001002	chr13	12035182	12036845	0	0	0	0	0	0
BMgn001003	chr13	12068646	12077357	0	0.12	0	0.12	0	0
BMgn001004	chr13	12085594	12092532	0	0	0	0	0	0
BMgn001005	chr13	12099788	12109001	0	0	0	0	0	0
BMgn001006	chr13	12175272	12175668	0	0	0	0	0	0
BMgn001007	chr13	12240669	12251927	0	0.18	0	0.17	0.32	0.39
BMgn001008	chr13	12255007	12262308	0	0.12	0	0.24	0	0
BMgn001009	chr13	12304942	12320386	39.02	40.51	34.76	31.37	29.89	39.85
BMgn001010	chr13	12323841	12325146	0.42	0.43	1.5	0.41	0.38	1.49
BMgn001011	chr13	12379479	12389542	13.77	13.18	14.22	15.17	13.77	12.45
BMgn001012	chr13	12390507	12399237	0.05	0.11	0.06	0.05	0	0.19
BMgn001014	chr13	12452260	12459592	6.4	6.06	6.57	3.86	4.84	4.66
BMgn001015	chr13	12477127	12482032	19.47	19.44	17.6	16.44	15.88	24.44
BMgn001016	chr13	12486318	12500053	0	0	0	0	0	0
BMgn001018	chr13	12504232	12520773	0	0.4	0.24	0.59	0.54	0.71
BMgn001019	chr13	12523212	12528606	6.1	6.55	6.5	6.08	5.33	7.64
BMgn001020	chr13	12735155	12740755	0	0.25	0	0.24	0.22	0.88
BMgn001021	chr13	12836611	12836937	0	0	0	0	0	0
BMgn001022	chr13	13059429	13081666	0	0	0	0.38	0	0
BMgn001023	chr13	13132154	13132775	0	0	0	0	0	0
BMgn001024	chr13	13258919	13269852	1.04	0.68	0.8	0.66	1.3	1.44
BMgn001025	chr13	13291036	13293126	48.11	42.37	50.96	59.94	55.97	59.45
BMgn001026	chr13	13303234	13320199	8.34	9.13	8	9.44	9.85	10.37
BMgn001027	chr13	13357220	13358500	18.34	14.79	16.35	24.03	20.48	18.17
BMgn001028	chr13	13486459	13495739	3.36	3.56	4.81	1.47	3.3	3.71
BMgn001029	chr13	13500727	13503183	1.76	1.78	0.7	1.15	0.53	1.04
BMgn001030	chr13	13552089	13569666	0	0	0	0	0	0
BMgn001032	chr13	13805120	13806796	63.75	57.48	59.79	51.51	55.59	62.22
BMgn001033	chr13	13807509	13813853	0	0	0	0	0	0
BMgn001034	chr13	13820080	13821090	1.28	0.52	1.22	2.27	1.62	2.04
BMgn001035	chr13	13831776	13833314	143.59	150.14	149.3	175.99	167.03	170.3
BMgn001036	chr13	13880018	13883735	43.6	43.61	42.47	57.57	45.91	46.33
BMgn001037	chr13	13893152	13905119	68.8	71.27	69.27	57.36	75.29	70.59
BMgn001038	chr13	13948488	13960573	11.3	10.67	10.85	9.02	8.39	9.77
BMgn001039	chr13	13962312	13970791	5.31	3.45	5.06	6.1	7.32	2.83
BMgn001040	chr13	13978233	13982846	0	0.27	0	0.26	0.48	0.24
BMgn001041	chr13	14061379	14066156	14.88	13.46	18.13	13.72	12.71	17.32
BMgn001042	chr13	14123709	14144452	6.11	8.46	9.1	4.98	7.79	8.46
BMgn001043	chr13	14180648	14183415	909.03	834.98	891.93	1103.17	1002.57	959.16
BMgn001044	chr13	14189588	14192141	39.92	30.53	27.02	10.47	22.6	14.36
BMgn001045	chr13	14756415	14772579	0	0	0	0	0	0
BMgn001046	chr13	15239439	15240892	0	0	0	0	0	0
BMgn001047	chr13	15250173	15251156	0	0	0	0	0	0
BMgn001048	chr13	15419662	15442681	6.67	5.44	5.23	2.02	5.22	5
BMgn001049	chr13	15883133	15885219	0	0	0	0	0	0
BMgn001050	chr13	15899326	15931345	0.09	0	0.1	0	0	0
BMgn001051	chr13	15992300	15993352	0	0	0	0	0	0
BMgn001052	chr13	16136841	16142621	0.23	0	0	0	0	0.41
BMgn001053	chr13	16177579	16177782	0	0	0	0	0	0
BMgn001054	chr13	16205039	16213589	24.49	23.39	21.44	24.65	23.79	21.12
BMgn001055	chr13	16217535	16222037	18.22	16.24	16.06	14.42	15.55	20.13
BMgn001056	chr13	16227405	16232012	5.25	7.11	6.86	4.95	8.39	8.44
BMgn001057	chr13	16241268	16243075	0	0	0	0	0	0
BMgn001058	chr13	16254528	16255355	0	0	0	0	0	0
BMgn001059	chr13	16264498	16274982	0	0.08	0	0.08	0	0
BMgn001060	chr13	16280083	16283291	271.01	254.76	271.29	286.14	268.66	243.73
BMgn001061	chr13	16287598	16293755	30.87	29.95	28.93	29.01	35.07	34.87
BMgn001062	chr13	16304181	16306892	6.37	8.05	9.44	9.96	7.71	5.66
BMgn001063	chr13	16323725	16331157	0	0	0	0	0	0
BMgn001064	chr13	16380493	16394839	2.31	1.83	5.52	1.66	1.87	2.29
BMgn001065	chr13	17125161	17126641	1.38	0	1.61	1.24	0	1.21
BMgn001066	chr13	17274780	17286394	0	0	0	0	0	0
BMgn001067	chr13	17400614	17404107	0	0	0	0	0	0
BMgn001068	chr13	17407067	17407924	6.14	7.55	4.62	12.76	9.36	11.47
BMgn001069	chr13	17419727	17430177	0.82	0.92	1.27	0.81	1.12	1.02
BMgn001070	chr13	17491265	17497280	45.08	51.89	51.43	47.97	43.96	44.85
BMgn001071	chr13	17522514	17524744	0.19	0	0	0	0	0
BMgn001072	chr13	17543125	17561012	0.42	0.42	0.36	0.06	0.11	0.11
BMgn001073	chr13	17562913	17585415	16.17	16.92	17.19	11.06	16.59	13.6
BMgn001074	chr13	17634012	17649548	1.21	1.29	1.15	0.6	1.48	1.13
BMgn001075	chr13	17772454	17773785	34.15	32.59	32.53	29.52	36.99	31.01
BMgn001076	chr13	17784498	17789877	27.15	24.61	26.02	40.54	37.16	37.11
BMgn001077	chr13	17835209	17837742	3.35	5.11	4.33	3.31	3.8	3.72
BMgn001078	chr13	17855759	17856594	0	0	2.27	0	0.86	0
BMgn001079	chr13	17865383	17874631	8.18	7.77	6.86	6.98	9.31	9.23
BMgn001080	chr13	17892759	17893166	34.31	42.96	40.09	43.45	55.03	36.2
BMgn001081	chr13	17894624	17894889	0	0	0	0	0	0
BMgn001082	chr13	17952653	17956964	2.8	0.71	0	0	1.88	0
BMgn001083	chr13	17972870	17976088	5.61	4.65	8.81	3.14	5.22	6.35
BMgn001084	chr13	17839882	17841975	72.71	73.59	71.5	85.51	87.77	89.06
BMgn001085	chr13	17793815	17809648	0	0	0	0	0	0.18
BMgn001086	chr13	17722245	17781074	15.23	16.23	15.27	16.42	10.51	13.51
BMgn001091	chr13	17698534	17712933	28.28	27.77	29.39	38.58	49.2	42.17
BMgn001092	chr13	17448028	17454985	0	0	0	0	0	0
BMgn001093	chr13	17409414	17418261	9.37	9.82	11.52	9.6	6.52	8.13
BMgn001094	chr13	16997452	16999146	0	0	0	0	0	0
BMgn001095	chr13	16802928	16803119	0	0	0	0	0	0
BMgn001096	chr13	16403754	16423266	100.34	101.92	105.84	34.54	75.56	75.48
BMgn001097	chr13	16360911	16375182	293.26	290.07	299.45	200.44	203.8	215.04
BMgn001098	chr13	16332734	16348662	0.17	0.17	0.41	0.34	0	0
BMgn001099	chr13	16321231	16322012	0	0	0	0.42	0	0
BMgn001100	chr13	16317066	16318977	17.4	19.1	18.45	7.56	15.73	18.01
BMgn001101	chr13	16295130	16303899	3.76	3.84	3.91	5.23	3.52	5.3
BMgn001102	chr13	16282971	16285816	13.97	13.47	13.7	10.89	11.97	13.55
BMgn001103	chr13	16277770	16279255	144.18	139.9	148.2	176.98	133.01	151.48
BMgn001104	chr13	16259031	16259201	0	0	0	0	0	0
BMgn001105	chr13	16223836	16224914	37.74	41.15	34.17	27.09	33.6	41.5
BMgn001106	chr13	16214479	16217242	2049.55	2106.16	2170.78	3293.6	2739.88	2528.34
BMgn001107	chr13	16196071	16203546	724.48	710.87	671.82	436.92	580.77	569.53
BMgn001108	chr13	15642120	15647157	0	0	0	0	0	0
BMgn001109	chr13	15634213	15635070	0	0	0	0	0	0
BMgn001110	chr13	14942156	14945440	0	0	0	0	0	0
BMgn001111	chr13	14931219	14935193	0	0	0	0	0	0
BMgn001112	chr13	14801453	14802208	0	0	0	0.77	0.36	0
BMgn001113	chr13	14594976	14596372	0	0	0	0	0	0
BMgn001114	chr13	14293875	14294126	0	0	0	0	0	0
BMgn001115	chr13	14195577	14199496	29.92	34.64	30.59	35.4	28.66	33.31
BMgn001116	chr13	14185502	14187432	24.75	21.62	18.02	21.84	16.25	17.99
BMgn001117	chr13	14166912	14176607	16.8	20.32	23.11	28.03	13.97	14.42
BMgn001118	chr13	14150215	14160636	8.01	9.33	9.26	7.28	6.66	8.94
BMgn001119	chr13	14066517	14068396	513.36	493.51	499.62	459.74	431.22	473.74
BMgn001120	chr13	14056616	14056798	0	0	0	0	0	0
BMgn001121	chr13	13985442	14002643	0.11	0	0	0	0	0
BMgn001122	chr13	13970788	13977081	0	0	0	0	0	0
BMgn001123	chr13	13913975	13939888	47.23	46.79	43.67	56.48	62.73	54.88
BMgn001124	chr13	13886070	13891294	430.64	428.65	435.99	512.08	454.27	505.4
BMgn001125	chr13	13860020	13860910	21.09	29.79	22.58	21.73	25.75	24.41
BMgn001126	chr13	13835222	13854347	141.64	136.48	138.6	105.94	117.2	109.69
BMgn001127	chr13	13471742	13474989	0	0	0	0	0	0
BMgn001128	chr13	13374056	13468116	3.6	5.33	4.92	2.48	4.06	3.97
BMgn001130	chr13	13326868	13354951	34.34	33.31	32.2	30.35	38.47	34.35
BMgn001131	chr13	13293089	13299116	52.13	50.08	42.82	57.16	51.22	60.14
BMgn001132	chr13	13273665	13280715	158.38	153.69	161.74	156.64	147.07	154.43
BMgn001133	chr13	12881602	12883108	0	0	0	0	0	0
BMgn001134	chr13	12880423	12880956	0	0	0	0	0	0
BMgn001135	chr13	12551650	12559995	0.54	0.33	0.58	0.16	0.25	0.38
BMgn001136	chr13	12538462	12540065	18.81	20.33	16.9	20.54	15.1	19.61
BMgn001137	chr13	12482023	12485399	35.31	32.51	37.29	40.35	42.09	47.36
BMgn001138	chr13	12461002	12463886	13.15	14.79	11.17	12.65	11.04	11.16
BMgn001139	chr13	12444060	12450362	3.26	3.65	4.09	1.46	2.37	4.35
BMgn001140	chr13	12401138	12418783	4.98	5.16	4.91	2.44	3.98	3.81
BMgn001142	chr13	12371348	12376606	26.35	30.01	28.04	19.89	26.37	29.08
BMgn001143	chr13	12332131	12340589	0.08	0	0.39	0.24	0.37	0.14
BMgn001144	chr13	12262382	12266319	0.06	0	0.07	0.06	0	0.2
BMgn001145	chr13	12193409	12200507	1.35	2.29	1.26	1.05	1.23	1.34
BMgn001146	chr13	12118577	12129190	1.7	1.08	0.76	1.48	1.55	1.33
BMgn001147	chr13	12057321	12060062	0	0	0	0	0	0
BMgn001148	chr13	11798986	11800557	0	0.17	0	0	0.15	0
BMgn001149	chr13	11679280	11689223	0	0	0.13	0	0.1	0.1
BMgn001150	chr13	11663633	11674162	0	0	0	0	0	0
BMgn001151	chr13	11651511	11655087	0	0	0	0	0	0
BMgn001152	chr13	11584121	11598821	43.64	40.82	43.59	44.54	37.92	39.64
BMgn001153	chr13	11501980	11505633	0.57	0.57	0	0	0	0.5
BMgn001154	chr13	11491491	11493813	44.39	44.8	44.94	40.14	36.69	44.27
BMgn001155	chr13	11474356	11478840	0.74	2.25	0.59	0.73	0.89	2.4
BMgn001156	chr13	11452456	11453792	0	0	0	0	0	0
BMgn001157	chr13	11393878	11403119	88.19	94.22	93.22	76.66	79.79	73.67
BMgn001158	chr13	11205536	11205931	7.3	0	22.63	13.37	10.92	6.74
BMgn001159	chr13	11175066	11178675	63.76	64.86	62.17	68.04	58.83	64.03
BMgn001160	chr13	11131337	11135544	3.89	3.65	3.14	2.62	2.78	2.25
BMgn001161	chr13	11125510	11126091	0	0	0	0	0	0
BMgn001162	chr13	10917497	10929382	0	0.27	0.21	0.17	0.08	0.08
BMgn001163	chr13	10839410	10840811	0	0	0	0	0	0
BMgn001164	chr13	10809865	10813829	0	0.66	0.39	0.32	0.29	0
BMgn001165	chr13	10759099	10775519	224.52	231.79	230.69	207.73	187.21	214.54
BMgn001166	chr13	10734707	10737838	251.68	233.49	226.76	172.11	180.11	186.09
BMgn001167	chr13	10621094	10622866	141.28	139.55	141.7	118.71	137.73	155.37
BMgn001168	chr13	10603375	10608029	302.98	305.25	297.02	349.28	343.54	346.64
BMgn001169	chr13	10535434	10539558	37.51	34.31	30.91	28.32	28.01	33.46
BMgn001170	chr13	10513097	10513964	0	2.67	0	0	0	0
BMgn001171	chr13	10465881	10467113	0	0	0.55	0	0	0
BMgn001172	chr13	10391941	10403067	0	0	0	0	0.32	0
BMgn001173	chr13	10330957	10333051	0.32	0.33	0	0.32	0.58	0.28
BMgn001174	chr13	10307024	10309305	65.08	69.42	67.54	48.45	57.12	67.42
BMgn001175	chr13	10262897	10269277	50.36	52.78	45.35	46.59	51.04	57.89
BMgn001176	chr13	10252855	10257721	0	0	1.09	0.45	0.42	0
BMgn001177	chr13	10239955	10247279	18.6	16.43	18.43	31.64	27.43	26.63
BMgn001178	chr13	10229189	10231396	9.62	4.62	10.99	0	8.1	0
BMgn001179	chr13	10162255	10185782	0	0	0	0	0.09	0.08
BMgn001181	chr13	10130103	10132047	0	0	0	0	0	0
BMgn001182	chr13	10107914	10118001	168.65	173.72	162.8	138.86	137.55	162.95
BMgn001183	chr13	10067296	10076715	117.12	122.27	119.04	81.33	64.13	80.82
BMgn001184	chr13	9925283	9925465	0	0	0	0	0	0
BMgn001185	chr13	9893405	9904869	22.15	21.86	21.21	10.93	12.93	15.39
BMgn001186	chr13	9870218	9871689	652.24	645.49	636.42	666.71	582.56	605.97
BMgn001187	chr13	9843669	9858038	3.17	3.32	3.99	2	2.81	3.2
BMgn001188	chr13	9471215	9473758	66.93	62.92	55.92	80.55	58.54	73.71
BMgn001189	chr13	9445064	9446021	77.83	96.05	52.79	72.52	96.3	128.61
BMgn001190	chr13	9384331	9397387	16.03	15.94	15.26	9.6	12.66	12.74
BMgn001191	chr13	9335322	9363716	44.21	47.37	45.69	57.92	61.68	62.69
BMgn001192	chr13	9324231	9329842	32.81	31.48	27.55	30.56	26.41	33.3
BMgn001193	chr13	9306931	9308644	2.48	1.8	2.96	1.4	1.93	2.52
BMgn001194	chr13	9253658	9262788	56.78	59.17	58.51	56.22	57.18	59.33
BMgn001195	chr13	9165278	9165881	315.17	275.43	276.6	366.24	326.06	326.62
BMgn001196	chr13	9164052	9165132	1.8	1.31	1.84	0.76	1.4	0.91
BMgn001197	chr13	9144183	9151065	72.68	67.35	59.09	63.33	64.95	70.45
BMgn001198	chr13	9116304	9132204	0.11	0.11	0.27	0	0	0.2
BMgn001199	chr13	9102829	9103218	0	0	0	0	0	0
BMgn001200	chr13	9085088	9086190	0	0	0	0	0	0
BMgn001201	chr13	9050047	9052374	0	0.49	0.29	0.24	0	0
BMgn001202	chr13	9022570	9031123	10.06	6.9	7.87	9.64	6.7	9.57
BMgn001203	chr13	8923661	8978496	1.02	1.28	0.94	0.86	0.86	1.12
BMgn001205	chr13	8845289	8855217	25.78	25.39	25.89	36.77	34.02	34.42
BMgn001206	chr13	8803413	8811402	185.49	180.24	178.64	172.59	175.71	193.6
BMgn001207	chr13	8608752	8609099	2.74	2.67	12.63	7.44	2.35	4.66
BMgn001208	chr13	8571578	8578615	114.16	109.53	112.27	132.08	106.96	123.99
BMgn001209	chr13	8555683	8562419	112.43	110.2	106.2	137.49	115.8	125.54
BMgn001210	chr13	8457442	8462243	0.67	0.47	0.56	0.21	0.42	0.37
BMgn001211	chr13	8436213	8443042	202.88	236.31	225.6	259.9	229.56	216.67
BMgn001212	chr13	8432681	8434275	14.7	11.32	11.03	14.37	12.21	12.32
BMgn001213	chr13	8386651	8388948	0	0	0	0	0	0
BMgn001214	chr13	8381481	8382306	0	0	0	0	0	0
BMgn001215	chr13	8079869	8081791	0.45	0.46	0.54	0.68	0.51	0.4
BMgn001216	chr13	8022139	8023505	0	0	0	0	0	0
BMgn001217	chr13	7867111	7869857	20.57	18.54	15.17	26.06	19.5	25.03
BMgn001218	chr13	7774476	7781750	186.49	183.57	172.45	130.85	160.14	170.45
BMgn001219	chr13	7752162	7765630	29.21	25.99	30.91	33.53	26.71	31.13
BMgn001220	chr13	7724305	7731699	29.68	29.21	27.27	16.54	23.21	21.12
BMgn001221	chr13	7691576	7704105	33.02	32.24	29	42.83	29.37	37.54
BMgn001223	chr13	7685772	7687804	112.19	110.99	104.18	117.58	101.39	115.37
BMgn001224	chr13	7558348	7561322	0.27	0	0	0	0	0
BMgn001225	chr13	7521345	7528821	0	0	0	0	0	0
BMgn001226	chr13	7509030	7520320	0.08	0	0	0	0.07	0
BMgn001227	chr13	7492018	7502505	0	0	0	0	0	0
BMgn001228	chr13	7483178	7488702	0	0	0	0	0	0
BMgn001229	chr13	7459399	7460196	0	0	0	0	0	0
BMgn001230	chr13	7401307	7415577	0	0	0	0	0	0
BMgn001231	chr13	7376617	7386605	0	0	0	0	0	0
BMgn001232	chr13	7371990	7373147	119.48	141.56	121.91	113.74	155.67	128.81
BMgn001233	chr13	7360870	7365802	4.98	6.17	7.34	6.7	6.88	6.58
BMgn001234	chr13	7314100	7332800	10.49	11.14	8.8	5.42	5.81	6.56
BMgn001235	chr13	7251054	7261810	0.17	0.17	0.2	0.17	0	0.23
BMgn001236	chr13	7181232	7186877	90.34	80.65	84.85	108.22	84.18	98.59
BMgn001237	chr13	7169594	7180403	5.88	5.84	4.88	5.63	7.01	6.36
BMgn001238	chr13	7124159	7139835	68.63	70.06	69.45	68.69	71.81	73.03
BMgn001239	chr13	6994427	6998829	66.52	64.05	67.23	68.68	60.09	67.65
BMgn001240	chr13	6991081	6993319	0	0	0.35	0	0.27	0
BMgn001241	chr13	6946141	6954143	61.85	63.93	68.86	61.55	56.87	61.07
BMgn001242	chr13	6938105	6944539	21.93	18.91	20.84	20.05	21.2	23.45
BMgn001243	chr13	6925111	6927174	4537.17	4419.57	4588.76	5987.56	5540.09	5148.12
BMgn001244	chr13	6908690	6917052	12.38	8.96	8.88	5.79	9.58	9.82
BMgn001245	chr13	6898236	6902471	0	0	0	0	0	0
BMgn001246	chr13	6889597	6895864	0	0	0	0	0	0
BMgn001247	chr13	6849888	6866283	0	0	0	0	0	0
BMgn001248	chr13	6827868	6839929	0	0	0.08	0	0	0
BMgn001249	chr13	6820022	6825713	18.28	17.92	12.35	28.16	19.8	21.73
BMgn001250	chr13	6735143	6752512	7.67	9	7.5	11.18	12.43	12.1
BMgn001252	chr13	6710506	6714557	141.95	148.47	144.98	140.87	153.94	150.12
BMgn001253	chr13	6676795	6677178	42.2	38.06	17.08	30.67	38.4	42.69
BMgn001254	chr13	6657623	6668971	12.8	13.42	12.63	7.95	10.55	11.03
BMgn001256	chr13	6549596	6569329	0	0.11	0.09	0.04	0	0
BMgn001257	chr13	6514894	6517119	11.26	11.68	11.75	11.04	8.69	10.97
BMgn001258	chr13	6505328	6512547	15.77	16.02	16.34	15.34	11.43	16
BMgn001259	chr13	6438239	6479141	0.13	0.09	0.16	0.04	0	0.08
BMgn001260	chr13	6348117	6349019	0	0	0	0	0	0
BMgn001261	chr13	6332834	6343324	0.08	0.25	0.1	0.08	0	0
BMgn001262	chr13	6326804	6329504	24.12	16.15	17.99	8.04	12.92	13.03
BMgn001263	chr13	6237892	6238861	1.54	1.25	2.21	1.52	2.24	2.19
BMgn001264	chr13	5657387	5660197	46.31	46.84	41.67	35.15	40.41	47.76
BMgn001265	chr13	5595268	5622988	88.21	98.82	103.96	112.74	75.44	90.12
BMgn001266	chr13	5549608	5550249	248.47	263.23	235.77	309.94	349.8	248.75
BMgn001267	chr13	5473120	5493844	54.48	57.03	57.75	57.45	59.46	60.59
BMgn001268	chr13	5411779	5440685	16.45	17.37	15.56	4.94	9.02	8.43
BMgn001269	chr13	5403521	5406552	27.31	35.87	24.62	13.34	17.2	17.84
BMgn001270	chr13	5364604	5372133	111.24	120.35	112.7	84.89	86.54	82.05
BMgn001271	chr13	5188671	5190328	0.5	0.5	1.19	0.98	1.35	1.32
BMgn001272	chr13	5063115	5088109	0.11	0.38	0.25	0.05	0	0.14
BMgn001273	chr13	5035179	5039204	0	0	0	0	0	0
BMgn001274	chr13	4999454	5001324	0	0	0	0	0	0
BMgn001275	chr13	4837010	4839995	0	0	0	0	0	0
BMgn001276	chr13	4791580	4808945	0	0	0	0	0	0
BMgn001277	chr13	4777582	4788088	0	0	0	0	0	0
BMgn001278	chr13	4685573	4689044	8.81	8.73	5.93	6.94	8.41	6.83
BMgn001279	chr13	4664471	4670363	17.06	16.38	13.2	15.02	13.59	13.59
BMgn001281	chr13	4651527	4655860	25.88	26.31	27.72	19.7	27.62	23.63
BMgn001282	chr13	4633032	4646876	24.16	22.88	24.14	25.72	25.45	26.42
BMgn001283	chr13	4596065	4599643	15.81	15.21	20.16	26.32	19.35	18.71
BMgn001284	chr13	4516812	4517540	0	0.42	0	0	0	0
BMgn001285	chr13	4208465	4208704	0	0	0	0	0	0
BMgn001286	chr13	4129289	4136909	0	0	0	0	0	0
BMgn001287	chr13	3757528	3757978	0	0	0	0	0	0
BMgn001288	chr13	3720747	3730716	0.3	0	0	0	0	0
BMgn001289	chr13	3706963	3715236	0	0	0	0	0	0
BMgn001290	chr13	3649683	3655652	14.91	12.79	16.4	12.93	14.59	15.32
BMgn001291	chr13	3613832	3617424	5.22	6.83	7.66	9.49	7.6	5.71
BMgn001292	chr13	3591001	3599531	59.2	61.23	56.15	57.25	61.07	60.27
BMgn001293	chr13	3530136	3540206	2.02	1.14	1.74	1.57	1.33	1
BMgn001294	chr13	3518208	3528619	6.43	7.27	9.09	7.1	6.81	7.29
BMgn001295	chr13	3173073	3173558	1.84	0.92	2.17	0.88	0.82	0.81
BMgn001296	chr13	2773541	2803784	0	0.08	0	0	0	0
BMgn001297	chr13	2748570	2755732	3.96	5.38	3.91	2.57	5.1	3.25
BMgn001298	chr13	2520344	2526021	0	0	0	0	0	0
BMgn001299	chr13	2422484	2439745	0	0	0	0	0	0
BMgn001300	chr13	2333177	2412753	0	0	0	0	0	0
BMgn001301	chr13	2232571	2257449	0	0	0	0	0	0
BMgn001302	chr13	2195581	2200056	560.35	546.55	550.01	538.75	543.85	525.09
BMgn001303	chr13	2178800	2183024	100.78	104.05	103.91	127.7	106.9	119.47
BMgn001304	chr13	2064953	2066386	0	0	0	0	0	0
BMgn001305	chr13	2032961	2033248	0	0	0	0	0	0
BMgn001306	chr13	1837505	1839299	3.06	4.79	6.18	6.77	3.21	5.86
BMgn001307	chr23	359043	362996	712.3	684.47	735.87	783.94	718.51	731.19
BMgn001308	chr23	290316	306329	11.49	13.48	11.16	14.88	13.63	13.51
BMgn001309	chr23	274104	287721	62.91	66.39	70.06	78.81	75.23	66.36
BMgn001310	chr23	187124	254028	0.2	0.21	0.48	0.3	0.09	0.09
BMgn001312	chr23	97344	110370	19.23	13.12	12.07	8.77	13.77	10.34
BMgn001313	chr23	63726	76337	0.14	0.14	0	0.14	0	0
BMgn001314	chr23	53892	61073	0	0	0	0	0	0
BMgn001315	chr23	6202	8801	1.64	1.57	2.33	2.55	2.52	2.92
BMgn001316	chr23	45336	52721	0	0	0	0	0	0
BMgn001317	chr23	157443	161716	0.32	0	0	0.32	0	0.29
BMgn001318	chr23	171559	230936	2185.47	2240.96	2230.82	2827.17	2825.43	2599.67
BMgn001320	chr23	226570	230572	0	0	0	0.18	0	0
BMgn001321	chr23	256434	261410	26.52	29.06	26.35	10.67	21.58	17.69
BMgn001322	chr23	265926	266757	0	0	0	0	0	0
BMgn001323	chr23	288928	290062	187	183.07	183.32	249.09	215.67	224.33
BMgn001324	chr23	325038	333535	0.26	0	0	0.51	0	0
BMgn001325	chr23	342652	354544	26	30.76	33.09	38.41	28.41	32.96
BMgn001326	chr23	357073	358238	50.26	53.68	52.19	67.14	60.53	67.11
BMgn001327	chr23	365162	365752	277.71	257.67	258.82	291.18	273.9	276.82
BMgn001328	chr23	423373	483139	0.5	0.8	1.2	0.5	0.71	0.5
BMgn001330	chr23	495069	495745	1.89	0	0	2.78	0.43	0.84
BMgn001344	chr2	10456551	10460263	30.38	38.34	36.5	38.56	45.7	39.82
BMgn001345	chr2	10450944	10451132	0	0	0	0	0	0
BMgn001346	chr2	10431167	10440355	0.82	1.07	1.03	1.24	1.71	1.9
BMgn001347	chr2	10368937	10372575	0.21	0	0.75	1.25	0.76	0.19
BMgn001348	chr2	10292987	10309075	35.68	32.33	32.99	24.85	28.89	25.93
BMgn001350	chr2	10229081	10246801	6.5	6.6	7.12	4.99	6.74	6.13
BMgn001351	chr2	10033220	10042669	0.4	0.67	0.95	0.53	0.24	0.59
BMgn001352	chr2	10003786	10028866	136.91	146.25	133.75	110.97	126.68	115.35
BMgn001354	chr2	9995820	10003214	6.06	6.06	4.18	5.8	7.01	6.75
BMgn001355	chr2	9911178	9912724	0	4.89	23.25	4.44	0	8.52
BMgn001356	chr2	9902221	9904754	6.14	9.81	2.88	8.16	5.43	7.49
BMgn001357	chr2	9855215	9863112	0	0	0	0	0.44	0.43
BMgn001358	chr2	9831014	9831718	0	0	0	0	0	0
BMgn001359	chr2	9811395	9811607	0	0	0	0	0	0
BMgn001360	chr2	9809530	9810883	0	0	0	0	0	0
BMgn001361	chr2	9790024	9793483	0	0	0	0	0	0
BMgn001362	chr2	9778300	9779715	0	0	0	0	0	0
BMgn001363	chr2	9846814	9848948	9375.51	9557.44	9193.03	12234.8	11538.1	11074.5
BMgn001364	chr2	9949736	9961165	65.68	63.05	64.86	56.7	63.27	61.5
BMgn001365	chr2	9962789	9992704	3.14	4.45	3.9	3.5	4.09	4.5
BMgn001366	chr2	10029465	10032468	9.71	6.11	8.86	12.63	9.63	11
BMgn001367	chr2	10055587	10067467	33.27	28.2	33.55	47.05	53.67	53.22
BMgn001368	chr2	10072376	10079997	0.12	0	0	0	0.11	0
BMgn001369	chr2	10096387	10097306	1.75	2.96	4.17	4.04	6.34	4.14
BMgn001370	chr2	10155884	10169301	47.32	44.08	46.4	20.15	43.08	42.38
BMgn001371	chr2	10174773	10189073	43.62	49.68	44.93	22.24	47.1	37.23
BMgn001372	chr2	10189963	10218308	40.37	45.71	45.77	27.6	42.53	40.87
BMgn001373	chr2	10223182	10224493	124.96	137.46	126.53	102.47	114.42	124.22
BMgn001374	chr2	10246877	10253537	3.59	2.66	4.68	7.95	9.51	8.58
BMgn001375	chr2	10257697	10260322	48.22	46.38	51.03	43.69	46.35	48.1
BMgn001376	chr2	10267404	10291101	1.49	0.5	0.59	0	0	1.32
BMgn001377	chr2	10334472	10351666	0	0.32	0.57	0.16	0.29	0.56
BMgn001379	chr2	10356369	10362019	10.94	9.1	10.68	3.58	9.22	8.91
BMgn001380	chr2	10384626	10427890	106.11	117.58	112.46	108.47	118.59	114.91
BMgn001381	chr2	10447724	10448956	114.71	103.38	112.66	79.3	115.57	117.65
BMgn001385	chr21	14513235	14518290	0	0.11	0	0.11	0.1	0.19
BMgn001386	chr21	14498893	14501260	97.47	96.29	92.21	91.95	90.11	108.6
BMgn001387	chr21	14223063	14226755	0	0	0	0	0	0
BMgn001388	chr21	13780430	13782272	0	0	0	0	0	0
BMgn001389	chr21	13758581	13760362	0	0	0	0	0	0
BMgn001390	chr21	13723855	13729805	3.61	3.77	4.1	2.07	5.59	4.91
BMgn001391	chr21	13576649	13619229	0.1	0	0	0	0	0
BMgn001392	chr21	13494227	13495187	0	1.5	0	0	0	0
BMgn001393	chr21	13427542	13429707	0	0	0	0	0	0
BMgn001394	chr21	13413462	13415233	0	0	0	0	0	0
BMgn001395	chr21	13382065	13384118	827.78	767.1	745.7	828.74	726.59	772.62
BMgn001396	chr21	13349586	13356817	35.79	36.57	36.45	25.55	25.9	28.72
BMgn001397	chr21	13341856	13344527	62.98	56.71	57.75	74.03	64.64	62.69
BMgn001398	chr21	13204042	13218642	1.09	1.66	1.08	1.26	1.32	1.61
BMgn001399	chr21	13044448	13055007	10.21	11.68	11.42	1.69	1.35	1.89
BMgn001400	chr21	13022499	13025926	0	0.06	0.15	0.06	0	0.45
BMgn001401	chr21	13006111	13014596	13.72	14.55	13.72	14.76	13.63	16.83
BMgn001402	chr21	12992078	12998512	9.1	7.75	7.84	10.53	11.94	13.41
BMgn001403	chr21	12918837	12941325	1.7	1.96	3.1	2.51	2.16	2.44
BMgn001404	chr21	12892814	12895703	0	0	0	0	0	0
BMgn001405	chr21	12854622	12855596	0	0.55	0.64	0.53	0.73	0.24
BMgn001406	chr21	12834171	12843348	98.03	98.99	96.73	76.12	100.26	96.37
BMgn001407	chr21	12823392	12825879	0	0	0	0	0	0
BMgn001408	chr21	12733772	12735883	0	0.1	0	0	0	0
BMgn001409	chr21	12619604	12619813	0	0	0	0	0	0
BMgn001410	chr21	12296108	12300039	0.39	0.26	0.38	0.06	0.18	0.17
BMgn001411	chr21	12171770	12181694	160.87	152.59	145.97	169.96	151.63	158.35
BMgn001412	chr21	12086933	12126114	0	0	0	0	0	0
BMgn001413	chr21	11845513	11845677	0	0	0	0	0	0
BMgn001414	chr21	11779855	11793544	6.97	6.02	5.04	6.49	6.14	5.26
BMgn001415	chr21	11614170	11616911	531.54	557.84	537.22	432.82	468.48	533.47
BMgn001416	chr21	11509943	11568140	14.39	15.45	15.86	6.64	11.84	11.71
BMgn001417	chr21	11481654	11494072	34.63	34.74	33.27	31.2	34.41	38.45
BMgn001418	chr21	11477319	11478018	0	0	0	0	0	0
BMgn001419	chr21	11431110	11435522	0	0	0	0	0	0
BMgn001420	chr21	11409121	11409354	0	0	0	0	0	0
BMgn001421	chr21	11388465	11388719	0	0	0	0	0	0
BMgn001422	chr21	11286749	11287570	21.04	19.59	14.78	20.74	28.4	28.13
BMgn001423	chr21	11243515	11277393	33.7	33.58	35.1	14.27	24.72	27.57
BMgn001424	chr21	11193750	11194088	0	0	0	2.78	0	0
BMgn001425	chr21	11158470	11163453	18.12	18.48	17.75	18.98	17.84	20.05
BMgn001426	chr21	11129814	11140592	0.08	0.08	0.19	0.08	0	0.14
BMgn001427	chr21	11107207	11111274	6.85	6.76	8.57	6.82	6.43	7.72
BMgn001428	chr21	11040295	11059513	4.35	3.41	5.2	5	4.97	4.47
BMgn001429	chr21	10862492	10862677	0	0	0	0	0	0
BMgn001430	chr21	10561425	10567454	24.67	26.84	30.19	20.56	23.23	23.91
BMgn001431	chr21	10538577	10553403	28.53	34.59	30.11	24.38	24.36	23.54
BMgn001433	chr21	10450954	10451615	0	0	0	0	0	0
BMgn001434	chr21	10410909	10416483	3.38	0	0	0	0	0
BMgn001435	chr21	10386420	10394772	7.44	9.22	7.53	5.3	6.03	7.91
BMgn001436	chr21	10373779	10376689	10.47	12.17	10.04	11.15	10.2	12.08
BMgn001437	chr21	10354604	10355649	251.23	227.88	227.31	256.45	220.41	210.64
BMgn001438	chr21	10335931	10342335	25.18	23.25	22.31	21.65	19.07	22.44
BMgn001439	chr21	10327174	10327761	0	0	0	0	0	0
BMgn001440	chr21	10281150	10282648	0	0	0	0	0	1.5
BMgn001441	chr21	10159700	10164316	0	0	0	0	0	0
BMgn001442	chr21	9569425	9570000	0	0	0	0	0	0
BMgn001443	chr21	9458921	9459091	0	0	0	0	0	0
BMgn001444	chr21	9075571	9085511	0.35	0.54	0	0	0.16	0
BMgn001445	chr21	9069939	9073339	0	0	0	0	0	0
BMgn001446	chr21	9044891	9045157	0	0	0	0	0	0
BMgn001447	chr21	8990637	9003319	3.76	1.83	2.54	0.16	1.63	2.04
BMgn001448	chr21	8960150	8975734	33.23	28.57	36.45	24.25	26.19	32.35
BMgn001449	chr21	8869403	8930981	43.45	42.33	44.18	55.37	59.86	64.09
BMgn001451	chr21	8830836	8831637	0	0	0	0	0	0
BMgn001452	chr21	8718434	8785436	0.16	0	0.1	0	0	0.07
BMgn001453	chr21	8400827	8528638	0.21	0	0	0	0	0
BMgn001454	chr21	8280906	8281118	0	0	0	0	0	0
BMgn001455	chr21	8261129	8262512	0	0	0	0	0	0
BMgn001456	chr21	8250088	8260207	57.41	61.78	62.75	74.3	59.49	59.01
BMgn001457	chr21	8208644	8214359	60.27	67.57	74.49	85.78	62.86	67.8
BMgn001458	chr21	8196258	8206419	38.05	38.51	37.46	23.23	32.61	34.35
BMgn001459	chr21	7867755	7867910	0	0	0	0	0	0
BMgn001460	chr21	7768827	7774658	172.53	173.47	181.32	182.32	171.31	172.77
BMgn001461	chr21	7689938	7698348	2.98	3.03	3.22	7.33	5.29	6.31
BMgn001462	chr21	7676869	7685172	0	0	0	0	0	0
BMgn001463	chr21	7639965	7641816	83.65	78.15	76.44	108.76	82.07	98.44
BMgn001464	chr21	7575816	7577006	116.55	108.99	112.49	131.21	109.01	120.53
BMgn001465	chr21	7423952	7425078	0	0	0	0	0	0
BMgn001466	chr21	6953353	6960576	4.83	4.25	3.8	5.13	4.69	5.77
BMgn001467	chr21	6937501	6947236	44.56	38.4	36.25	36.47	34.57	36.89
BMgn001468	chr21	6921741	6925929	15.87	11.36	14.08	6.09	13.86	13.98
BMgn001469	chr21	6893234	6904386	3.73	7.59	5.64	6.9	5.42	3.76
BMgn001470	chr21	6877485	6886466	57.11	60.3	62.53	41.5	46.72	55.64
BMgn001471	chr21	6718157	6721856	6932.7	6711.95	6725.09	8879.74	8042.34	7655.66
BMgn001472	chr21	6659038	6692355	0	0.07	0	0	0.06	0.29
BMgn001473	chr21	6635758	6650614	0.18	0.09	0.11	0.09	0.17	0
BMgn001474	chr21	6552689	6554327	369.86	327.1	333.34	326.54	341.37	354.38
BMgn001475	chr21	6532533	6545782	68.78	63.43	66.46	47.72	58.06	63.42
BMgn001476	chr21	6510432	6517543	74.21	64.97	72.94	77.75	66.76	67.6
BMgn001477	chr21	6504989	6509100	71.65	69.72	70.34	71.45	64.43	67.02
BMgn001478	chr21	6490403	6494840	51.43	47.01	51.09	40.49	36.07	45.32
BMgn001479	chr21	6461242	6470709	8	6.03	4.97	2.38	5.82	5.13
BMgn001480	chr21	6420661	6422646	0	0	0	0	0.21	0
BMgn001481	chr21	6340391	6367785	23.32	23.79	23.03	18.81	19.09	20.69
BMgn001482	chr21	6338452	6338691	0	31.79	0	28.18	0	0
BMgn001483	chr21	6328718	6330781	12599.4	12441.5	12170.1	15732.1	14461.4	13963.3
BMgn001484	chr21	6316981	6324824	14.2	14.78	14.86	9.67	15.38	15.34
BMgn001485	chr21	6293400	6293597	0	0	0	0	0	0
BMgn001486	chr21	6220709	6221592	0.48	0.49	0	0.47	0.43	0.85
BMgn001487	chr21	6230632	6231264	0	0	0	0	0	0
BMgn001488	chr21	6272759	6273706	12.85	14.19	14.32	10.77	14.18	9.67
BMgn001489	chr21	6311131	6313377	0.9	0.46	0.54	0.45	0.41	0.2
BMgn001490	chr21	6332181	6338852	878.4	865.18	883.83	1092.03	1052.22	1080.68
BMgn001491	chr21	6392850	6395068	0	0	0.57	0.47	1.3	0.43
BMgn001492	chr21	6406350	6407492	0	0	0	0	0	0
BMgn001493	chr21	6424437	6447848	0	0.06	0	0	0.05	0
BMgn001494	chr21	6484198	6486511	45.32	51.67	50.96	61.44	42.93	47.38
BMgn001495	chr21	6500575	6503933	404.32	187.56	471.5	725.89	672.99	443.03
BMgn001496	chr21	6521499	6523254	103.52	97.25	93.16	93.51	92.16	95.56
BMgn001497	chr21	6782667	6801877	13.3	15.1	14.82	12.97	14.56	16.48
BMgn001498	chr21	6818103	6876629	0.35	0.29	0.34	0.28	0.26	0.19
BMgn001499	chr21	6909825	6911000	9.52	11.54	15.37	13.04	12.52	15.81
BMgn001500	chr21	6926951	6935451	142.62	137.97	150.69	173.04	139.71	140.42
BMgn001501	chr21	6948563	6952279	8813.38	9057.64	9164.47	11534.8	10780.8	10127.9
BMgn001502	chr21	6964852	6980171	30.45	33.91	29.6	32.77	31.83	36.07
BMgn001503	chr21	7138881	7143102	0	0	0	0	0.13	0
BMgn001504	chr21	7338507	7340373	0	0	0	0	0	0
BMgn001505	chr21	7352412	7358135	0	0	0	0	0	0
BMgn001506	chr21	7374478	7377471	0	0	0.27	0	0.21	0
BMgn001507	chr21	7378274	7385081	0	0	0	0	0	0
BMgn001508	chr21	7386946	7390516	0	0	0	0	0	0
BMgn001509	chr21	7577245	7580018	66.41	63.29	58.43	69.37	71.35	72.5
BMgn001510	chr21	7596407	7638075	57.58	59.97	56.04	26.52	41.3	42.14
BMgn001511	chr21	7660769	7673250	0	0	0.11	0.19	0	0
BMgn001512	chr21	7733623	7759812	16.5	20.46	14.63	7.95	15.74	11.05
BMgn001513	chr21	7968240	8009344	1.8	1.83	1.75	1.85	1.59	2
BMgn001514	chr21	8133502	8135042	0	0	0	0	0	0
BMgn001515	chr21	8215631	8217609	0	0	0	0	0	0
BMgn001516	chr21	8223300	8244659	0	0	0	0	0	0
BMgn001517	chr21	8289009	8289299	24.8	17.11	7.66	17.56	17.51	0
BMgn001518	chr21	8357887	8359083	0	0	0	0	0	0
BMgn001519	chr21	8402461	8402637	0	0	0	0	0	0
BMgn001520	chr21	8516278	8516974	0	0	0	0	0	0
BMgn001521	chr21	8602396	8602770	0	0	0	0	0	0
BMgn001522	chr21	8706731	8716251	47.92	44.58	41.87	23.41	30.58	32.02
BMgn001523	chr21	8863797	8864748	0	0	0	0	0	101.04
BMgn001524	chr21	8915819	8919196	0	0	0	0	0	0
BMgn001525	chr21	9039160	9041098	73.21	60.15	56.87	60.5	55.33	61.95
BMgn001526	chr21	9049228	9049641	0	0	0	0	0	0
BMgn001527	chr21	9269384	9270075	0	0	0	0	0	0
BMgn001528	chr21	9304280	9308667	2.6	3.09	2.59	0	1.18	1.35
BMgn001529	chr21	9554854	9556480	0.81	0.82	0.96	0.53	0	0.24
BMgn001530	chr21	9684556	9703658	0.11	0.22	0.13	0	0.3	0
BMgn001531	chr21	9744052	9831513	0.36	0	0.14	0	0	0.11
BMgn001532	chr21	9900717	9908954	0	0	0	0	0	0
BMgn001533	chr21	9977201	9984318	0	0	0	0	0	0
BMgn001534	chr21	10324121	10326538	0	0	0	0	0	0
BMgn001535	chr21	10328270	10329381	0	0	0	0	0	0
BMgn001536	chr21	10352298	10355679	34.59	33.55	27.08	28.68	30.18	37.58
BMgn001537	chr21	10356503	10361931	65.46	61.03	56.78	61.03	49.58	67.49
BMgn001538	chr21	10364983	10373698	18.79	20.18	19.51	16.67	17.24	18.29
BMgn001539	chr21	10378070	10384807	12.88	14.04	12.71	13.42	12.15	15.19
BMgn001540	chr21	10530122	10538582	40.45	41.71	43.45	34.31	36.59	39.56
BMgn001541	chr21	10554152	10557516	12.98	11.1	12.33	10.04	8.34	11.26
BMgn001542	chr21	10569789	10575456	62.16	78.46	64.16	74.21	67.43	72.93
BMgn001543	chr21	10612119	10619929	0.43	0	0	0.43	0	0
BMgn001544	chr21	10658516	10680247	0	0	0	0	0	0
BMgn001545	chr21	10851554	10859909	0	0	0	0	0	0
BMgn001546	chr21	10971005	11013607	18.89	21.19	22.96	7.22	17.4	19.29
BMgn001547	chr21	11014449	11038935	44.2	49.98	51.84	45.83	41.94	50.34
BMgn001548	chr21	11059864	11103830	6.04	6.55	5.9	5.14	5.51	5.15
BMgn001549	chr21	11119484	11120923	375.38	401.93	367.89	323.15	303.19	328.55
BMgn001550	chr21	11122815	11128400	25.06	27.52	25.35	23.29	24.1	19.11
BMgn001551	chr21	11143458	11153913	71.08	67.51	65.95	50.85	55.25	55.81
BMgn001552	chr21	11202941	11224235	12.17	14.72	11.01	9.74	12.53	9.83
BMgn001553	chr21	11225533	11236302	59.52	57.15	59.03	80.41	84.53	75.23
BMgn001554	chr21	11238622	11240081	35.32	29.38	37.28	48.58	38.42	45.32
BMgn001555	chr21	11317058	11317390	0	0	0	0	0	0
BMgn001556	chr21	11391241	11393949	21.3	13.99	20.65	23.09	19.54	26.23
BMgn001557	chr21	11442953	11474283	0.51	0.42	0.34	0.38	0.55	0.28
BMgn001558	chr21	11503659	11507503	157.03	149.48	152.01	124.65	121.21	129.35
BMgn001559	chr21	11597524	11611923	16	14.79	15.34	13.77	10.58	15.58
BMgn001560	chr21	11625795	11638741	14.37	13.38	15.07	6.25	11.75	12.61
BMgn001561	chr21	11654458	11656689	11.01	12.84	10.62	12.15	10.99	11.23
BMgn001562	chr21	11726872	11729999	0	0	0	0	0	0
BMgn001563	chr21	11756666	11759307	0	1.1	0	0	0	0
BMgn001564	chr21	11762607	11772171	4.65	3.4	2.71	1.78	3.8	4.03
BMgn001565	chr21	11777591	11778171	0	0	0	0	0	0.79
BMgn001566	chr21	11962960	11980316	0.53	1.01	0.52	0.4	0.48	1.01
BMgn001567	chr21	12057377	12057965	0	0	0	0	0	0
BMgn001568	chr21	12133825	12137093	0	0	0.3	0	0	0
BMgn001569	chr21	12150812	12153519	0.3	0.3	0	0.15	0	0
BMgn001570	chr21	12161036	12163183	0	0	0	0.16	0	0
BMgn001571	chr21	12167553	12173164	20.81	19.46	19.44	23.92	19.44	21.14
BMgn001572	chr21	12183881	12208182	11.12	12.3	12.33	12.09	12.24	12.9
BMgn001573	chr21	12247532	12253396	0	0	0	0	0	0
BMgn001574	chr21	12570577	12570750	0	0	0	0	0	0
BMgn001575	chr21	12903116	12908348	31.33	29.26	29.73	23.53	24.05	29.7
BMgn001577	chr21	12944052	12982906	3.02	2.07	2.63	2.82	2.82	3.95
BMgn001578	chr21	13003148	13005967	10.1	4.55	8.01	7.37	8.12	4.31
BMgn001579	chr21	13022240	13024286	0	0.21	0.38	0	0	0.09
BMgn001580	chr21	13019537	13040657	32.27	32.07	31.08	28.68	26.19	31.26
BMgn001581	chr21	13059968	13063786	28.03	28.95	28.74	37.77	32.01	38.15
BMgn001582	chr21	13084772	13118125	104.53	104.27	105.79	110.8	95.56	102.71
BMgn001586	chr21	13128661	13129275	0	0	0	0	0	0
BMgn001587	chr21	13135845	13140612	1.32	1.34	1.05	2.18	1.4	0.98
BMgn001588	chr21	13165021	13166850	0.8	0	0	0	0	0
BMgn001589	chr21	13184302	13189860	0	0	0	0	0.26	0
BMgn001590	chr21	13296552	13327097	2.7	2.58	1.95	2.8	2.59	2.91
BMgn001591	chr21	13328558	13337213	32.97	32.31	29.45	27.22	26.99	31.71
BMgn001592	chr21	13337271	13340674	0	0	0.3	0.5	0.69	0.45
BMgn001593	chr21	13345658	13347991	560.24	547.22	574.15	679.42	592.91	567.59
BMgn001594	chr21	13360559	13380158	31.4	34.3	33.72	31.49	28.47	32.39
BMgn001595	chr21	13386785	13388157	1.54	0.69	1.22	2.37	3.72	2.28
BMgn001596	chr21	13749137	13753554	0	0	0	0	0	0
BMgn001597	chr21	13957012	13957479	0	0	0	0	0	0
BMgn001598	chr21	14046867	14053708	0	0	0	0	0	0
BMgn001599	chr21	14335077	14353273	7.84	4.9	4.9	5.86	7.14	7.7
BMgn001600	chr21	14392951	14410237	3.83	3.89	2.91	1.55	1.42	0.46
BMgn001601	chr21	14459071	14462042	3.63	3.69	2.66	5.8	5.57	8.93
BMgn001602	chr21	14503436	14510688	7.18	6.84	7.32	6.57	7.29	7.03
BMgn001603	chr11	4362846	4365269	0.57	0.59	0	0.29	0.29	0.27
BMgn001604	chr11	4360025	4360342	0	0	0	0	0	0
BMgn001605	chr11	4326674	4326823	0	0	0	0	0	0
BMgn001606	chr11	4131019	4190372	18.93	16.01	17.41	9.02	14.31	12.57
BMgn001609	chr11	4110784	4112244	27.09	25.82	29.16	24.11	28.94	30
BMgn001610	chr11	4056987	4070596	9.49	10.53	8.9	3.83	7.22	6.1
BMgn001611	chr11	4008860	4011005	0	0	0	0	0	0.7
BMgn001612	chr11	3997442	3997972	35.35	30.28	35.56	29.85	39.71	45.62
BMgn001613	chr11	3904853	3909022	107.51	102.97	99.62	164.1	148.23	142.89
BMgn001614	chr11	3895691	3904017	7.72	9.64	12.57	10.63	11.96	10.46
BMgn001615	chr11	3885492	3889677	15.04	18.75	8.82	8.32	16.61	22.91
BMgn001616	chr11	3871321	3882093	197.17	195.61	206.21	238.87	285.49	241.6
BMgn001617	chr11	3855963	3857941	0	0	0	0	0	0
BMgn001618	chr11	3717836	3718166	0	0	0	0	0	0
BMgn001619	chr11	3651823	3663800	0	0	0	0.4	0.37	0
BMgn001620	chr11	3635464	3636306	0	0	0	0	0	0
BMgn001621	chr11	3545812	3565702	3.69	2.65	2.72	2.05	3.36	2.9
BMgn001622	chr11	3511322	3523439	13.12	14.88	11.09	13.37	13.03	12.75
BMgn001623	chr11	3504257	3507070	59.32	44.03	60.66	49.04	37.89	49.42
BMgn001624	chr11	3451531	3454251	15.36	15.43	18.28	14.41	16.64	14.44
BMgn001625	chr11	3374132	3376878	2.31	1.75	0.68	3.94	1.56	5.09
BMgn001626	chr11	3348667	3362281	0	0	0	0	0	0
BMgn001627	chr11	3278117	3278455	1751.41	1888.48	1908.45	2664.53	2261.91	2195.75
BMgn001628	chr11	3272435	3275193	22.73	17.03	19.23	20.84	19.23	21.74
BMgn001629	chr11	3246738	3249264	0.29	0	0	0.73	0	0.52
BMgn001630	chr11	3241406	3245346	8.71	9.83	10.4	10.23	9.5	12.26
BMgn001631	chr11	3193880	3194662	0.74	1.13	1.33	0	2.35	1.32
BMgn001632	chr11	3133297	3138650	4.01	4.26	4.13	4.16	4.3	3.89
BMgn001633	chr11	3016534	3017222	0	0	0	0	0	0
BMgn001634	chr11	3007403	3011414	1.94	0.9	0.63	0.7	0.8	1.25
BMgn001635	chr11	3000016	3001920	2.63	2.91	0.96	2.28	1.87	1.83
BMgn001636	chr11	2986562	2998105	0	0.12	0.14	0.11	0.31	0
BMgn001637	chr11	2968241	2968891	90.06	86.97	111.11	75.75	111.65	112.64
BMgn001638	chr11	2945647	2963031	88.18	89.54	94.54	101.88	109.41	98.64
BMgn001639	chr11	2915126	2931858	0.3	0.31	0.6	0.4	0.74	0.54
BMgn001641	chr11	2881049	2889482	6.63	4.78	7.1	2.89	6.79	6.4
BMgn001642	chr11	2871702	2880471	9.61	10.34	13.28	5.46	9.99	10.51
BMgn001643	chr11	2847882	2851224	9.76	8.92	10.46	3.75	11.04	9.56
BMgn001644	chr11	2799679	2829434	26.94	24.37	24.3	19.89	25.87	26.24
BMgn001645	chr11	2770914	2773910	123.84	104.38	112.11	86.28	106.34	99.26
BMgn001646	chr11	2669963	2695972	25.64	25.02	27.04	11.49	19.1	19.37
BMgn001647	chr11	2668441	2669057	0	0	0	0	0	0
BMgn001648	chr11	2644084	2650633	17.34	13.62	16.92	11.44	16.2	12.83
BMgn001649	chr11	2582644	2583381	0	0	0	0	0	0
BMgn001650	chr11	2542439	2554265	0.78	0.66	0.47	0	0.12	0.12
BMgn001651	chr11	2420596	2426353	5.93	6.02	5.81	9.63	7.26	7.42
BMgn001652	chr11	2413920	2414969	0	0.25	0.58	0	0	0
BMgn001653	chr11	2389678	2399825	4.29	4.18	5.34	3.91	5.15	5.45
BMgn001654	chr11	2323117	2324880	4.99	4.49	5.26	3.05	3.66	2.73
BMgn001655	chr11	2284069	2284887	15.61	18.65	17.34	12.65	10.98	11.38
BMgn001656	chr11	2148167	2155050	24.16	19.64	29.76	26.02	29.94	34.09
BMgn001657	chr11	2072632	2093438	2.36	1.89	2.11	1.85	1.77	2.02
BMgn001658	chr11	2056363	2067458	4.92	4.09	4	5.98	6.09	6.75
BMgn001659	chr11	2050301	2052848	2.93	2.94	0	0.94	1.74	2.57
BMgn001660	chr11	2018984	2030569	9.85	10.66	10.8	11.63	12.48	10.31
BMgn001661	chr11	2006495	2009605	38.75	45.08	33.24	36.45	36.9	38.6
BMgn001662	chr11	2004301	2005074	57.2	52.22	48.67	41.38	51.7	40.26
BMgn001663	chr11	1946997	1953006	0.29	0.29	0.68	0	0.26	0.25
BMgn001664	chr11	1906439	1920179	3.02	2.38	2.71	1.71	1.38	2.39
BMgn001665	chr11	1890931	1894035	4.17	4.18	1.23	8.98	6.49	7.29
BMgn001666	chr11	1872105	1889382	54.52	59.84	60.22	46.57	60.14	61.79
BMgn001667	chr11	1838836	1840180	0	0	0	0	0	0
BMgn001668	chr11	1812116	1818338	21.58	18.98	19.77	17.9	19.85	19.03
BMgn001669	chr11	1798968	1804357	137.88	126.28	121.52	174.28	133.45	122.43
BMgn001670	chr11	1787456	1793176	12.65	13.39	13.04	11.36	10.84	14.72
BMgn001671	chr11	1571536	1576030	2.47	0.83	0.98	1.21	0.74	0.73
BMgn001672	chr11	1567228	1569192	9.37	10.02	10.46	11.3	12.39	11.19
BMgn001673	chr11	1529231	1529831	1.8	0	0	1.42	0	0
BMgn001674	chr11	1488793	1491854	22.05	12.75	13.62	22.08	33.9	29.34
BMgn001675	chr11	1454525	1487550	13.7	14.75	17.02	13.29	18.66	18.17
BMgn001676	chr11	1404234	1406801	1.05	0.92	0.54	1.2	0.68	0.94
BMgn001677	chr11	1390600	1391883	51.18	49.63	48.04	40.68	46	55.42
BMgn001678	chr11	1203826	1216725	0.21	0.27	0.06	0.26	0.33	0.23
BMgn001679	chr11	1162376	1169061	16.08	12.9	13.38	13.68	13.84	13.03
BMgn001680	chr11	1069096	1070034	9.36	7.77	7.76	7.6	9.75	7.06
BMgn001681	chr11	1049222	1050172	9.46	12.15	11.6	12.1	9.33	11.36
BMgn001682	chr11	1004324	1004929	23.07	25.63	18.46	24.19	19.18	22.39
BMgn001683	chr11	910606	924103	6.95	7.61	6.11	12.26	12.17	13.89
BMgn001684	chr11	866740	867870	8.54	6.23	6.01	6.73	6.36	6.62
BMgn001685	chr11	840037	840993	6.06	5.04	7.56	4.63	5.75	9.54
BMgn001686	chr11	779888	780967	79.23	73.67	76.99	88.41	82.89	80.96
BMgn001687	chr11	727327	728993	0	0	0	0	0	0
BMgn001688	chr11	708342	711593	7.67	1.71	5.03	6.57	3.8	8.22
BMgn001689	chr11	675662	677818	4.02	4.56	2.61	3.89	3.97	3.89
BMgn001690	chr11	652743	656660	4.4	5	4.94	3.58	5.63	3.91
BMgn001691	chr11	622711	637165	0.11	0.11	0	0.42	0	0.09
BMgn001692	chr11	590508	613670	5.51	5.47	5.01	3.21	5.59	5.78
BMgn001693	chr11	540121	549705	26.19	30.34	33.32	39.65	45.51	40.3
BMgn001694	chr11	533006	534793	83.69	78.99	77.33	6.63	6.62	5.27
BMgn001695	chr11	496094	504514	9.53	9.28	9.06	12.3	11.32	11.76
BMgn001696	chr11	462908	463930	0	0	0	0	0	0
BMgn001697	chr11	424263	428864	0	0	0	0	0	0
BMgn001698	chr11	419403	422865	54.61	47.08	56.96	67.93	47.51	45.34
BMgn001699	chr11	317757	327960	38.84	43.43	46.28	62.07	63.73	56.44
BMgn001700	chr11	312120	315184	19.03	18.23	18.31	25.59	18.23	18.93
BMgn001701	chr11	297769	299104	0	0	0	0	0	0
BMgn001702	chr11	284109	284462	0	0	0	0	0	0
BMgn001703	chr11	247883	259217	0.15	0	0	0.15	0	0
BMgn001704	chr11	220293	228803	19.77	19.35	19.4	23.46	26.48	19.09
BMgn001705	chr11	215390	216494	28.63	28.8	30.18	34.29	27.94	27.13
BMgn001706	chr11	189509	200198	6.16	4.28	4.02	4.46	4.59	4.49
BMgn001707	chr11	142954	183407	3.54	1.4	1.88	1.56	1.25	1.22
BMgn001708	chr11	129247	133557	38.59	42.21	42.26	95.47	80.08	81.62
BMgn001709	chr11	110121	128564	30.5	30.89	32.94	25.98	35.67	30.95
BMgn001710	chr11	76987	81275	12.87	12.95	13.49	15.75	15	14
BMgn001711	chr11	71744	76022	137.61	139.13	140.44	138.72	133.55	124.72
BMgn001712	chr11	54753	70014	7.26	7.29	7.47	9.14	11.02	8.08
BMgn001713	chr11	16130	19801	7.8	8.97	10.28	8.75	12.48	11.67
BMgn001714	chr11	46060	50780	0	0	0	0	0	0
BMgn001715	chr11	87728	99828	6.42	4.91	7.32	4.36	8.1	4.03
BMgn001716	chr11	102383	102646	0	0	0	0	0	0
BMgn001717	chr11	136110	141838	60.77	63.34	55.53	83.23	74.25	66.29
BMgn001718	chr11	143641	146725	0.4	0	0	0.79	0.36	0.36
BMgn001719	chr11	149529	154132	0.96	0.32	0	0.63	0.58	0
BMgn001720	chr11	169115	170404	11.98	13.51	11	7.32	10.39	8.53
BMgn001721	chr11	175848	186885	0.18	0	0	0	0	0
BMgn001722	chr11	207924	209534	13.41	15.37	14.02	8.34	13.35	12.94
BMgn001723	chr11	235972	242428	38.96	37.59	36.54	36.72	33.7	34.58
BMgn001724	chr11	285665	295417	0	0	0	0	0.15	0
BMgn001725	chr11	330233	395524	11.3	10	11.01	6.14	9.94	7.14
BMgn001727	chr11	405075	409636	0	0	0	0	0	0
BMgn001728	chr11	413702	418076	68.68	70.54	73.82	81.71	85.47	80.48
BMgn001729	chr11	467025	475620	0	0	0	0	0	0
BMgn001730	chr11	479284	496066	0.15	0	0	0.07	0	0.06
BMgn001731	chr11	536127	537914	81.92	100.8	135.27	63.92	61.41	57.31
BMgn001732	chr11	572010	575232	33.95	40.56	29.3	22.64	19.45	16.81
BMgn001733	chr11	582621	585798	271.91	299.9	272.74	314.62	310.9	283.41
BMgn001734	chr11	615123	617340	37.29	40.52	36.7	30.37	29.16	31.98
BMgn001735	chr11	660312	667858	28.37	30.4	28.64	20.76	28.33	27.35
BMgn001736	chr11	680463	691912	7.17	5.73	7.56	7.42	7.04	7.14
BMgn001737	chr11	697467	705937	15.06	16.61	15.27	13.21	21.2	15.77
BMgn001738	chr11	714878	724222	5.84	6.13	6.48	4.93	5.92	7.03
BMgn001739	chr11	737455	775357	17.07	17.02	17.03	12.22	15.75	16.9
BMgn001740	chr11	797239	837568	9.64	9.16	10.75	11.01	10.57	10.68
BMgn001742	chr11	849609	861673	0.25	0.51	0.6	0.75	0	0
BMgn001743	chr11	874344	888147	0.48	0.33	0.96	0.48	0.59	0.86
BMgn001744	chr11	891908	909137	15.37	13.16	13.95	14.8	17.88	15.22
BMgn001745	chr11	936668	940389	0.58	0	0.69	0.58	0.26	1.03
BMgn001746	chr11	949945	967556	0	0	0	0	0.1	0
BMgn001747	chr11	978727	990101	0	0	0	0	0	0
BMgn001748	chr11	999119	1000293	143.62	133.8	145.06	159.15	154.62	156.18
BMgn001749	chr11	1053791	1054084	0	0	0	0	0	0
BMgn001750	chr11	1171287	1182460	46.23	53.4	52.62	33.6	46.1	46.67
BMgn001751	chr11	1187838	1203844	55.95	58.94	56.77	43.05	42.36	50.58
BMgn001753	chr11	1264947	1272550	0.1	0	0.06	0	0	0.05
BMgn001754	chr11	1294720	1313170	3.64	2.12	4.51	2.72	2.96	2.43
BMgn001755	chr11	1325763	1339601	1.1	1.31	0.88	0.91	1.5	1.15
BMgn001756	chr11	1392861	1396899	91.85	89.61	86.5	126.14	109.29	121.01
BMgn001757	chr11	1408003	1412013	0.32	0.48	0.19	0.63	0.14	0
BMgn001758	chr11	1498789	1508590	7.83	7.33	8.08	5.02	7.24	7.66
BMgn001759	chr11	1551260	1565805	0	0	0	0	0	0
BMgn001760	chr11	1582175	1583489	0	0	0	0	0	0
BMgn001761	chr11	1587782	1592610	0	0	0	0	0	0
BMgn001762	chr11	1598825	1608271	4.46	2.59	6.46	6.29	3.46	5.09
BMgn001763	chr11	1634361	1759406	33.08	35.65	35.7	23.85	26.78	28.26
BMgn001766	chr11	1795166	1796032	68.43	74.94	76.19	81.97	89.33	88.65
BMgn001767	chr11	1807831	1812111	10.37	8.84	8.63	8.24	7.31	7.95
BMgn001768	chr11	1820566	1822059	90.6	112.33	148.06	64.58	123.91	137.83
BMgn001769	chr11	1826513	1833064	56.19	59.78	61.61	21.5	58.15	49.66
BMgn001770	chr11	1841343	1854789	55.26	62.56	63.94	37.22	55.93	61.58
BMgn001771	chr11	1856460	1861844	31.86	32.66	37.55	38.55	30.62	44.85
BMgn001772	chr11	1862098	1870181	88.21	112.07	117.36	130.98	108.06	114.71
BMgn001773	chr11	1897447	1902422	16.52	15.12	16.02	19.25	17.26	17.63
BMgn001774	chr11	1928270	1929597	0	0	0	0	0	0
BMgn001775	chr11	1932427	1937904	5.27	3.86	7.29	5.22	4.98	7.31
BMgn001776	chr11	1969646	1978207	15.5	16.29	16.64	13.79	14	16.58
BMgn001777	chr11	1989505	1997638	7.29	6.58	6.24	5.34	7.01	6.86
BMgn001778	chr11	2031722	2040438	5.7	7.42	6.56	7.57	6.82	6.2
BMgn001779	chr11	2095304	2111040	8.62	10.56	10.79	9.61	10.46	8.59
BMgn001780	chr11	2143329	2146123	15.56	17.92	15.2	21.4	26.72	16.22
BMgn001781	chr11	2180249	2204064	0.36	0.24	0.14	0.06	0.54	0.48
BMgn001782	chr11	2240835	2241716	0	0	0	12.71	0	0
BMgn001783	chr11	2244954	2252684	2.42	2.73	0.96	3.72	1.22	3.1
BMgn001784	chr11	2260742	2269369	2.68	2.45	3.88	1.83	1.93	2.52
BMgn001785	chr11	2272699	2274047	0	0	0	0	0	0
BMgn001786	chr11	2288543	2288959	22.29	24.94	24.45	28.9	31.88	37.48
BMgn001787	chr11	2291572	2296213	105.15	100.56	99.52	100.95	89.83	89.72
BMgn001788	chr11	2307060	2310642	41.95	46.3	36.36	57.24	74.1	52.07
BMgn001789	chr11	2325027	2338329	19.31	20.61	18.55	13.5	20	19.64
BMgn001790	chr11	2341997	2372070	115.39	111	120.71	89	132	133.09
BMgn001791	chr11	2377750	2380231	0	0	0	0	0	0
BMgn001792	chr11	2405938	2408857	26.44	19.6	20.18	27.03	22.32	23.41
BMgn001793	chr11	2448826	2478037	0.05	0	0.06	0.1	0.14	0
BMgn001794	chr11	2524572	2533294	36	35.95	40.04	24.61	36.41	36.56
BMgn001795	chr11	2563377	2569464	0.21	0	0	0	0	0
BMgn001796	chr11	2653717	2665125	33.96	31.98	30.29	15.72	17.58	17.42
BMgn001798	chr11	2705709	2720153	0	0	0	0	0	0
BMgn001799	chr11	2757977	2768475	73.02	76.68	74.37	85.1	97.58	80.1
BMgn001800	chr11	2851942	2862691	9912.18	9941.48	10225.5	12744.8	12779.5	11618.7
BMgn001801	chr11	2901350	2911494	132.87	135.74	138.94	166.37	158.44	154.72
BMgn001802	chr11	2973627	2982951	12.91	12.55	11.34	7.64	11.12	10.7
BMgn001803	chr11	3013878	3015410	0.15	0.3	0.53	0.3	0.41	0.26
BMgn001804	chr11	3021742	3041260	11.81	11.42	10.61	6.4	9.39	10.45
BMgn001805	chr11	3045033	3046272	221.96	231.48	237.44	272.19	235.61	263.89
BMgn001806	chr11	3052181	3055687	77.55	71.08	75.94	68.28	78.03	70.37
BMgn001807	chr11	3057554	3065764	8.32	6.5	7.62	10.37	9.85	9.12
BMgn001808	chr11	3109100	3121649	99.75	97.04	95.27	60.68	90.56	80.04
BMgn001809	chr11	3123798	3127761	79.59	80.78	78.06	44.15	79.97	68.73
BMgn001810	chr11	3139662	3192524	11.6	13.15	12.9	8.26	12.63	12.77
BMgn001812	chr11	3251699	3257307	2.45	0.83	3.4	2.01	1.48	2.17
BMgn001813	chr11	3261742	3266131	3.59	3.23	0.95	3.52	5.04	1.76
BMgn001814	chr11	3279777	3296876	36.45	34.91	34.78	16.01	27.87	29.11
BMgn001815	chr11	3305411	3306037	0	3.28	0	1.59	0.97	1.43
BMgn001816	chr11	3342978	3343694	5.14	4.78	3.06	2.1	2.71	3.79
BMgn001817	chr11	3385208	3394722	24.21	22.17	22.23	23.52	22.89	25.52
BMgn001818	chr11	3406442	3447452	49.28	51.15	48.31	36.94	50.77	48.17
BMgn001819	chr11	3469981	3481555	0	0.66	0	0	1.18	0
BMgn001820	chr11	3486798	3488072	12.16	8.57	11.84	9.66	8.5	13.48
BMgn001821	chr11	3496378	3498053	0	0	0	0	0	0
BMgn001822	chr11	3537819	3538643	1.86	4.17	1.45	1.22	0	0
BMgn001823	chr11	3582106	3588477	42.75	45.29	45.36	39.57	42.75	43.83
BMgn001824	chr11	3805966	3810401	0	0.36	0	0	0	0.63
BMgn001825	chr11	3883072	3883618	432.33	430.45	405.27	526.87	520.14	419.47
BMgn001826	chr11	3916799	3917567	0	0	0	0	0	0
BMgn001827	chr11	3973107	3982669	0	0	0	0	0	0
BMgn001828	chr11	4003867	4006125	695.39	691.49	684.61	631.63	648.21	663.65
BMgn001829	chr11	4113409	4115740	140.2	148.57	142.74	171.48	152.69	161.36
BMgn001830	chr11	4117590	4122768	114.81	108.07	118.45	75.27	92.75	87.82
BMgn001831	chr11	4148354	4153836	0	0	0	0.44	0.2	0
BMgn001832	chr11	4198107	4213370	18.55	19.35	18.17	9.14	17.3	16.76
BMgn001833	chr11	4214311	4237572	32.97	30.4	31.71	25.15	26.95	32.02
BMgn001834	chr11	4239226	4242520	27.38	22.54	20.73	20.62	30.44	27.38
BMgn001835	chr11	4243366	4247031	39.27	32.92	34.95	41.58	32.97	33.38
BMgn001836	chr19	1867798	1869647	0	0	1.15	0	0	0
BMgn001837	chr19	1870112	1870633	0	0	0	0	0	0
BMgn001838	chr19	1954622	1959029	0.93	1.18	0.55	0.23	0.84	0.21
BMgn001839	chr19	1980870	1982511	0	0	0	0	0	0
BMgn001840	chr19	2034942	2035504	0	0	0	0	0	0
BMgn001841	chr19	2076935	2080225	9.25	9.58	13.08	11.81	20.06	17.02
BMgn001842	chr19	2236803	2249631	32.73	31.42	29.3	26.7	30.4	34.02
BMgn001843	chr19	2289671	2297295	0.92	2.27	1.25	1.43	2.27	2.57
BMgn001844	chr19	2352868	2353462	0	0	0	0	0	0
BMgn001845	chr19	2429848	2432196	6.09	5.28	8.27	4.69	6.67	5.77
BMgn001846	chr19	2493204	2495815	0	0	0	0	0	0
BMgn001847	chr19	2521523	2529564	13.37	10.6	16.39	6.15	10.93	9.67
BMgn001848	chr19	2629774	2640806	0	0	0	0	0	0
BMgn001849	chr19	2645333	2657668	7.32	7.65	7.73	5.07	7.62	9.31
BMgn001850	chr19	2880782	2904446	0.09	0.19	0.06	0.14	0.34	0.13
BMgn001851	chr19	2922311	2931267	2.1	2.59	1.85	3.19	2.82	4.03
BMgn001852	chr19	3000645	3030344	4.97	5.4	5.18	3.01	4	5.53
BMgn001853	chr19	3049997	3054743	511.33	539.77	543.85	688.96	730.49	678.34
BMgn001854	chr19	3060315	3062846	15.2	18.39	14.38	11.94	12.47	15
BMgn001855	chr19	3069859	3070727	54.87	52.1	56.69	62.8	53.1	61.5
BMgn001856	chr19	3177521	3179415	0	0	0	0	0	0
BMgn001857	chr19	3434980	3439117	0	0	0	0.05	0	0.05
BMgn001858	chr19	3442249	3457045	0	0	0	0	0	0
BMgn001859	chr19	3464688	3547877	0.02	0.02	0	0.03	0.01	0
BMgn001860	chr19	3556513	3572282	0	0	0	0	0	0
BMgn001861	chr19	3592065	3592364	0	0	0	0	0	0
BMgn001862	chr19	3597938	3599085	2.25	1.12	2.64	1.07	6.98	2.95
BMgn001863	chr19	3648156	3654146	16.5	17.17	14.39	14.36	15.67	15.83
BMgn001864	chr19	3660498	3682489	0.06	0.04	0.11	0.13	0.06	0.06
BMgn001865	chr19	3684103	3689578	43.74	39.34	47.35	66.34	51.28	47.9
BMgn001866	chr19	3709212	3730325	1.91	3.08	3.01	1.31	2.16	2.96
BMgn001867	chr19	3734793	3738187	22.28	20.8	20.7	26.66	19.5	30.83
BMgn001868	chr19	3780230	3790265	3.35	2.71	2.63	1.5	1.69	2.41
BMgn001869	chr19	3791438	3803645	0	0	0	0	0	0.01
BMgn001870	chr19	3810542	3814948	114.31	138.26	128.62	142.28	122.99	130.33
BMgn001871	chr19	3847562	3855152	21.24	15.75	16.22	14.51	15.1	19.14
BMgn001872	chr19	3869466	3875972	9.55	12.11	11.37	14.14	10	9.53
BMgn001873	chr19	3881172	3917857	8.07	7.05	8.01	2.84	3.17	3.1
BMgn001875	chr19	3955301	3970181	2.5	2.76	3.61	4.05	3.13	2.23
BMgn001876	chr19	4093264	4104269	24.8	26.57	26.75	41.95	36.72	40.41
BMgn001877	chr19	4128433	4136927	29.07	31.6	34.57	17.66	20.27	20.9
BMgn001878	chr19	4144271	4148958	0	0	0.06	0	0	0.09
BMgn001879	chr19	4176799	4180910	0	0	0	0	0	0
BMgn001880	chr19	4346868	4348576	0	0	0	0	0	0
BMgn001881	chr19	4405564	4405964	0	0	0	0	0	19.36
BMgn001882	chr19	4442445	4449714	6.93	6.7	9.96	4.44	8.23	6.27
BMgn001883	chr19	4453427	4466247	8.61	7.88	9.41	6.77	8.96	7.38
BMgn001885	chr19	4478603	4480081	40.03	41.86	34.84	33.93	39.37	37.29
BMgn001886	chr19	4492717	4502126	1.54	2.47	1.84	1.64	1.4	1.96
BMgn001887	chr19	4510796	4524342	20.97	25.79	21.71	15.98	21.12	19.41
BMgn001888	chr19	4702823	4705258	0	0	0	0	0	0
BMgn001889	chr19	4782290	4782628	0	0	0	0	0	0
BMgn001890	chr19	4803943	4807272	0	0.24	0	0	0	0
BMgn001891	chr19	4814837	4822932	0	0.16	0.19	0	0.28	0
BMgn001892	chr19	4823553	4825627	0	0	0	0	0	0
BMgn001893	chr19	5069448	5071600	22.02	10.87	12.81	28.97	22.4	25.3
BMgn001894	chr19	5092809	5095990	6.62	5.97	7.9	6.73	5.88	8.57
BMgn001895	chr19	5110649	5117686	3.05	3.8	2.56	2.25	2.67	3.52
BMgn001896	chr19	5172909	5199231	4.92	3.95	4	4.06	4.19	3.92
BMgn001897	chr19	5206001	5212072	6.11	3.77	2.88	1.6	1.32	2.15
BMgn001898	chr19	5474776	5480329	26.77	26.06	22.51	29.18	19.37	32.26
BMgn001899	chr19	5548182	5563238	0	0	0	0	0.11	0
BMgn001900	chr19	5652460	5664052	0.11	0.05	0.06	0	0	0
BMgn001901	chr19	5686839	5768569	6.29	7	6.89	4.3	3.7	5.01
BMgn001903	chr19	5774878	5779072	4.68	6.14	6.55	4.68	3.99	4.99
BMgn001904	chr19	5798196	5809856	3.11	4.55	3.23	3.63	2.95	3.85
BMgn001905	chr19	5810959	5813796	0	0.23	0.13	0	0	0.1
BMgn001906	chr19	5931866	5966528	0	0	0	0	0	0
BMgn001907	chr19	6217290	6230090	0	0	0	0	0	0
BMgn001908	chr19	6243196	6262303	0	0	0	0	0	0
BMgn001910	chr19	6503581	6535973	0	0	0	0	0	0
BMgn001911	chr19	6208062	6209088	0	0	0	0	0	0
BMgn001912	chr19	6189591	6193269	0	0	0	0	0	0
BMgn001913	chr19	5978343	6130308	0.36	0.42	0.25	0.57	0.38	0.46
BMgn001914	chr19	5966926	5971027	0	0	0	0.19	0	0
BMgn001915	chr19	5825941	5830609	0	0.24	0	0	0	0
BMgn001916	chr19	5815181	5819081	37.14	37.76	35.05	37.02	35.84	36.76
BMgn001917	chr19	5782316	5790788	0.21	0.28	0.08	0.35	0.32	0.62
BMgn001918	chr19	5769602	5773364	35.43	44.28	39.77	34.59	32.19	35.28
BMgn001919	chr19	5667994	5672325	3.7	4.02	3.3	4.72	3.73	5.62
BMgn001920	chr19	5457778	5462965	75.73	69.8	68.44	55.86	50.15	57.74
BMgn001921	chr19	5454183	5455900	116.53	111.47	107.23	109.02	107.75	111.52
BMgn001922	chr19	5292456	5292629	0	0	0	0	0	0
BMgn001923	chr19	5272931	5287400	0	0	0	0	0	0
BMgn001924	chr19	5215217	5246373	0.12	0.06	0.07	0.06	0	0.11
BMgn001925	chr19	5202945	5204908	26.26	23.95	25.06	21.32	22.71	27.23
BMgn001926	chr19	5142047	5152462	69.4	70.49	55.66	28.03	26.04	30.61
BMgn001927	chr19	5134682	5139149	0	0.46	0	0.22	0.41	0.2
BMgn001928	chr19	5099532	5107617	111.03	114.68	118.46	102.04	101.09	112.01
BMgn001929	chr19	5071653	5085357	76.51	83.65	76.39	82.65	67.67	72.53
BMgn001930	chr19	5047621	5051774	0.43	0.43	1.02	0.42	0	0.38
BMgn001931	chr19	4911239	5014892	13.94	14.73	14.5	14.12	13.37	15.79
BMgn001934	chr19	4689011	4743617	50.53	51.65	51.83	37.14	41.37	41.8
BMgn001936	chr19	4678882	4688281	3.48	3.13	3.19	1.46	2.68	3.81
BMgn001937	chr19	4548588	4555975	0	0	0	0	0	1.39
BMgn001938	chr19	4505831	4510005	33.77	30.49	24.33	33.11	28.14	32.16
BMgn001939	chr19	4480688	4490926	12.22	13.25	11.55	11.74	13.58	16.8
BMgn001940	chr19	4467053	4470367	76.22	83.24	86.19	100.42	90.13	99.62
BMgn001941	chr19	4317896	4318177	0	0	0	0	0	0
BMgn001942	chr19	4147471	4157290	0	0	0	0.15	0.14	0
BMgn001943	chr19	4136952	4140294	104.89	104.92	107.28	132.23	111.59	125.63
BMgn001944	chr19	4105038	4126795	16.69	15.12	16.85	14.31	12.67	15.81
BMgn001945	chr19	4064512	4076543	15.94	16.24	15.92	12.51	13.32	15.76
BMgn001946	chr19	3973328	4055739	9.03	9.21	9.1	8.33	7.18	8.86
BMgn001948	chr19	3919296	3945945	0	0	0	0	0	0
BMgn001949	chr19	3856232	3868073	7.85	8.79	8.4	7.42	6.94	7.53
BMgn001950	chr19	3837197	3844040	31.12	30.74	28.17	31.9	25.99	34.55
BMgn001951	chr19	3818360	3827209	14.52	11.6	13.16	10.95	12.53	13.08
BMgn001952	chr19	3807342	3808991	0	0	0	0	0	0
BMgn001953	chr19	3738341	3775378	112.69	121.75	118.38	140.55	122.78	125.65
BMgn001955	chr19	3689971	3694868	12.29	14.81	16.01	10.45	14.25	16.49
BMgn001956	chr19	3622465	3639238	8.7	10.42	10.11	5.92	7.94	7.37
BMgn001957	chr19	3606024	3619126	6.98	6.35	6.81	3.63	7.61	6.9
BMgn001958	chr19	3578336	3579682	0.21	0.43	0	0.21	0	0
BMgn001959	chr19	3574790	3576146	0	0	0	0	0	1.1
BMgn001960	chr19	3549206	3551174	21.97	25.91	22.35	22.5	27.31	22.17
BMgn001961	chr19	3290153	3295432	0	0	0	0	0	0
BMgn001962	chr19	3231122	3243198	0.06	0	0	0	0	0
BMgn001963	chr19	3168765	3171556	0	0	0	0	0	0
BMgn001964	chr19	3165389	3167648	0	0	0	0	0	0
BMgn001965	chr19	3126485	3133804	0	0	0	0	0	0
BMgn001966	chr19	3070861	3072458	462.89	481.18	444.96	445.33	443.46	442.65
BMgn001967	chr19	3038217	3047569	14.22	11.75	14.19	9.98	8.06	9.23
BMgn001968	chr19	2983165	2985754	3.55	9.44	5.55	15.74	9.42	12.36
BMgn001969	chr19	2893648	2976937	1.85	0	2.18	0	0	0
BMgn001970	chr19	2840081	2844527	0	0	0.6	0	0	0
BMgn001971	chr19	2768658	2771618	0	0	0	0	0	0
BMgn001972	chr19	2719799	2722930	2.4	3.02	2.13	1.17	2.15	3.7
BMgn001973	chr19	2675860	2681189	1.53	1.52	1.78	1.43	1.34	0
BMgn001974	chr19	2660917	2668501	0	0	0	0	0.26	0
BMgn001975	chr19	2642720	2643442	0	0.86	0.5	0	0	0.37
BMgn001976	chr19	2548310	2565839	2.21	1.64	1.6	1.2	0.73	1.79
BMgn001977	chr19	2515646	2516410	0	0	0	0	0	0
BMgn001978	chr19	2447112	2473754	1.21	0.25	0	0.72	0.44	2.14
BMgn001979	chr19	2409401	2421887	16.11	16.09	14.48	15.08	19.89	18.31
BMgn001980	chr19	2398180	2398566	0	0	2.08	1.66	0	1.54
BMgn001981	chr19	2304144	2321848	3.47	3.1	2.6	2.6	3.72	5.5
BMgn001982	chr19	2278101	2290806	44.27	46.91	45.49	32.42	34.11	37.4
BMgn001983	chr19	2262745	2268648	0.99	0.4	0.71	1.37	0.54	1.23
BMgn001984	chr19	2250242	2256846	8.65	8.59	6	8.98	10.41	7.69
BMgn001985	chr19	2212914	2234618	2.92	2.54	3.11	1.3	2.66	2.03
BMgn001986	chr19	2174805	2178103	0	0	2.49	1.36	0.63	0.62
BMgn001987	chr19	1973113	1980285	2.27	1.38	1.08	0.45	2.87	1.61
BMgn001988	chr19	1877660	1925925	4.79	5.08	4.01	2.1	4.06	3.42
BMgn001989	chr1	5051129	5052190	0.24	0	0	0	0.43	0
BMgn001990	chr1	4997271	5015445	18.95	17.36	18.69	9.96	16.77	19.12
BMgn001991	chr1	4988642	4992171	5553.29	5419.51	5273.31	7344.22	6558.03	6163
BMgn001992	chr1	4979029	4985159	17.74	25.97	31.92	11.24	14.65	16.49
BMgn001993	chr1	4960991	4968325	8.36	5.83	1.52	0	4.61	5.1
BMgn001994	chr1	4937531	4943272	14.33	14.62	17.76	6.18	10.84	12
BMgn001995	chr1	4884878	4885631	0	0	0	0	0	0
BMgn001996	chr1	4824081	4842563	0	0	0.26	0.11	0	0.1
BMgn001997	chr1	4786798	4787184	0	0	0	0	0	0
BMgn001998	chr1	4747845	4759534	5.83	5.93	4.89	3.21	5.49	3.65
BMgn001999	chr1	4719260	4724592	0	0.68	0	0	0	0
BMgn002000	chr1	4699518	4704913	0	0	0	0	0	0
BMgn002001	chr1	4688480	4695395	14.45	11.14	26.21	10.51	8.44	15.27
BMgn002002	chr1	4637857	4646247	14.9	14.83	16.72	14.04	13.77	16.72
BMgn002003	chr1	4633697	4634217	0	0	0	0	0	0
BMgn002004	chr1	4621452	4632826	274.3	268.07	257.72	245.24	274.96	286.59
BMgn002005	chr1	4616832	4620094	0.46	0.23	0.54	0.45	0.21	0.41
BMgn002006	chr1	4364580	4365673	23.65	32.8	11.64	15.1	31.67	34.33
BMgn002007	chr1	3892549	3981975	43.89	46.8	45.91	57.14	61.18	71.7
BMgn002010	chr1	3723674	3731925	13.01	13.27	14.12	12.6	15.16	16.49
BMgn002011	chr1	3704263	3710837	0	0	0.09	0	0	0
BMgn002012	chr1	3157987	3161849	140.65	113.44	117.61	58.16	101.79	100.35
BMgn002013	chr1	3133564	3144247	127.17	128.16	130.36	79.64	103.81	103.02
BMgn002014	chr1	3111347	3119648	14.3	15.16	17.64	15.38	11.88	12.44
BMgn002015	chr1	3059656	3063860	34.58	42.4	36.48	6.15	40.36	22.77
BMgn002016	chr1	2814959	2825155	58.74	44.05	52.63	18.49	41.4	37.8
BMgn002017	chr1	2657432	2658139	0	0	0	0	0	0
BMgn002018	chr1	2489754	2548751	498.32	547.7	547.45	203.76	277.98	292.07
BMgn002019	chr1	2453089	2459028	26.83	25.42	23.98	14.08	21.47	22.07
BMgn002020	chr1	2411649	2425553	10.47	11.27	10.3	4.23	9.49	7.85
BMgn002021	chr1	2298765	2348210	20.12	20.43	19.78	14.61	15.42	17.24
BMgn002022	chr1	2105768	2106348	0	0	0	0	0	0
BMgn002023	chr1	1989736	2005754	0	0.13	0	0	0	0.11
BMgn002024	chr1	1917390	1935700	158.99	143.93	158.26	55.51	104.83	105.13
BMgn002025	chr1	1912226	1912825	0	0	0	0	0	0
BMgn002026	chr1	1867863	1893585	7.77	7.93	8.52	4.36	7.45	6.86
BMgn002029	chr1	1816976	1817965	43.85	34.51	29.23	19.01	20.31	29.54
BMgn002030	chr1	1743586	1752184	12.03	13.83	16.29	5.55	15.68	8.62
BMgn002031	chr1	1721002	1723350	5.21	3.43	12.13	4.85	7.58	1.5
BMgn002032	chr1	1710579	1717524	0	0	0	0	0.15	0
BMgn002033	chr1	1641557	1650181	0	0	0	0	0	0
BMgn002034	chr1	1627022	1640658	0	0	0	0	0.02	0
BMgn002035	chr1	1606823	1626905	0	0.02	0.07	0.02	0	0.02
BMgn002036	chr1	1600496	1602864	0	0	1.16	0	0	0
BMgn002037	chr1	1513170	1513382	0	0	0	0	0	0
BMgn002038	chr1	1465993	1467169	0	0	0	0	0	0
BMgn002039	chr1	1283290	1306817	21.81	26.84	20.26	18.19	21.67	25.91
BMgn002040	chr1	1274763	1276200	7.5	8.94	7.67	7.65	5.65	6.86
BMgn002041	chr1	1267116	1270638	2.59	2.06	1.75	1.34	1.02	2
BMgn002042	chr1	1248502	1252928	14.03	3.95	4.65	11.11	1.74	5.17
BMgn002043	chr1	1222678	1233242	0	0	0	0	0	0
BMgn002044	chr1	1130501	1133460	0	0	0	0	0	0
BMgn002045	chr1	1012901	1024465	0	0	0	0.18	0	0
BMgn002046	chr1	945303	946529	0	0	0	0	0	0
BMgn002047	chr1	809359	813527	7.5	5.36	5.76	4.76	7.96	8.58
BMgn002048	chr1	771664	771849	0	0	0	0	0	0
BMgn002049	chr1	678002	678508	21.1	20.89	18.54	20.45	29.87	18.44
BMgn002050	chr1	659798	661061	0	0	0	0	0	0
BMgn002051	chr1	610058	612900	0	0	0	0	0	0
BMgn002052	chr1	570154	571554	0	0	0	0.16	0	0.15
BMgn002053	chr1	539632	540624	19.1	14.62	21.52	8.8	12.34	12.08
BMgn002054	chr1	407667	435605	0.08	0	0	0	0	0
BMgn002057	chr1	405103	406637	0	0	0	0	0	0
BMgn002058	chr1	395183	397982	0	0	0	0	0	0
BMgn002059	chr1	385058	385904	0	0	0	0	0	0
BMgn002060	chr1	365895	368738	0	0	0	0	0	0
BMgn002061	chr1	364739	365398	0	0	0	0	0	0
BMgn002062	chr1	243492	245393	0	0	0	0	0	0
BMgn002063	chr1	232774	233327	0	0	0	0	0	0
BMgn002064	chr1	135814	164413	0	0	0.16	0	0	0.12
BMgn002065	chr1	134200	134445	0	0	0	0	0	0
BMgn002066	chr1	126208	132433	0	0	0	0	0.18	0
BMgn002067	chr1	102767	115705	4.95	4.61	4.14	2.59	3.07	3.9
BMgn002068	chr1	92459	92686	0	0	0	0	0	0
BMgn002069	chr1	63384	77081	36.33	39.97	40.47	20.89	35.7	33.93
BMgn002070	chr1	51384	61327	42.11	47.37	48.01	38.78	45.28	43.03
BMgn002071	chr1	9533	15921	16.72	17.82	13.59	23.31	18.26	17.12
BMgn002072	chr1	4787	4996	0	0	0	0	0	0
BMgn002073	chr1	33196	47363	0	0.19	0	0	0.03	0.03
BMgn002075	chr1	62270	63293	4.7	5.87	3.44	6.06	5.23	8.98
BMgn002076	chr1	333703	355012	0	0	0	0.09	0	0
BMgn002077	chr1	460237	480848	0.26	0.13	0.15	0	0.12	0
BMgn002078	chr1	487032	488588	36.26	34.56	32.01	30.99	29.94	33.06
BMgn002079	chr1	497313	501749	31.85	30.42	30.12	12.45	16.21	19.86
BMgn002080	chr1	542348	557134	5.15	4.09	4.8	1.55	2.44	3.38
BMgn002081	chr1	575651	577639	0	0	0	0	0	0
BMgn002082	chr1	635813	643588	0	0	0	0	0.18	0.17
BMgn002083	chr1	644641	649106	0	0	0	0	0	0
BMgn002084	chr1	922107	922514	0	1.48	0	1.4	1.31	0
BMgn002085	chr1	983328	994799	0	0	0	0	0	0
BMgn002086	chr1	1041868	1042107	0	0	0	0	0	0
BMgn002087	chr1	1212238	1214400	0	0	0	0	0	0
BMgn002088	chr1	1235449	1245001	0	0	0	0	0	0
BMgn002089	chr1	1273124	1273792	24.82	25	19.29	18.57	19.05	19.34
BMgn002090	chr1	1383448	1385428	0.45	0	0	0	0	0
BMgn002091	chr1	1401583	1416493	29.95	32.23	32.05	17.78	25.6	26.39
BMgn002092	chr1	1432633	1438228	0.58	1.76	1.38	0.57	1.57	0
BMgn002093	chr1	1453252	1456672	1.53	1.94	2.28	1.13	2.77	1.7
BMgn002094	chr1	1579932	1591860	0	0	0	0	0	0.09
BMgn002095	chr1	1753749	1757162	6.51	0	0	0	0	0
BMgn002096	chr1	1796087	1804617	11.23	6.85	9.38	7.79	12.43	11.38
BMgn002097	chr1	1827870	1845413	10.82	12.11	11.08	4.85	9.17	10.39
BMgn002098	chr1	1858637	1860639	24.8	26.7	27.84	30.61	19.74	29.4
BMgn002099	chr1	1900742	1907292	20.51	18.01	18.03	16.27	22.35	17.08
BMgn002100	chr1	1954392	1955125	0	0	0	0	0	0
BMgn002101	chr1	1978827	1983012	9.12	10.81	9.04	5.74	6.67	7.96
BMgn002102	chr1	2158408	2160803	7.72	8.29	6.3	3.31	8.26	7.25
BMgn002103	chr1	2172095	2173712	0.56	0.99	0.33	0.55	0.38	0.99
BMgn002104	chr1	2180680	2189678	0.04	0.07	0	0.07	0.06	0.03
BMgn002105	chr1	2190194	2209720	29.23	28.69	28.82	17.04	24.85	27.33
BMgn002106	chr1	2234964	2237127	0	0	0	0	0	0
BMgn002107	chr1	2282952	2292026	73.33	73.31	80.66	45.22	65.52	70.45
BMgn002108	chr1	2352673	2353591	0	0	0	0	3.95	0
BMgn002109	chr1	2377457	2400516	5.95	5.99	6.19	3.91	5.98	5.82
BMgn002111	chr1	2425959	2435086	1.91	1.29	2.27	4.7	2.3	1.97
BMgn002112	chr1	2465271	2466738	4	3.98	1.56	1.26	4.7	0
BMgn002113	chr1	2471797	2485919	1.65	1.51	1.38	1.47	0.9	2.05
BMgn002114	chr1	2589020	2620621	719.56	738.51	735.11	308.09	436.38	430.09
BMgn002115	chr1	2803003	2805443	79.58	74.16	80.75	60	61.29	75.02
BMgn002116	chr1	2874139	2900838	31.07	28.31	28.44	12.86	21.65	23.9
BMgn002117	chr1	2904011	2904725	11.88	3.24	16.5	9.28	6.71	6.6
BMgn002118	chr1	2905546	2909975	7.19	13.91	19.17	8.17	5.38	15.32
BMgn002119	chr1	2924687	2942883	0	0	0	0.56	0	0
BMgn002120	chr1	3026549	3026789	0	0	0	0	0	0
BMgn002121	chr1	3121783	3122283	33.4	24.94	31.32	15.68	29.03	30.79
BMgn002122	chr1	3164979	3167014	0	0	0	0	0	0
BMgn002123	chr1	3182581	3190658	6.46	6.28	6.06	3.37	6.24	5.4
BMgn002124	chr1	3240607	3361956	1.3	1.94	1.64	3.04	2.64	1.63
BMgn002127	chr1	3487639	3516414	0.03	0	0	0.03	0	0
BMgn002128	chr1	3517841	3520974	0	0	0	0	0	0
BMgn002129	chr1	3527631	3535668	0	0	0	0	0	0
BMgn002130	chr1	3562875	3563151	0	0	0	0	0	0
BMgn002131	chr1	3600057	3623740	0.34	0.12	0.34	0	0.05	0.15
BMgn002132	chr1	3639347	3642783	0	0	0	0	0	0
BMgn002133	chr1	3644620	3653055	0	0	0	0	0	0
BMgn002134	chr1	3690347	3698139	0	0	0	0	0	0
BMgn002135	chr1	3714669	3718991	12.52	10.23	10.61	9.99	10.33	10.76
BMgn002136	chr1	3720347	3723748	0	0	0	0	0	0.11
BMgn002137	chr1	3742696	3756171	0.15	0	0.18	0	0	0.13
BMgn002138	chr1	3765095	3884662	13.45	12.66	13.35	13.95	17.36	16.2
BMgn002139	chr1	4105784	4118503	2.55	1.72	1.52	1.25	4.23	3.39
BMgn002140	chr1	4127055	4140509	16.05	16.89	18.9	13.31	18.15	19.28
BMgn002141	chr1	4236755	4239095	8.88	7.58	9.36	3.38	7.49	6.51
BMgn002142	chr1	4304547	4309885	14.72	10.56	13.67	5.3	9.74	10.82
BMgn002143	chr1	4311259	4315093	0	2.3	0	0.74	0.68	0
BMgn002144	chr1	4347434	4359054	0	0.07	0	0	0	0.12
BMgn002145	chr1	4422373	4422833	0	0	0	0	0	0
BMgn002146	chr1	4437702	4438380	12.21	17.5	0	0	5.1	0
BMgn002147	chr1	4459603	4469013	0	0	0	0	0	0
BMgn002148	chr1	4589526	4616211	0.06	0.27	0.1	0.02	0.19	0.2
BMgn002149	chr1	4763306	4771556	131.06	130.96	126.47	116.86	110.17	118.72
BMgn002150	chr1	4992845	4995867	87.63	82.46	100.15	112.71	78.18	96.05
BMgn002151	chr1	5017244	5023430	148.77	155.2	161.2	171.52	146.41	164.69
BMgn002152	chr1	5036322	5041290	37.79	35.56	35.83	11.35	26.53	29.99
BMgn002153	chr15	19438061	19481824	87.35	86.4	91.7	87.38	82.73	80.86
BMgn002157	chr15	19411237	19423562	1.39	0.76	1.37	1.04	1.04	0.93
BMgn002159	chr15	19328582	19339515	60.76	58.97	58.19	33.87	54.39	49.48
BMgn002160	chr15	19291407	19297904	0	0	0	0	0	0
BMgn002161	chr15	19273606	19280076	27.41	28.99	31.16	19.17	26	26.82
BMgn002162	chr15	19225126	19235216	9.35	9.53	11	5.35	7.26	8.74
BMgn002163	chr15	19210978	19214393	4.13	3.98	4.67	4.74	3.95	5.41
BMgn002164	chr15	19197911	19199534	245.16	252.95	250.87	379.98	276.75	261.21
BMgn002165	chr15	19100465	19167204	0.11	0.11	0	0.05	0	0
BMgn002168	chr15	19022862	19024244	0	0	0.2	0	0	0
BMgn002169	chr15	18424668	18425953	0	0	0	0	0	0
[truncated: 13,727 more rows]
